# Supplementary material for: Chemical profiling of surface water and biota in protected marine harbours impacted by combined sewer overflows
Source: Environ Int. Author manuscript; Available in PMC 2026 Apr 7. (PMC7618981; doi:10.1016/j.envint.2025.109417)
Supplement: Supplementary Information [file EMS213027-supplement-Supplementary_Information.xlsx]

## Sheet: Table S1
Table S1. Reference standards
Reference standards (purity > 97 %)	Supplier	Compound type
2-(thiocyanomethylthio)benzothiazole	Sigma-Aldrich (Steinheim, Germany)	Pesticide
2,4,6-Tris(dimethylamino)-1.3.5-triazine		Pesticide	Herbicide
3,4-methylenedioxymethamphetamine (MDMA)	Sigma-Aldrich (Steinheim, Germany)	Recreational drug
4-fluoromethacationone	Sigma-Aldrich (Steinheim, Germany)	Recreational drug
4-methylethcathinone	Sigma-Aldrich (Steinheim, Germany)	Recreational drug
acetamiprid	Sigma-Aldrich (Steinheim, Germany)	Pesticide	Insecticide
alprazolam	Sigma-Aldrich (Steinheim, Germany)	Pharmaceutical	Benzodiazepines
ametryn	Sigma-Aldrich (Steinheim, Germany)	Pesticide	Herbicide
amitriptyline	Sigma-Aldrich (Steinheim, Germany)	Pharmaceutical	Antidepressants
amlodipine	Sigma-Aldrich (Steinheim, Germany)	Pharmaceutical	Calcium blockers
amphetamine	Sigma-Aldrich (Steinheim, Germany)	Recreational drug
antipyrine	Sigma-Aldrich (Steinheim, Germany)	Pharmaceutical	NSAIDs + Analgesics + Anesthetics
atorvastatin	Sigma-Aldrich (Steinheim, Germany)	Pharmaceutical	Lipid regulators
atrazine	Sigma-Aldrich (Steinheim, Germany)	Pesticide	Herbicide
azelnidipine	Sigma-Aldrich (Steinheim, Germany)	Pharmaceutical	Calcium blockers
azithromycin	Sigma-Aldrich (Steinheim, Germany)	Pharmaceutical	Antibiotics
azoxystrobin	Sigma-Aldrich (Steinheim, Germany)	Pesticide	Fungicide
benoxacor	Sigma-Aldrich (Steinheim, Germany)	Pesticide	Herbicide (safener)
bensulide	Sigma-Aldrich (Steinheim, Germany)	Pesticide	Herbicide
benzatropine	Sigma-Aldrich (Steinheim, Germany)	Pharmaceutical
benzoylecgonine (BZE)	Sigma-Aldrich (Steinheim, Germany)	Recreational drug
betaxolol	Sigma-Aldrich (Steinheim, Germany)	Pharmaceutical	Beta blockers
bezafibrate	Sigma-Aldrich (Steinheim, Germany)	Pharmaceutical	Lipid regulators
bisoprolol	Sigma-Aldrich (Steinheim, Germany)	Pharmaceutical	Beta blockers
bupropion	Sigma-Aldrich (Steinheim, Germany)	Pharmaceutical	Antidepressants
buspirone-HCl	Sigma-Aldrich (Steinheim, Germany)	Pharmaceutical
carazolol	Sigma-Aldrich (Steinheim, Germany)	Pharmaceutical
carbamazepine	Sigma-Aldrich (Steinheim, Germany)	Pharmaceutical	Anticonvulsant
carboxine	Sigma-Aldrich (Steinheim, Germany)	Pharmaceutical	Antihistamines
carfentrazone-ethyl	Sigma-Aldrich (Steinheim, Germany)	Pesticide	Herbicide
celecoxib	Sigma-Aldrich (Steinheim, Germany)	Pharmaceutical	NSAIDs + Analgesics + Anesthetics
chloramphenicol	Sigma-Aldrich (Steinheim, Germany)	Pharmaceutical	Antibiotics
cilazapril	Sigma-Aldrich (Steinheim, Germany)	Pharmaceutical	ACE inhibitors
citalopram-HBr	Sigma-Aldrich (Steinheim, Germany)	Pharmaceutical	Antidepressants
clarithromycin	Sigma-Aldrich (Steinheim, Germany)	Pharmaceutical	Antibiotics
clodinafop-propargyl	Sigma-Aldrich (Steinheim, Germany)	Pesticide	Herbicide
clopidogrel-HSO4-	Sigma-Aldrich (Steinheim, Germany)	Pharmaceutical
clothianidin	Sigma-Aldrich (Steinheim, Germany)	Pesticide	Insecticide
clozapine	Sigma-Aldrich (Steinheim, Germany)	Pharmaceutical	Antipsychotics
cocaine	Sigma-Aldrich (Steinheim, Germany)	Recreational drug
cyclouron	Sigma-Aldrich (Steinheim, Germany)	Pesticide	Herbicide
cycloxyidim	Sigma-Aldrich (Steinheim, Germany)	Pesticide	Herbicide
cymoxanil	Sigma-Aldrich (Steinheim, Germany)	Pesticide	Fungicide
cyromazine	Sigma-Aldrich (Steinheim, Germany)	Pesticide	Insecticide
diazepam	Sigma-Aldrich (Steinheim, Germany)	Pharmaceutical	Benzodiazepines
diclofenac	Sigma-Aldrich (Steinheim, Germany)	Pharmaceutical	NSAIDs + Analgesics + Anesthetics
diflubenzuron	Sigma-Aldrich (Steinheim, Germany)	Pesticide	Insecticide
dimethametryn	Sigma-Aldrich (Steinheim, Germany)	Pesticide	Herbicide
dimethomorph	Sigma-Aldrich (Steinheim, Germany)	Pesticide	Fungicide
diphenhydramine-HCl	Sigma-Aldrich (Steinheim, Germany)	Pharmaceutical	Antihistamines
diuron	Sigma-Aldrich (Steinheim, Germany)	Pesticide	Herbicide
ethirimol		Pesticide	Fungicide
famoxadone	Sigma-Aldrich (Steinheim, Germany)	Pesticide	Fungicide
fenofibrate		Pharmaceutical	Lipid regulators
fenoxaprop-p-ethyl	Sigma-Aldrich (Steinheim, Germany)	Pesticide	Herbicide
fenuron	Sigma-Aldrich (Steinheim, Germany)	Pesticide	Herbicide
flufenoxuron	Sigma-Aldrich (Steinheim, Germany)	Pesticide	Insecticide
fluoxetine	Sigma-Aldrich (Steinheim, Germany)	Pharmaceutical	Antidepressants
flurochloridone	Sigma-Aldrich (Steinheim, Germany)	Pesticide	Herbicide
flutamide	Sigma-Aldrich (Steinheim, Germany)	Pharmaceutical
flutolanil	Sigma-Aldrich (Steinheim, Germany)	Pesticide	Fungicide
fuberidazole	Sigma-Aldrich (Steinheim, Germany)	Pesticide	Fungicide
gemfibrozil	Sigma-Aldrich (Steinheim, Germany)	Pharmaceutical	Lipid regulators
haloperidol	Sigma-Aldrich (Steinheim, Germany)	Pharmaceutical	Antipsychotics
hydrochlorothiazide	Sigma-Aldrich (Steinheim, Germany)	Pharmaceutical
imidacloprid	Sigma-Aldrich (Steinheim, Germany)	Pesticide	Insecticide
isocarbamid	Sigma-Aldrich (Steinheim, Germany)	Pesticide	Herbicide
isradipine	Sigma-Aldrich (Steinheim, Germany)	Pharmaceutical	Calcium blockers
josamycin	Sigma-Aldrich (Steinheim, Germany)	Pharmaceutical	Antibiotics
ketamine	Sigma-Aldrich (Steinheim, Germany)	Recreational drug
ketoconazole	Sigma-Aldrich (Steinheim, Germany)	Pharmaceutical
ketotifen	Sigma-Aldrich (Steinheim, Germany)	Pharmaceutical	Antihistamines
levamisole-HCl	Sigma-Aldrich (Steinheim, Germany)	Pharmaceutical
levocabastine-HCl	Sigma-Aldrich (Steinheim, Germany)	Pharmaceutical	Antihistamines
lidocaine	Sigma-Aldrich (Steinheim, Germany)	Pharmaceutical	NSAIDs + Analgesics + Anesthetics
lincomycin	Sigma-Aldrich (Steinheim, Germany)	Pharmaceutical	Antibiotics
meclizine-HCl	Sigma-Aldrich (Steinheim, Germany)	Pharmaceutical	Antihistamines
medroxyprogesterone	Sigma-Aldrich (Steinheim, Germany)	Pharmaceutical	Steroids
mefenamic acid	Sigma-Aldrich (Steinheim, Germany)	Pharmaceutical	NSAIDs + Analgesics + Anesthetics
memantine-HCl	Sigma-Aldrich (Steinheim, Germany)	Pharmaceutical
mephedrone	Sigma-Aldrich (Steinheim, Germany)	Recreational drug
mephosfolan	Sigma-Aldrich (Steinheim, Germany)	Pesticide	Insecticide
methamphetamine	Sigma-Aldrich (Steinheim, Germany)	Recreational drug
methcathinone	Sigma-Aldrich (Steinheim, Germany)	Recreational drug
methedrone	Sigma-Aldrich (Steinheim, Germany)	Recreational drug
methylphenidate-HCl	Sigma-Aldrich (Steinheim, Germany)	Pharmaceutical
metoprolol	Sigma-Aldrich (Steinheim, Germany)	Pharmaceutical	Beta blockers
morphine	Sigma-Aldrich (Steinheim, Germany)	Pharmaceutical	(opioid) Analgesics
nadolol	Sigma-Aldrich (Steinheim, Germany)	Pharmaceutical	Beta blockers
naproxen	Sigma-Aldrich (Steinheim, Germany)	Pharmaceutical	NSAIDs + Analgesics + Anesthetics
nicotine	Sigma-Aldrich (Steinheim, Germany)	Recreational drug
nifedipine	Sigma-Aldrich (Steinheim, Germany)	Pharmaceutical	Calcium blockers
nordiazepam	Sigma-Aldrich (Steinheim, Germany)	Pharmaceutical	Benzodiazepines
norethisterone	Sigma-Aldrich (Steinheim, Germany)	Pharmaceutical	Steroids
nortriptyline	Sigma-Aldrich (Steinheim, Germany)	Pharmaceutical	Antidepressants
orphenadrine	Sigma-Aldrich (Steinheim, Germany)	Pharmaceutical
oxamyl	Sigma-Aldrich (Steinheim, Germany)	Pesticide
oxazepam	Sigma-Aldrich (Steinheim, Germany)	Pharmaceutical	Benzodiazepines
oxycarboxin	Sigma-Aldrich (Steinheim, Germany)	Pesticide	Fungicide
oxycodone-HCl	Sigma-Aldrich (Steinheim, Germany)	Pharmaceutical	(opioid) Analgesics
picoxystrobin	Sigma-Aldrich (Steinheim, Germany)	Pesticide	Fungicide
piperophos	Sigma-Aldrich (Steinheim, Germany)	Pesticide	Insecticide
pirenzepine-2HCl	Sigma-Aldrich (Steinheim, Germany)	Pharmaceutical
pretilachlor	Sigma-Aldrich (Steinheim, Germany)	Pesticide	Herbicide
prodiamine	Sigma-Aldrich (Steinheim, Germany)	Pesticide	Herbicide
prometon	Sigma-Aldrich (Steinheim, Germany)	Pesticide	Herbicide
prometryn	Sigma-Aldrich (Steinheim, Germany)	Pesticide	Herbicide
propamocarb	Sigma-Aldrich (Steinheim, Germany)	Pesticide	Fungicide
propazine	Sigma-Aldrich (Steinheim, Germany)	Pesticide	Herbicide
propranolol	Sigma-Aldrich (Steinheim, Germany)	Pharmaceutical	Beta blockers
pymetrozine	Sigma-Aldrich (Steinheim, Germany)	Pesticide	Insecticide
pyracarbolid	Sigma-Aldrich (Steinheim, Germany)	Pesticide	Fungicide
pyraclostrobin	Sigma-Aldrich (Steinheim, Germany)	Pesticide	Fungicide
pyraflufen-ethyl	Sigma-Aldrich (Steinheim, Germany)	Pesticide	Herbicide
pyridaben	Sigma-Aldrich (Steinheim, Germany)	Pesticide	Insecticide
pyriproxyfen		Pesticide	Insecticide / pet parasiticide
risperidone	Sigma-Aldrich (Steinheim, Germany)	Pharmaceutical	Antipsychotics
rizatriptan	Sigma-Aldrich (Steinheim, Germany)	Pharmaceutical
ronidazole	Sigma-Aldrich (Steinheim, Germany)	Pharmaceutical	Pet
roxithromycin	Sigma-Aldrich (Steinheim, Germany)	Pharmaceutical	Antibiotics
salbumatol	Sigma-Aldrich (Steinheim, Germany)	Pharmaceutical
sertraline	Sigma-Aldrich (Steinheim, Germany)	Pharmaceutical	Antidepressants
simazine	Sigma-Aldrich (Steinheim, Germany)	Pesticide	Herbicide
spinosyn A	Sigma-Aldrich (Steinheim, Germany)	Pesticide	Insecticide
spinosyn D	Sigma-Aldrich (Steinheim, Germany)	Pesticide	Insecticide
spiramycin	Sigma-Aldrich (Steinheim, Germany)	Pharmaceutical	Antibiotics
sulfamerazine	Sigma-Aldrich (Steinheim, Germany)	Pharmaceutical	Antibiotics
sulfamethazine	Sigma-Aldrich (Steinheim, Germany)	Pharmaceutical	Antibiotics
sulfamethoxazole	Sigma-Aldrich (Steinheim, Germany)	Pharmaceutical	Antibiotics
sulfamonomethoxine	Sigma-Aldrich (Steinheim, Germany)	Pharmaceutical	Antibiotics
sulfapyridine	Sigma-Aldrich (Steinheim, Germany)	Pharmaceutical	Antibiotics
sulfathiazole	Sigma-Aldrich (Steinheim, Germany)	Pharmaceutical
sulfisoxazole	Sigma-Aldrich (Steinheim, Germany)	Pharmaceutical	Antibiotics
tacrine	Sigma-Aldrich (Steinheim, Germany)	Pharmaceutical
tamsulosin-HCl	Sigma-Aldrich (Steinheim, Germany)	Pharmaceutical	Alpha blockers
temazepam	Sigma-Aldrich (Steinheim, Germany)	Pharmaceutical	Benzodiazepines
terfenadine	Sigma-Aldrich (Steinheim, Germany)	Pharmaceutical	Antihistamines
thiacloprid	Sigma-Aldrich (Steinheim, Germany)	Pesticide	Insecticide
thiamethoxam	Sigma-Aldrich (Steinheim, Germany)	Pesticide	Insecticide
thiazopyr	Sigma-Aldrich (Steinheim, Germany)	Pesticide	Herbicide
timolol	Sigma-Aldrich (Steinheim, Germany)	Pharmaceutical	Beta blockers
tramadol-HCl	Sigma-Aldrich (Steinheim, Germany)	Pharmaceutical	(opioid) Analgesics
trimethoprim	Fluka (Buchs, Switzerland)	Pharmaceutical	Antibiotics
valsartan	Sigma-Aldrich (Steinheim, Germany)	Pharmaceutical
venlafaxine- HCl	Sigma-Aldrich (Steinheim, Germany)	Pharmaceutical	Antidepressants
verapamil-HCl	Sigma-Aldrich (Steinheim, Germany)	Pharmaceutical	Calcium blockers
warfarin	Sigma-Aldrich (Steinheim, Germany)	Pharmaceutical	Anticoagulants
ziprasidone-HCl	Sigma-Aldrich (Steinheim, Germany)	Pharmaceutical	Antipsychotics

## Sheet: Table S2
	Table S2. Sample site ID, locations, sample ID, sampling date and time
	Site ID	Site name	Latitude	Longitude		Sample ID	Site ID	Sampling date	Sampling time
	1	Apuldram river/ bridge	50.827	-0.80285		1.01	1	2022-03-25	07:47:00
	2	E Lavant above wwtw	50.8651	-0.775483		1.02	1	2022-03-25	07:47:00
	3	E Lavant below wwtw	50.8635	-0.773517		1.03	1	2022-03-25	07:47:00
	4	Chichester pontoon	50.8053	-0.826333		1.04	1	2022-03-26	09:00:00
	5	Furzefield Creek	50.8099	-0.856863		1.05	1	2022-03-26	09:00:00
	6	Bosham Gestetner Jetty	50.8216	-0.866229		1.06	1	2022-03-26	09:00:00
	7	HISC Beach	50.7874	-0.9375		1.07	1	2022-03-27	12:30:00
	8	Prinsted Channel (Grt Deep)	50.828	-0.912533		1.08	1	2022-03-27	12:30:00
	9	Thornham ditch	50.8368	-0.912976		1.09	1	2022-03-27	12:30:00
	10	Thornham (Lt Deep)	50.8354	-0.925137		1.1	1	2022-03-28	13:00:00
	11	EYHbr/ River Ems	50.843	-0.932975		1.11	1	2022-03-28	13:00:00
	12	Emsworth Jetty	50.8423	-0.9373		1.12	1	2022-03-28	13:00:00
	13	Emsworth Mill Pond	50.8474	-0.939467		1.13	1	2022-03-29	13:00:00
	14	Langstone Causeway	50.8364	-0.97485		1.14	1	2022-03-29	13:00:00
	15	Esso beach	50.8211	-0.985217		1.15	1	2022-03-29	13:00:00
	16	Budds Farm 2	50.8411	-0.999617		2.01	2	2022-03-25	08:10:00
	17	Hermitage Stream	50.8444	-1.00059		2.02	2	2022-03-25	08:10:00
	18	ASC Slipway	50.8229	-1.04007		2.03	2	2022-03-25	08:10:00
	19	Kench	50.7956	-1.01973		2.04	2	2022-03-28	13:30:00
	20	Oyster beds	50.8267	-0.9888		2.05	2	2022-03-28	13:30:00
	21	E Lavant Mid/ Outflow	50.8643	-0.773989		2.06	2	2022-03-28	13:30:00
						2.07	2	2022-03-29	13:00:00
						2.08	2	2022-03-29	13:00:00
						2.09	2	2022-03-29	13:00:00
						3.01	3	2022-03-25	08:10:00
						3.02	3	2022-03-25	08:10:00
						3.03	3	2022-03-25	08:10:00
						3.04	3	2022-03-28	13:30:00
						3.05	3	2022-03-28	13:30:00
						3.06	3	2022-03-28	13:30:00
						3.07	3	2022-03-29	13:00:00
						3.08	3	2022-03-29	13:00:00
						3.09	3	2022-03-29	13:00:00
						4.01	4	2022-03-25	07:45:00
						4.02	4	2022-03-25	07:45:00
						4.03	4	2022-03-25	07:45:00
						4.04	4	2022-03-26	09:30:00
						4.05	4	2022-03-26	09:30:00
						4.06	4	2022-03-26	09:30:00
						4.07	4	2022-03-27	11:55:00
						4.08	4	2022-03-27	11:55:00
						4.09	4	2022-03-27	11:55:00
						4.1	4	2022-03-28	13:00:00
						4.11	4	2022-03-28	13:00:00
						4.12	4	2022-03-28	13:00:00
						4.13	4	2022-03-29	13:00:00
						4.14	4	2022-03-29	13:00:00
						4.15	4	2022-03-29	13:00:00
						5.01	5	2022-03-25	07:20:00
						5.02	5	2022-03-25	07:20:00
						5.03	5	2022-03-25	07:20:00
						5.04	5	2022-03-26	07:35:00
						5.05	5	2022-03-26	07:35:00
						5.06	5	2022-03-26	07:35:00
						5.07	5	2022-03-27	11:28:00
						5.08	5	2022-03-27	11:28:00
						5.09	5	2022-03-27	11:28:00
						5.1	5	2022-03-28	12:30:00
						5.11	5	2022-03-28	12:30:00
						5.12	5	2022-03-28	12:30:00
						5.13	5	2022-03-29	12:35:00
						5.14	5	2022-03-29	12:35:00
						5.15	5	2022-03-29	12:35:00
						BOS11_1	6	2022-11-11	16:38:00
						BOS11_2	6	2022-11-11	16:38:00
						BOS11_3	6	2022-11-11	16:38:00
						BOS12_1	6	2022-11-12	16:55:00
						BOS12_2	6	2022-11-12	16:55:00
						BOS12_3	6	2022-11-12	16:55:00
						BOS13_1	6	2022-11-13	17:40:00
						BOS13_2	6	2022-11-13	17:40:00
						BOS13_3	6	2022-11-13	17:40:00
						BOS14_1	6	2022-11-14	18:40:00
						BOS14_2	6	2022-11-14	18:40:00
						BOS14_3	6	2022-11-14	18:40:00
						BOS15_1	6	2022-11-15	18:40:00
						BOS15_2	6	2022-11-15	18:40:00
						BOS15_3	6	2022-11-15	18:40:00
						6.01	6	2022-03-25	07:47:00
						6.02	6	2022-03-25	07:47:00
						6.03	6	2022-03-25	07:47:00
						6.04	6	2022-03-26	09:33:00
						6.05	6	2022-03-26	09:33:00
						6.06	6	2022-03-26	09:33:00
						6.07	6	2022-03-27	12:00:00
						6.08	6	2022-03-27	12:00:00
						6.09	6	2022-03-27	12:00:00
						6.1	6	2022-03-28	12:52:00
						6.11	6	2022-03-28	12:55:00
						6.12	6	2022-03-28	12:55:00
						6.13	6	2022-03-29	13:02:00
						6.14	6	2022-03-29	13:02:00
						6.15	6	2022-03-29	13:02:00
						7.01	7	2022-03-25	08:00:00
						7.02	7	2022-03-25	08:00:00
						7.03	7	2022-03-25	08:00:00
						7.04	7	2022-03-26	09:07:00
						7.05	7	2022-03-26	09:07:00
						7.06	7	2022-03-26	09:07:00
						7.07	7	2022-03-27	Midday
						7.08	7	2022-03-27	Midday
						7.09	7	2022-03-27	Midday
						7.1	7	2022-03-28	13:00:00
						7.11	7	2022-03-28	13:00:00
						7.12	7	2022-03-28	13:00:00
						7.13	7	2022-03-29	13:45:00
						7.14	7	2022-03-29	13:45:00
						7.15	7	2022-03-29	13:45:00
						8.01	8	2022-03-25	08:30:00
						8.02	8	2022-03-25	08:30:00
						8.03	8	2022-03-25	08:30:00
						8.04	8	2022-03-26	09:45:00
						8.05	8	2022-03-26	09:45:00
						8.06	8	2022-03-26	09:45:00
						8.07	8	2022-03-27	11:45:00
						8.08	8	2022-03-27	11:45:00
						8.09	8	2022-03-27	11:45:00
						8.1	8	2022-03-28	13:15:00
						8.11	8	2022-03-28	13:15:00
						8.12	8	2022-03-28	13:15:00
						8.13	8	2022-03-29	13:00:00
						8.14	8	2022-03-29	13:00:00
						8.15	8	2022-03-29	13:00:00
						9.01	9	2022-03-25	09:00:00
						9.02	9	2022-03-25	09:00:00
						9.03	9	2022-03-25	09:00:00
						THORN12_1	10	2022-11-12	N/A
						THORN12_2	10	2022-11-12	N/A
						THORN12_3	10	2022-11-12	N/A
						THORN13_1	10	2022-11-13	16:00:00
						THORN13_2	10	2022-11-13	16:00:00
						THORN13_3	10	2022-11-13	16:00:00
						THORN14_1	10	2022-11-14	14:00:00
						THORN14_2	10	2022-11-14	14:00:00
						THORN14_3	10	2022-11-14	14:00:00
						THORN15_1	10	2022-11-15	14:00:00
						THORN15_2	10	2022-11-15	14:00:00
						THORN15_3	10	2022-11-15	14:00:00
						10.01	10	2022-03-25	09:15:00
						10.02	10	2022-03-25	09:15:00
						10.03	10	2022-03-25	09:15:00
						10.04	10	2022-03-26	10:45:00
						10.05	10	2022-03-26	10:45:00
						10.06	10	2022-03-26	10:45:00
						10.07	10	2022-03-27	12:15:00
						10.08	10	2022-03-27	12:15:00
						10.09	10	2022-03-27	12:15:00
						10.1	10	2022-03-28	13:40:00
						10.11	10	2022-03-28	13:40:00
						10.12	10	2022-03-28	13:40:00
						10.13	10	2022-03-29	N/A
						10.14	10	2022-03-29	N/A
						10.15	10	2022-03-29	N/A
						EMS12_1	11	2022-11-12	N/A
						EMS12_2	11	2022-11-12	N/A
						EMS12_3	11	2022-11-12	N/A
						EMS13_1	11	2022-11-13	N/A
						EMS13_2	11	2022-11-13	N/A
						EMS13_3	11	2022-11-13	N/A
						EMS14_1	11	2022-11-14	N/A
						EMS14_2	11	2022-11-14	N/A
						EMS14_3	11	2022-11-14	N/A
						11.01	11	2022-03-25	08:15:00
						11.02	11	2022-03-25	08:30:00
						11.04	11	2022-03-26	08:30:00
						11.05	11	2022-03-26	08:30:00
						11.06	11	2022-03-26	08:30:00
						11.07	11	2022-03-27	08:20:00
						11.09	11	2022-03-27	08:20:00
						11.1	11	2022-03-28	13:10:00
						11.11	11	2022-03-28	13:10:00
						11.12	11	2022-03-28	13:10:00
						11.14	11	2022-03-29	14:00:00
						11.15	11	2022-03-29	14:00:00
						12.01	12	2022-03-25	08:40:00
						12.02	12	2022-03-25	08:40:00
						12.03	12	2022-03-25	08:40:00
						12.04	12	2022-03-26	08:40:00
						12.05	12	2022-03-26	08:40:00
						12.06	12	2022-03-26	08:40:00
						12.07	12	2022-03-27	08:30:00
						12.08	12	2022-03-27	08:30:00
						12.09	12	2022-03-27	08:30:00
						12.1	12	2022-03-28	13:00:00
						12.11	12	2022-03-28	13:00:00
						12.12	12	2022-03-28	13:00:00
						12.13	12	2022-03-29	14:00:00
						12.14	12	2022-03-29	14:00:00
						12.15	12	2022-03-29	14:00:00
						13.01	13	2022-03-25	08:40:00
						13.02	13	2022-03-25	08:40:00
						13.03	13	2022-03-25	08:40:00
						13.04	13	2022-03-29	14:00:00
						13.05	13	2022-03-29	14:00:00
						14.01	14	2022-03-25	07:45:00
						14.02	14	2022-03-25	07:45:00
						14.03	14	2022-03-25	07:45:00
						14.04	14	2022-03-26	09:50:00
						14.05	14	2022-03-26	09:50:00
						14.06	14	2022-03-26	09:50:00
						14.07	14	2022-03-27	12:27:00
						14.08	14	2022-03-27	12:27:00
						14.09	14	2022-03-27	12:27:00
						14.1	14	2022-03-28	13:15:00
						14.11	14	2022-03-28	13:15:00
						14.12	14	2022-03-28	13:15:00
						14.13	14	2022-03-29	14:15:00
						14.14	14	2022-03-29	14:15:00
						14.15	14	2022-03-29	14:15:00
						15.01	15	2022-03-25	N/A
						15.02	15	2022-03-25	N/A
						15.03	15	2022-03-25	N/A
						15.04	15	2022-03-26	N/A
						15.05	15	2022-03-26	N/A
						15.06	15	2022-03-26	N/A
						15.07	15	2022-03-27	N/A
						15.08	15	2022-03-27	N/A
						15.09	15	2022-03-27	N/A
						15.1	15	2022-03-28	N/A
						15.11	15	2022-03-28	N/A
						15.12	15	2022-03-28	N/A
						15.13	15	2022-03-29	N/A
						15.14	15	2022-03-29	N/A
						15.15	15	2022-03-29	N/A
						BD11_1	16	2022-11-11	16:00:00
						BD11_2	16	2022-11-11	16:00:00
						BD11_3	16	2022-11-11	16:00:00
						BD12_1	16	2022-11-12	16:00:00
						BD12_2	16	2022-11-12	16:00:00
						BD12_3	16	2022-11-12	16:00:00
						BD13_1	16	2022-11-13	16:15:00
						BD13_2	16	2022-11-13	16:15:00
						BD13_3	16	2022-11-13	16:15:00
						BD14_1	16	2022-11-14	18:30:00
						BD14_2	16	2022-11-14	18:30:00
						BD14_3	16	2022-11-14	18:30:00
						BD15_1	16	2022-11-15	14:00:00
						BD15_2	16	2022-11-15	14:00:00
						BD15_3	16	2022-11-15	14:00:00
						16.01	16	2022-03-25	07:45:00
						16.02	16	2022-03-25	07:50:00
						16.03	16	2022-03-25	07:50:00
						16.04	16	2022-03-26	09:34:00
						16.05	16	2022-03-26	09:42:00
						16.06	16	2022-03-26	09:45:00
						16.07	16	2022-03-27	12:11:00
						16.08	16	2022-03-27	12:14:00
						16.09	16	2022-03-27	12:17:00
						16.1	16	2022-03-28	12:15:00
						16.11	16	2022-03-28	12:15:00
						16.12	16	2022-03-28	12:15:00
						16.13	16	2022-03-29	N/A
						16.14	16	2022-03-29	13:00:00
						16.15	16	2022-03-29	13:00:00
						BD25_1	16	2022-08-25	08:45:00
						BD25_2	16	2022-08-25	08:45:00
						BD25_3	16	2022-08-25	08:45:00
						BD26_1	16	2022-08-26	09:00:00
						BD26_2	16	2022-08-26	09:00:00
						BD26_3	16	2022-08-26	09:00:00
						BD27_1	16	2022-08-27	10:00:00
						BD27_2	16	2022-08-27	10:00:00
						BD27_3	16	2022-08-27	10:00:00
						BD28_1	16	2022-08-28	N/A
						BD28_2	16	2022-08-28	N/A
						BD28_3	16	2022-08-28	N/A
						BD29_1	16	2022-08-29	N/A
						BD29_2	16	2022-08-29	N/A
						BD29_3	16	2022-08-29	N/A
						17.01	17	2022-03-25	08:12:00
						17.02	17	2022-03-25	08:14:00
						17.03	17	2022-03-25	08:40:00
						17.04	17	2022-03-26	09:55:00
						17.05	17	2022-03-26	10:01:00
						17.06	17	2022-03-26	10:04:00
						17.07	17	2022-03-27	13:00:00
						17.08	17	2022-03-27	13:00:00
						17.09	17	2022-03-27	13:10:00
						17.1	17	2022-03-28	N/A
						17.11	17	2022-03-28	N/A
						17.12	17	2022-03-28	N/A
						17.13	17	2022-03-29	13:15:00
						17.14	17	2022-03-29	13:15:00
						17.15	17	2022-03-29	13:15:00
						18.01	18	2022-03-25	07:46:00
						18.02	18	2022-03-25	07:47:00
						18.03	18	2022-03-25	07:47:00
						18.04	18	2022-03-26	09:33:00
						18.05	18	2022-03-26	09:33:00
						18.06	18	2022-03-26	09:33:00
						18.07	18	2022-03-27	11:56:00
						18.08	18	2022-03-27	11:56:00
						18.09	18	2022-03-27	11:56:00
						18.1	18	2022-03-28	13:00:00
						18.11	18	2022-03-28	13:00:00
						18.12	18	2022-03-28	13:00:00
						18.13	18	2022-03-29	13:15:00
						18.14	18	2022-03-29	13:15:00
						18.15	18	2022-03-29	13:15:00
						19.01	20	2022-03-25	07:45:00
						19.02	20	2022-03-25	07:45:00
						19.03	20	2022-03-25	07:45:00
						19.04	20	2022-03-26	09:30:00
						19.05	20	2022-03-26	09:30:00
						19.06	20	2022-03-26	09:30:00
						19.07	20	2022-03-27	11:45:00
						19.08	20	2022-03-27	11:45:00
						19.09	20	2022-03-27	11:45:00
						19.1	19	2022-03-28	13:00:00
						19.11	19	2022-03-28	13:00:00
						19.12	19	2022-03-28	13:00:00
						19.13	19	2022-03-29	13:01:00
						19.14	19	2022-03-29	13:01:00
						19.15	19	2022-03-29	13:01:00
						20.01	20	2022-03-27	N/A
						20.02	20	2022-03-27	N/A
						20.03	20	2022-03-29	N/A
						20.04	20	2022-03-29	N/A
						21.01	21	2022-03-29	13:30:00
						21.02	21	2022-03-29	13:30:00
						21.03	21	2022-03-29	13:30:00

## Sheet: Table S3
Table S3. MS conditions
	Spring & Autumn			Spring & Autumn
	Curtain gas (psi):	40		Method duration (minutes):			25
	Ion source gas 1 (psi):	30		Target Cycle Time (ms):			500
	Ion source gas 2 (psi):	70		Minimum Dwell Time (ms):			3
	Source temperature (°C):	500
	Spray voltage (V):	2500
	CAD gas:	12
	Spring											Autumn
	Compound	Polarity	Retention time	Q1 mass	Q3 mass	Dwell time	EP	CE	CXP			Compound	Polarity	Retention time	Q1 mass	Q3 mass	Dwell time	EP	CE	CXP
	2-(Thiocyanomethylthio)benzothiazole	+	12.59	238.7	180.1	7.30275	10	19	10			2-(Thiocyanomethylthio)benzothiazole	+	10.199	238.7	180.1	10.5541	10	19	10
					136.1	7.30275	10	31	10							136.1	10.5541	10	31	10
	2,4,6-Tris(dimethyamino)-1.3.5-triazine	+	7.59	211.3	71.15	8.76382	10	40	10			4-Methylethcathinone	+	5.593	192.1	174.2	13.0203	10	25	10
					96.15	8.76382	10	31	10							144.1	13.0203	10	29	10
	4-Fluoromethacationone	+	4.64	182.1	164.15	33.1969	10	27	10			Alprazolam	+	10.002	309.1	281.1	11.493	10	32	10
					149.1	33.1969	10	27	10							205.1	11.493	10	45	10
	4-Methylethcathinone	+	6.8	192.1	174.2	15.1869	10	25	10			Ametryn	+	9.278	228	186	26.4232	10	35	10
					144.1	15.1869	10	29	10							96	26.4232	10	35	10
	Acetamiprid	+	9.06	223	126.05	12.0868	10	27	4			Amitriptyline	+	9.903	278.2	91.05	12.517	10	32	10
					99	12.0868	10	47	4							105.05	12.517	10	30	10
	Alprazolam	+	12.59	309.1	281.1	7.30275	10	32	10			Amlodipine	+	10.199	409.05	238.15	10.5541	10	12	10
					205.1	7.30275	10	45	10			Amphetamine	+	3.751	136.1	91.05	26.7212	10	20	10
	Ametryn	+	10.63	228	186	7.47756	10	35	10							119.05	26.7212	10	25	10
					96	7.47756	10	35	10			Atorvastatin	+	11.746	559.1	440.3	15.1663	10	26	10
	Amphetamine	+	4.28	136.1	91.05	37.2362	10	20	10							250.15	15.1663	10	54	10
					119.05	36.7177	10	15	10			Atrazine	+	9.212	216.1	174.05	27.5202	10	30	10
	Antipyrine	+	8.34	188.9	77.2	12.5652	10	25	10			Azelnidipine	+	12.26	583.15	167.15	23.8745	10	33	10
					56.2	12.5652	10	25	10							165.15	23.8745	10	55	10
	Atorvastatin	+	13.18	559.1	440.3	5.81913	10	26	10			Azithromycin	+	8.423	375.4	591.5	16.4382	10	20	13
					250.15	5.81913	10	54	10							158.1	16.4382	10	29	13
	Atrazine	+	10.07	216.1	174.05	9.27734	10	30	10			Azoxystrobin	+	10.824	404.2	372.1	10.6328	10	19	4
	Benoxacor	+	11.71	260	149.2	6.65835	10	23	10							344.1	10.6328	10	27	4
					134.1	6.65835	10	34	10			Benoxacor	+	9.772	260	149.2	14.311	10	23	10
	Bensulide	+	13.44	398.1	158.1	5.5649	10	24	10							134.1	14.311	10	34	10
					217.9	5.5649	10	17	10			Bensulide	+	11.844	398.1	158.1	15.9462	10	24	10
	Benzatropine	+	11.32	308.05	167.15	5.90718	10	35	10							217.9	15.9462	10	17	10
					165.15	5.90718	10	52	10			Benzatropine	+	9.837	308.05	167.15	13.5246	10	35	10
	Benzoylecgonine, BZE	+	7.52	290.05	168.15	8.87737	10	29	10							165.15	13.5246	10	52	10
	Betaxolol	+	9.61	308.2	115.9	11.1093	10	27	8			Benzoylecgonine, BZE	+	5.659	290.05	168.15	13.106	10	29	10
					97.9	11.1093	10	29	8			Benzoylecgonine, BZE-d3	+	5.659	293.1	171.15	13.106	10	30	10
	Bezafibrate	-	11.77	360.15	274	6.71989	-10	-25	-10			Betaxolol	+	8.489	308.2	115.9	18.4913	10	27	8
				360.15	154.05	6.71989	-10	-34	-10							97.9	18.4913	10	29	8
	Bisoprolol	+	8.93	326.1	116.1	12.3275	10	19	10			Bezafibrate	-	10.624	360.15	274	10.4037	-10	-25	-10
					89	12.4891	10	26	10							154.05	10.4037	-10	-34	-10
	Bupropion	+	8.08	240.05	184.15	11.8673	10	18	10			Bisoprolol	+	7.8	326.1	116.1	21.8706	10	19	10
					131.2	11.7494	10	31	10							89	21.8706	10	26	10
	Buspirone	+	10.37	386.05	122.15	8.41014	10	30	10			Bupropion	+	7.041	240.05	184.15	36.6953	10	18	10
					109.2	8.41014	10	46	10							131.2	36.6953	10	31	10
	Carazolol	+	8.8	299.1	116.2	13.0066	10	25	10			Buspirone	+	7.732	386.05	122.15	25.0837	10	30	10
					222.15	13.0066	10	25	10							109.2	25.0837	10	46	10
	Carbamazepine	+	10.79	237	193.9	6.91963	10	29	16			Carazolol	+	7.304	299.1	116.2	38.3757	10	25	10
					192.9	6.91963	10	47	8							222.15	38.3757	10	25	10
	Carboxine	+	10.69	236	143.1	7.23337	10	20	10			Carbamazepine	+	8.949	237	193.9	28.8657	10	29	16
	Celecoxib	+	12.72	382.1	362.1	7.28897	10	34	10							192.9	28.8657	10	47	8
					300.15	7.28897	10	40	10			Carboxine	+	8.39	236	143.1	15.9008	10	20	10
	Cilazapril	+	11.32	418	211.2	5.90718	10	25	10			Carfentrazone-ethyl	+	11.811	412.1	346	15.5738	10	27	4
					70.2	5.90718	10	52	10							366	15.5738	10	25	4
	Citalopram	+	9.78	325.05	109.15	10.481	10	32	10			Celecoxib	+	11.515	382.1	362.1	14.133	10	34	10
					262.15	10.481	10	25	10							300.15	14.133	10	34	10
	Clarithromycin	+	11.28	748.5	590.4	5.90356	10	29	13			Chloramphenicol	-	5.722	322.65	152.15	14.6537	-10	-25	-10
					158	5.90356	10	40	13							257	14.6537	-10	-17	-10
	Clodinafop-propargyl	+	13.73	350.1	266.1	5.93298	10	21	4			Cilazapril	+	9.574	418	211.2	18.6625	10	25	10
					91	5.93298	10	41	4							70.2	18.6625	10	52	10
	Clopidogrel	+	13.96	321.95	212.15	6.18684	10	22	10			Clarithromycin	+	11.055	748.5	590.4	12.0632	10	29	13
					184.05	6.11332	10	27	10							158	12.0632	10	40	13
	Clothianidin	+	6.44	250.1	132	13.8215	10	19	10			Clodinafop-propargyl	+	11.779	350.1	266.1	15.2815	10	21	4
					169.1	13.8215	10	19	10							91	15.2815	10	41	4
	Clozapine	+	9.48	327.15	270.15	11.605	10	25	10			Clopidogrel	+	11.548	321.95	212.15	13.9899	10	22	10
					192.05	11.605	10	50	10							184.05	13.9899	10	27	10
	Cocaine	+	8.37	304.15	182.25	12.6739	10	21	10			Clothianidin	+	5.429	250.1	132	14.7016	10	19	10
					82.1	12.6739	10	35	10							169.1	14.7016	10	19	10
	Cycloxyidim	+	14.45	326.1	280.2	10.1341	10	17	4			Clozapine	+	8.39	327.15	270.15	15.9008	10	25	10
					180.15	10.1341	10	26	4							192.05	15.9008	10	50	10
	Cycluron	+	10.76	199.1	72.2	6.99947	10	30	10			Cocaine	+	6.514	304.15	182.25	28.6873	10	21	10
					89.2	6.99947	10	21	10							82.1	28.6873	10	35	10
	Cyromazine	+	1.76	167.2	68	100	10	25	10			Cycloxyidim	+	12.799	326.1	280.2	25.1491	10	17	4
					59.9	100	10	25	10							180.15	25.1491	10	26	4
	Diazepam	+	13.21	285.1	154	5.72847	10	36	13			Cycluron	+	9.64	199.1	72.2	16.9552	10	30	10
					193	5.72847	10	40	13							89.2	16.9552	10	21	10
	Diclofenac	+	12.95	296	215.05	6.69805	10	25	10			Cymoxanil	+	6.053	199.2	128	17.4787	10	12	10
					214	6.69805	10	45	10							111.1	17.4787	10	8	10
	Diflubenzuron	+	12.71	311	158.1	7.281	10	32	10			Cyromazine	+	2.007	167.2	68	88.7801	10	25	10
					141.1	7.281	10	32	10							59.9	88.7801	10	25	10
	Dimethametryn	+	12.1	256.1	186.15	7.83588	10	27	10			Diazepam	+	10.726	285.1	154	10.2501	10	36	13
					68.1	7.83588	10	52	10							193	10.2501	10	40	13
	Dimethomorph	+	13.28	388.2	301.1	5.64262	10	25	10			Diclofenac	+	11.581	296	215.05	14.0085	10	25	10
					165.1	5.64262	10	40	10							214	14.0085	10	45	10
	Diuron (DCMU)	+	10.01	233	160	9.53812	10	35	10			Diflubenzuron	+	11.384	311	158.1	13.8788	10	32	10
					72.1	9.53812	10	35	10							141.1	13.8788	10	32	10
	Ethirimol	+	7.59	210.15	98.05	8.76382	10	27	10			Dimethametryn	+	11.154	256.1	186.15	12.9047	10	27	10
					128.15	8.76382	10	20	10							68.1	12.9047	10	52	10
	Fenofibrate	+	14.59	361.3	233.05	12.8285	10	22	10			Dimethomorph	+	11.022	388.2	301.1	11.8052	10	25	10
					139.05	12.8285	10	34	10							165.1	11.8052	10	40	10
	Fenoxaprop-ethyl	+	14.42	362.1	288.1	9.6049	10	23	4			Diphenhydramine	+	8.291	256	167.05	14.8526	10	16	10
					121.1	9.6049	10	37	4							152	14.8526	10	45	10
	Fenuron	+	6.63	165	72.2	14.7953	10	22	10			Famoxadone	+	12.173	392	331	21.9978	10	15	4
					46.1	14.7953	10	14	10							238	21.9978	10	23	4
	Flufenoxuron	+	14.45	489.1	158.1	10.1341	10	25	4			Fenofibrate	+	13.424	361.3	233.05	40.6802	10	22	10
					141	10.1341	10	65	4							139.05	40.6802	10	34	10
	Fluoxetine	+	10.33	310.15	44.2	8.59914	10	21	10			Fenoxaprop-ethyl	+	12.996	362.1	288.1	25.0032	10	23	4
					148.15	8.59914	10	15	10							121.1	25.0032	10	37	4
	Flurochloridone	+	12.59	312	291.9	7.30275	10	30	4			Fenuron	+	5.297	165	72.2	16.4756	10	22	10
					89	7.30275	10	40	4							46.1	16.4756	10	14	10
	Flutamide		10.87	275	202	6.71043	-10	-27	-10			Flufenoxuron	+	13.753	489.1	158.1	75.7718	10	25	4
				275	205	6.71043	-10	-25	-10							141	75.7718	10	65	4
	Flutolanil	+	12.03	324.3	242.15	7.63841	10	34	18			Fluoxetine	+	10.035	310.15	44.2	11.3633	10	21	10
					262.15	7.63841	10	45	16							148.15	11.3633	10	15	10
	Fuberidazole	+	6.34	184.9	157.2	12.8672	10	25	10			Flurochloridone	+	10.824	312	291.9	10.6328	10	30	4
					156.2	12.8672	10	34	10							89	10.6328	10	33	4
	Gemfibrozil	-	13.15	249.15	121.2	5.939	-10	-32	-10			Flutamide	-	10.328	275	202	10.463	-10	-27	-10
	Haloperidol	+	10.07	376.15	123.1	9.27734	10	46	10							205	10.463	-10	-25	-10
					165.15	9.11413	10	30	10			Fuberidazole	+	5.824	184.9	157.2	14.7377	10	25	10
	Hydrochlorothiazide	-	3.96	295.95	268.95	44.5163	-10	-30	-10							156.2	14.7377	10	34	10
	Imidacloprid	+	8.31	256.1	175.1	12.4891	10	23	10			Gemfibrozil	-	12.664	249.15	121.2	25.4247	-10	-32	-10
					209.1	12.4891	10	23	10			Imidacloprid	+	5.659	256.1	175.1	13.106	10	23	10
	Isocarbamid	+	7.35	186.1	87	10.711	10	21	10							209.1	13.106	10	23	10
					44.2	10.711	10	35	10			Isocarbamid	+	6.547	186.1	87	29.2147	10	21	10
	Isradipine	-	12.52	370.2	118.95	7.53916	-10	-22	-10							44.2	29.2147	10	35	10
				370.2	249.95	7.53916	-10	-21	-10			Isradipine	-	11.151	370.2	118.95	12.3937	-10	-22	-10
	Josamycin	+	12.36	828.5	109.25	8.06062	10	52	10							249.95	12.3937	-10	-21	-10
	Ketamine	+	7.72	238.1	125	9.37683	10	28	10			Ketamine	+	5.758	238.1	125	13.933	10	28	10
					207	9.37683	10	30	10							207	13.933	10	45	10
	Ketoconazole	+	13.02	533	491.1	6.43542	10	34	10			Ketoconazole	+	10.463	533	491.1	10.0605	10	34	10
					82.2	6.43542	10	52	10							82.2	10.0605	10	52	10
	Ketotifen	+	9.03	310	96.15	12.0778	10	24	10			Ketotifen	+	7.469	310	96.15	34.3239	10	24	10
	Levamisole	+	6.08	207.1	180	10.204	10	47	10			Levocabastine	+	8.916	421.4	174.15	28.3095	10	32	10
					91.05	10.204	10	35	10							70.2	28.3095	10	37	10
	Levocabastine	+	10.69	421.4	174.15	7.23337	10	32	10			Lidocaine	+	4.804	235	86.1	21.5194	10	27	10
					70.2	7.23337	10	37	10							58.1	21.5194	10	52	10
	Lidocaine	+	5.69	235	86.1	15.1316	10	27	10			Lincomycin	+	4.362	407.3	126.1	18.2792	10	32	13
					58.1	15.1316	10	52	10							359.2	18.2125	10	27	13
	Lincomycin	+	4.91	407.3	126.1	30.062	10	32	13			MDMA	+	4.54	194.1	163.05	18.5528	10	32	10
					359.2	30.062	10	27	13							105.1	18.5528	10	32	10
	MDMA	+	5.85	194.1	163.05	11.5355	10	32	10			Meclizine	+	11.614	391.1	201.1	14.2351	10	20	4
					105.1	11.5355	10	32	10							165.1	14.2351	10	55	4
	Meclizine	+	13.21	391.1	201.1	5.72847	10	20	4			Medroxyprogesterone	+	12.075	345.1	123.2	19.7025	10	26	10
					165.1	5.72847	10	55	4							97.2	19.7025	10	27	10
	Medroxyprogesterone	+	13.8	345.1	123.2	5.92557	10	26	10			Mefenamic acid	-	12.5	239.95	196.15	24.6684	-10	-24	-10
					97.2	5.92557	10	27	10			Memantine	+	8.258	180.3	163.25	14.7858	10	24	10
	Mefenamic acid	-	13.43	239.95	196.15	5.56359	-10	-24	-10							107.25	14.7858	10	31	10
	Memantine	+	8.44	180.3	163.25	13.0463	10	24	10			Mephedrone	+	5.067	178.25	145.1	20.2263	10	21	10
					107.25	13.0463	10	31	10							160.25	20.2263	10	16	10
	Mephedrone	+	6.25	178.25	145.1	11.6417	10	21	10			Mephosfolan	+	8.192	270.1	140	14.7208	10	32	10
					160.25	11.6417	10	16	10			Methamphetamine	+	4.178	150.1	91.05	19.9594	10	15	10
	Mephosfolan	+	10.66	270.1	140	7.34241	10	32	10							119.1	19.9594	10	15	10
	Methamphetamine	+	5.13	150.1	91.05	25.8766	10	15	10			Methcathinone	+	3.488	164	131.2	30.2992	10	21	10
					119.1	25.8766	10	15	10							146.2	30.2992	10	21	10
	Methcathinone	+	4.48	164	131.2	34.5827	10	21	10			Methedrone	+	4.573	194.25	176.15	18.9672	10	25	10
					146.2	34.5827	10	21	10							161.1	18.9672	10	25	10
	Methedrone	+	5.89	194.25	176.15	10.8111	10	25	10			Methylphenidate	+	6.251	234.15	84.05	21.8261	10	25	10
					161.1	10.8111	10	25	10							56.05	21.8261	10	50	10
	Methylphenidate	+	7.82	234.15	84.05	10.1201	10	25	10			Morphine	+	2.435	286.15	165.1	78.2766	10	50	10
					56.05	10.1201	10	50	10							153.1	78.2766	10	50	10
	Metoprolol	+	7.42	268.15	116.2	9.82617	10	27	10			Nadolol	+	5.231	310.1	254.1	17.8759	10	23	18
					159.1	9.82617	10	27	10							201	17.8759	10	33	14
	Morphine	+	3.73	286.15	165.1	51.1541	10	50	10			Naproxen	+	10.232	231.1	185.1	10.4732	10	17	10
					153.1	51.1541	10	50	10							115	10.4732	10	71	10
	Nadolol	+	6.05	310.1	254.1	10.0637	10	23	18			Nicotine	+	2.007	163	117.2	112.465	10	30	10
					201	10.0637	10	33	14							130.2	112.465	10	30	10
	Naproxen	+	11.81	231.1	185.1	6.81779	10	17	10			Nifedipine	-	9.933	345.15	222.1	13.1055	-10	-15	-10
					115	6.79629	10	71	10							122	13.1055	-10	-17	-10
	Nicotine	+	2.49	163	117.2	100	10	35	10			Nordiazepam	+	10.199	270.8	140.15	10.5541	10	34	10
					130.2	100	10	30	10							208.1	10.5541	10	34	10
	Nifedipine	-	11.76	345.15	222.1	6.69642	-10	-15	-10			Norethisterone	+	10.989	299.1	109.15	11.6693	10	32	10
				345.15	122	6.69642	-10	-17	-10							231.15	11.6693	10	25	10
	Nordiazepam	+	12.2	270.8	140.15	8.14505	10	40	10			Nortriptyline	+	9.969	264.15	233.1	11.724	10	20	10
					208.1	8.14505	10	34	10							91.1	11.724	10	30	10
	Norethisterone	+	13.47	299.1	109.15	5.57117	10	37	10			Orphenadrine	+	9.179	270.1	181.15	28.2022	10	18	10
					231.15	5.57117	10	30	10							166.1	28.2022	10	34	10
	Nortriptyline	+	11.15	264.15	233.1	6.14232	10	20	10			Oxamyl	+	4.244	237.1	72.1	19.1228	10	16	10
					91.1	6.14232	10	30	10							90.2	19.1228	10	16	10
	Orphenadrine	+	10.43	270.1	181.15	8.18397	10	18	10			Oxazepam	+	9.508	287.1	241	20.3046	10	32	13
					166.1	8.18397	10	34	10							269	20.3046	10	21	13
	Oxazepam	+	11.48	287.1	241	6.30383	10	32	13			Oxycarboxin	+	6.152	268.1	175	19.2425	10	23	10
					269	6.30383	10	21	13							147	19.2425	10	27	10
	Oxycarboxin	+	8.54	268.1	175	13.509	10	23	10			Oxycodone	+	4.211	316.15	298.15	21.547	10	35	10
					147	13.509	10	27	10							241.1	21.547	10	35	10
	Oxycodone	+	5.95	316.15	298.15	10.217	10	35	10			Picoxystrobin	+	11.844	368	205	15.9462	10	15	7
					241.1	10.217	10	35	10							145	15.9462	10	27	6.5
	Picoxystrobin	+	13.47	368	205	5.57117	10	15	7			Piperophos	+	12.766	353.9	171.05	25.6598	10	29	4
					145	5.57117	10	27	6.5							255.05	25.6598	10	19	4
	Piperophos	+	14.32	353.9	171.05	8.46337	10	29	4			Pirenzipine	+	5.56	352.05	113.25	13.0829	10	46	10
					255.05	8.46337	10	19	4							70.2	13.0829	10	39	10
	Pirenzipine	+	6.48	352.05	113.25	14.2137	10	46	10			Pretilachlor	+	12.897	312.2	252.1	24.7226	10	22	10
					70.2	14.2137	10	39	10							176.1	24.7226	10	33	10
	Pretilachlor	+	14.09	312.2	252.1	6.73346	10	22	10			Prometryn	+	10.298	242.2	158.1	10.55	10	31	4
					176.1	6.73346	10	33	10							200	10.55	10	19	4
	Prodiamine	-	14.01	349.2	232	6.31762	-10	-32	-10			Propamocarb	+	3.455	189	102	31.7005	10	23	7
				349.2	215.95	6.29014	-10	-34	-10							74	31.7005	10	35	3
	Prometon	+	9.68	226.1	184.2	10.8952	10	25	10			Propazine	+	10.232	230.05	188.2	10.4732	10	37	10
					142.15	10.8952	10	27	10							146.1	10.4732	10	30	10
	Propamocarb	+	3.79	189	102	47.4711	10	23	7			Propranolol	+	7.995	260.1	116.2	15.6152	10	24	10
					74	47.4711	10	35	3							183.2	15.6152	10	25	10
	Propazine	+	10.96	230.05	188.2	6.46182	10	37	10			Propranolol-d7 (IS)	+	7.896	267.201	189	18.025	10	32	10
					146.1	6.46182	10	30	10							163	18.025	10	32	10
	Propranolol	+	9.29	260.1	116.2	11.9222	10	24	10			Pymetrozine	+	3.488	218.1	105.1	30.2992	10	27	10
					183.2	11.9222	10	25	10							79	30.2992	10	59	10
	Pymetrozine	+	5	218.1	105.1	28.0755	10	27	10			Pyracarbolid	+	8.061	218.1	125.1	14.9245	10	24	10
					79	28.0755	10	59	10							97.1	14.9245	10	35	10
	Pyracarbolid	+	10.01	218.1	125.1	9.53812	10	24	10			Pyraclostrobin	+	12.404	388	194	25.2894	10	19	4
					97.1	9.53812	10	35	10							163	25.2894	10	29	4
	Pyraclostrobin	+	14.36	388	194	8.83928	10	19	4			Pyraflufen-ethyl	+	12.075	413	339	19.7025	10	25	10
					163	8.83928	10	29	4							253.1	19.7025	10	35	10
	Pyraflufen-ethyl	+	13.57	413	339	5.7763	10	25	10			Pyridaben	+	14.411	364.8	147.15	63.9758	10	30	4
					253.1	5.74601	10	35	10							309.1	63.9758	10	19	4
	Pyridaben	+	15.47	364.8	147.15	74.8327	10	30	4			Pyriproxyfen	+	13.391	322.1	96.1	36.7464	10	21	10
					309.1	74.8327	10	19	4							78.1	36.7464	10	54	10
	Risperidone	+	10.14	411.2	191.05	9.06566	10	31	10			Risperidone	+	7.896	411.2	191.05	18.025	10	31	10
					69.05	9.06566	10	60	10							69.05	18.025	10	50	10
	Rizatriptan	+	5.46	270.1	201.15	20.2619	10	24	10			Rizatriptan	+	4.507	270.1	201.15	18.475	10	24	10
					158.2	20.2619	10	35	10							158.2	18.475	10	35	10
	Ronidazole	+	4.97	201	140.2	28.7942	10	23	18			Ronidazole	+	2.961	201	140.2	76.9283	10	23	18
					54.9	28.7942	10	34	10							54.9	76.9283	10	34	10
	Roxithromycin	+	11.87	837.6	679.5	7.02747	10	30	13			Roxithromycin	+	11.384	837.6	679.5	13.8788	10	30	13
					158.1	7.02747	10	37	13							158.1	13.8788	10	37	13
	Salbutamol	+	3.43	240.1	148.15	93.2317	10	18	18			Salbutamol	+	3.224	240.1	148.15	50.1185	10	18	18
					222.3	93.2317	10	18	10							222.3	50.1185	10	18	10
	Sertraline	+	11.84	306.05	159	6.89621	10	31	10			Sertraline	+	10.495	306.05	159	9.98025	10	31	10
					275.05	6.89621	10	20	10							275.05	9.98025	10	20	10
	Simazine	+	8.99	202.1	104	12.0637	10	32	10			Simazine	+	8.028	202.1	104	15.1355	10	32	10
					68.1	12.0637	10	32	10							68.1	15.1355	10	32	10
	Spinosyn A	+	13.9	732.6	142.1	6.05051	10	41	10			Spinosyn A	+	12.996	732.6	142.1	25.0032	10	41	10
					98	6.05051	10	93	10							98	25.0032	10	93	10
	Spinosyn D	+	14.19	746.6	142.1	7.4062	10	41	4			Spinosyn D	+	13.358	746.6	142.1	34.57	10	41	4
					98	7.4062	10	105	4							98	34.57	10	105	4
	Sulfamerazine	+	6.7	265.1	156.1	15.03	10	25	13			Spiramycin	+	8.192	843.45	174.2	14.7208	10	40	10
					172.1	15.03	10	25	13			Sulfamerazine	+	4.376	265.1	156.1	18.2125	10	25	13
	Sulfamethoxazole	+	7.46	254.1	155.95	9.37287	10	27	10							172.1	18.2125	10	25	13
					92.15	9.37287	10	31	10			Sulfamethazine	+	5.1	279.1	186.1	19.5773	10	23	13
	Sulfamonomethoxine	+	7.55	281.1	156.05	8.77514	10	38	10							156	19.5773	10	27	13
					92.15	8.77514	10	28	10			Sulfamethoxazole	+	5.297	254.1	155.95	16.4756	10	27	10
	Sulfapyridine	+	6.15	250	156.1	10.6827	10	23	13							92.15	16.4756	10	31	10
					108	10.6827	10	32	13			Sulfamonomethoxine	+	5.56	281.1	156.05	13.0829	10	38	10
	Sulfathiazole	+	5.95	256	156	10.217	10	22	13							92.15	13.0829	10	28	10
					108	10.217	10	32	13			Sulfapyridine	+	4.047	250	156.1	20.9568	10	23	13
	Sulfisoxazole	+	7.62	268	156.1	7.99501	10	22	13							108	20.9568	10	32	13
					113.2	7.99501	10	25	13			Sulfathiazole	+	3.948	256	156	22.7466	10	22	13
	Tacrine	+	7.33	199	171.15	10.9779	10	42	10							108	22.7466	10	32	13
					144.1	10.9779	10	42	10			Sulfisoxazole	+	5.692	268	156.1	13.3089	10	22	13
	Tamsulosin	+	9.25	409.1	228.05	11.878	10	31	10							113.2	13.3089	10	25	13
					271.2	11.878	10	25	10			Tacrine	+	6.646	199	171.15	31.7083	10	42	10
	Temazepam	+	12.52	301	255.1	7.53916	10	29	18							144.1	31.7083	10	42	10
					177	7.53916	10	53	12			Tamsulosin	+	7.172	409.1	228.05	38.6277	10	31	10
	Thiacloprid	+	10.11	253.1	126.1	9.11413	10	27	10							271.2	38.6277	10	25	10
					90.1	9.11413	10	45	10			Temazepam	+	9.969	301	255.1	11.724	10	29	18
	Thiamethoxam	+	7	292	211.1	14.8547	10	32	10							177	11.724	10	53	12
					181	14.8547	10	32	10			Terfenadine	+	11.581	472.35	436.25	14.0085	10	34	10
	Thiazopyr	+	13.24	397	377.1	5.67726	10	23	10							454.3	14.0085	10	28	10
	Timolol	+	7.33	317.1	261.1	10.9779	10	25	10			Thiacloprid	+	7.041	253.1	126.1	36.6953	10	27	10
	Tramadol	+	7.55	264.1	58.2	8.77514	10	27	15							90.1	36.6953	10	45	10
	Trimethoprim	+	6.05	291.1	230.1	10.0637	10	33	13			Thiamethoxam	+	4.606	292	211.1	19.5758	10	32	10
					123.1	10.0637	10	34	13							181	19.5758	10	32	10
	Valsartan	+	12.59	436.2	206.9	7.30275	10	39	12			Thiazopyr	+	12.075	397	377.1	19.7025	10	23	10
					235	7.30275	10	27	12			Timolol	+	6.12	317.1	261.1	18.5584	10	25	10
	Venlafaxine	+	8.7	278.2	58.1	13.3381	10	23	10			Tramadol	+	6.087	264.1	58.2	18.0061	10	27	15
					260.15	13.3381	10	22	10			Trimethoprim	+	5.133	291.1	230.1	19.0212	10	33	13
	Verapamil	+	11.05	455.15	165.2	6.31202	10	32	10							123.1	19.0212	10	34	13
					414.35	6.31202	10	21	10			Valsartan	+	11.154	436.2	206.9	12.9047	10	39	12
	Warfarin	+	12.33	309.1	162.8	8.10903	10	21	14							235	12.9047	10	27	12
					251.1	8.10903	10	27	6			Venlafaxine	+	7.666	278.2	58.1	27.6992	10	23	10
																260.15	27.6992	10	22	10
												Warfarin	+	10.792	309.1	162.8	10.4014	10	21	14
																251.1	10.4014	10	27	6
												Ziprasidone	+	8.62	413.1	194.1	21.8406	10	35	10
																159.1	21.8406	10	45	10

## Sheet: Table S4
Table S4. LC conditions
											Spring
Spring & Autumn Gradient Profile												Column	Raptor Biphenyl (100 x 2.1 mm, 2.7 μm, 90 Å)
	Time [min]	Flow [mL/min]	B.Conc [%]									Mobile phase	A: H2O + 5mM ammonium formate + 0.1% formic acid B: methanol + 5mM ammonium formate + 0.1% formic acid
	0	0.5	1									Oven temp	40 °C
	0.5	0.5	1									Injection volume	50 μL
	16	0.5	99								Autumn
	21	0.5	99									Column	Phenomenex Luna™ Omega Polar C18 (100 x 2.1 mm, 3 μm, 100 Å)
	21.1	0.5	1									Mobile phase	A: H2O + 5mM ammonium formate + 0.1% formic acid B: methanol + 5mM ammonium formate + 0.1% formic acid
	25	0.5	1									Oven temp	40 °C
												Injection volume	20 μL

## Sheet: Table S5
Table S5: Dates of pesticide bans in the UK that were measured in this study
Compound	Date of Ban	Comments	Source
Atrazine	2004	banned in EU. Earlier ban in UK 1993 for non-crop use	https://assets.publishing.service.gov.uk/media/5a7c8734e5274a7b7e321097/sw2-052-tr-e-e.pdf
Clothianidin	2018		https://food.ec.europa.eu/plants/pesticides/approval-active-substances-safeners-and-synergists/renewal-approval/neonicotinoids_en
Fenuron	2003		https://eur-lex.europa.eu/legal-content/EN/TXT/?uri=CELEX%3A32002R2076
Imidacloprid	2018		https://food.ec.europa.eu/plants/pesticides/approval-active-substances-safeners-and-synergists/renewal-approval/neonicotinoids_en
Prometon	-	No clear date	https://sitem.herts.ac.uk/aeru/ppdb/en/Reports/541.htm
Pymetrozine	2018	Grace period for member states up to Jan 2022	https://eur-lex.europa.eu/legal-content/EN/TXT/PDF/?uri=CELEX:32018R1501&from=CS
Simazine	2002	banned in EU 2004	https://www.gov.je/News/2015/pages/gardenchemicalamnesty.aspx
Thiacloprid	2020	Grace period to Feb 2021	https://eur-lex.europa.eu/legal-content/EN/TXT/PDF/?uri=CELEX:32020R0023#:~:text=The%20approval%20of%20the%20active%20substance%20thiacloprid%20is%20not%20renewed.&text=No%20540%2F2011-,In%20Part%20A%20of%20the%20Annex%20to%20Implementing%20Regulation%20(EU,%2C%20on%20thiacloprid%2C%20is%20deleted.&text=Member%20States%20shall%20withdraw%20authorisations,substance%20by%203%20August%202020.
Thiazopyr	2003		https://eur-lex.europa.eu/legal-content/EN/TXT/?uri=CELEX%3A32002R2076

## Sheet: Table S6
Table S5. Recorded discharges for relevant outfalls in 2022 (Data source: https://www.southernwater.co.uk/our-performance/environmental-performance/flow-and-spill-reporting [accessed: 27/02/2024])
Overflow	Overflow Name	Folio	CR_EANumber	CR_ScheduleType	CR_StartDate	CR_StartTime	CR_EndDate	CR_EndTime	Spills	CR_DischargeDuration	CR_DischargePeriod	County
115735	BOSHAM SSO	W00133	COPA/5664	Settled Storm Sewage	2022-01-02	10:45:00	2022-01-04	13:04:00	3	21:56:00	2 days, 2:19:00	WEST SUSSEX
115735	BOSHAM SSO	W00133	COPA/5664	Settled Storm Sewage	2022-01-08	12:25:14	2022-01-10	10:36:00	3	1 day, 9:46:46	1 day, 22:10:46	WEST SUSSEX
115735	BOSHAM SSO	W00133	COPA/5664	Settled Storm Sewage	2022-10-13	04:25:00	2022-10-13	08:58:00	1	4:33:00	4:33:00	WEST SUSSEX
115735	BOSHAM SSO	W00133	COPA/5664	Settled Storm Sewage	2022-10-23	22:11:00	2022-10-24	03:52:00	1	5:41:00	5:41:00	WEST SUSSEX
115735	BOSHAM SSO	W00133	COPA/5664	Settled Storm Sewage	2022-11-03	02:25:00	2022-11-10	13:03:00	8	6 days, 14:49:00	7 days, 10:38:00	WEST SUSSEX
115735	BOSHAM SSO	W00133	COPA/5664	Settled Storm Sewage	2022-11-15	11:34:25	2022-11-29	13:30:00	15	11 days, 15:57:35	14 days, 1:55:35	WEST SUSSEX
115735	BOSHAM SSO	W00133	COPA/5664	Settled Storm Sewage	2022-12-18	20:21:22	2022-12-31	23:59:00	14	11 days, 22:34:38	13 days, 3:37:38	WEST SUSSEX
116073	BUDDS FARM HAVANT SE7 CEO	A00752	A752/H/97	Storm Sewage	2022-11-06	14:24:00	2022-11-06	18:20:00	1	3:56:00	3:56:00	HAMPSHIRE
116073	BUDDS FARM HAVANT SE7 CEO	A00752	A752/H/97	Storm Sewage	2022-11-15	09:44:20	2022-11-17	03:09:19	3	13:49:15	1 day, 17:24:59	HAMPSHIRE
116073	BUDDS FARM HAVANT SE7 CEO	A00752	A752/H/97	Storm Sewage	2022-11-27	01:37:00	2022-11-27	02:35:00	1	0:58:00	0:58:00	HAMPSHIRE
116073	BUDDS FARM HAVANT SE7 CEO	A00752	A752/H/97	Storm Sewage	2022-12-18	18:11:00	2022-12-18	20:59:00	1	2:30:00	2:48:00	HAMPSHIRE
116073	BUDDS FARM HAVANT SE7 CEO	A00752	A752/H/97	Storm Sewage	2022-12-23	08:31:00	2022-12-23	11:25:00	1	2:54:00	2:54:00	HAMPSHIRE
115936	BUDDS FARM HAVANT SSO	A00751	A751/H/97	Settled Storm Sewage	2022-01-02	18:16:00	2022-01-03	15:49:00	2	6:32:00	21:33:00	HAMPSHIRE
115936	BUDDS FARM HAVANT SSO	A00751	A751/H/97	Settled Storm Sewage	2022-01-08	13:46:00	2022-01-09	13:57:00	2	19:36:00	1 day, 0:11:00	HAMPSHIRE
115936	BUDDS FARM HAVANT SSO	A00751	A751/H/97	Settled Storm Sewage	2022-02-13	17:57:00	2022-02-14	15:50:00	2	20:52:00	21:53:00	HAMPSHIRE
115936	BUDDS FARM HAVANT SSO	A00751	A751/H/97	Settled Storm Sewage	2022-02-19	15:59:00	2022-02-19	22:23:00	1	6:24:00	6:24:00	HAMPSHIRE
115936	BUDDS FARM HAVANT SSO	A00751	A751/H/97	Settled Storm Sewage	2022-03-01	21:44:00	2022-03-02	23:00:00	2	1 day, 1:11:00	1 day, 1:16:00	HAMPSHIRE
115936	BUDDS FARM HAVANT SSO	A00751	A751/H/97	Settled Storm Sewage	2022-03-16	16:26:00	2022-03-16	23:17:00	1	6:51:00	6:51:00	HAMPSHIRE
115936	BUDDS FARM HAVANT SSO	A00751	A751/H/97	Settled Storm Sewage	2022-05-15	12:28:06	2022-05-16	04:46:00	2	3:50:52	16:17:54	HAMPSHIRE
115936	BUDDS FARM HAVANT SSO	A00751	A751/H/97	Settled Storm Sewage	2022-08-25	07:30:00	2022-08-25	12:33:00	1	5:03:00	5:03:00	HAMPSHIRE
115936	BUDDS FARM HAVANT SSO	A00751	A751/H/97	Settled Storm Sewage	2022-09-05	01:46:00	2022-09-06	01:25:00	2	3:50:00	23:39:00	HAMPSHIRE
115936	BUDDS FARM HAVANT SSO	A00751	A751/H/97	Settled Storm Sewage	2022-09-08	07:51:00	2022-09-09	01:49:00	2	15:12:00	17:58:00	HAMPSHIRE
115936	BUDDS FARM HAVANT SSO	A00751	A751/H/97	Settled Storm Sewage	2022-09-14	07:15:00	2022-09-14	14:31:00	1	7:16:00	7:16:00	HAMPSHIRE
115936	BUDDS FARM HAVANT SSO	A00751	A751/H/97	Settled Storm Sewage	2022-10-13	02:30:00	2022-10-13	10:40:00	1	8:10:00	8:10:00	HAMPSHIRE
115936	BUDDS FARM HAVANT SSO	A00751	A751/H/97	Settled Storm Sewage	2022-10-23	09:33:00	2022-10-24	15:54:00	2	1 day, 6:21:00	1 day, 6:21:00	HAMPSHIRE
115936	BUDDS FARM HAVANT SSO	A00751	A751/H/97	Settled Storm Sewage	2022-11-03	00:30:00	2022-11-08	01:26:00	6	4 days, 5:38:00	5 days, 0:56:00	HAMPSHIRE
115936	BUDDS FARM HAVANT SSO	A00751	A751/H/97	Settled Storm Sewage	2022-11-15	09:00:00	2022-11-18	01:47:00	4	2 days, 7:17:00	2 days, 16:47:00	HAMPSHIRE
115936	BUDDS FARM HAVANT SSO	A00751	A751/H/97	Settled Storm Sewage	2022-11-21	11:20:00	2022-11-25	14:59:00	5	3 days, 12:24:00	4 days, 3:39:00	HAMPSHIRE
115936	BUDDS FARM HAVANT SSO	A00751	A751/H/97	Settled Storm Sewage	2022-11-27	00:14:00	2022-11-29	01:38:00	3	2 days, 1:22:00	2 days, 1:24:00	HAMPSHIRE
115936	BUDDS FARM HAVANT SSO	A00751	A751/H/97	Settled Storm Sewage	2022-12-18	16:45:00	2022-12-25	22:38:00	8	5 days, 1:42:00	7 days, 5:53:00	HAMPSHIRE
115936	BUDDS FARM HAVANT SSO	A00751	A751/H/97	Settled Storm Sewage	2022-12-28	10:45:00	2022-12-31	23:59:00	5	3 days, 3:43:00	3 days, 13:14:00	HAMPSHIRE
108405	BURRFIELDS ROAD PORTSMOUTH CSO	A01386	A1386/H/05	Storm Sewage	2022-10-13	01:58:09	2022-10-13	02:48:00	1	0:49:51	0:49:51	HAMPSHIRE
115402	CHICHESTER NO 1 SSO	W00137	COPA/5847	Settled Storm Sewage	2022-01-01	00:00:00	2022-01-24	12:02:00	25	15 days, 9:47:10	23 days, 12:02:00	WEST SUSSEX
115402	CHICHESTER NO 1 SSO	W00137	COPA/5847	Settled Storm Sewage	2022-03-02	12:54:31	2022-03-04	11:53:00	3	1 day, 12:12:43	1 day, 22:58:29	WEST SUSSEX
115402	CHICHESTER NO 1 SSO	W00137	COPA/5847	Settled Storm Sewage	2022-11-03	09:39:00	2022-11-11	00:45:00	9	6 days, 21:51:21	7 days, 15:06:00	WEST SUSSEX
115402	CHICHESTER NO 1 SSO	W00137	COPA/5847	Settled Storm Sewage	2022-11-15	10:14:00	2022-12-01	15:16:00	17	14 days, 5:26:39	16 days, 5:02:00	WEST SUSSEX
115402	CHICHESTER NO 1 SSO	W00137	COPA/5847	Settled Storm Sewage	2022-12-19	01:25:00	2022-12-31	23:59:00	14	12 days, 0:46:09	12 days, 22:34:00	WEST SUSSEX
115401	CHICHESTER NO 2 SSO	W00137	COPA/5847	Settled Storm Sewage	2022-11-03	19:56:00	2022-11-04	00:08:00	1	4:12:00	4:12:00	WEST SUSSEX
115401	CHICHESTER NO 2 SSO	W00137	COPA/5847	Settled Storm Sewage	2022-11-06	09:00:51	2022-11-07	12:57:00	2	11:06:05	1 day, 3:56:09	WEST SUSSEX
115401	CHICHESTER NO 2 SSO	W00137	COPA/5847	Settled Storm Sewage	2022-11-09	07:44:48	2022-11-09	08:47:00	1	1:02:12	1:02:12	WEST SUSSEX
115401	CHICHESTER NO 2 SSO	W00137	COPA/5847	Settled Storm Sewage	2022-11-16	07:17:18	2022-11-17	22:00:00	3	1 day, 2:40:13	1 day, 14:42:42	WEST SUSSEX
115401	CHICHESTER NO 2 SSO	W00137	COPA/5847	Settled Storm Sewage	2022-11-21	11:11:24	2022-11-22	00:00:00	2	6:04:13	12:48:36	WEST SUSSEX
115401	CHICHESTER NO 2 SSO	W00137	COPA/5847	Settled Storm Sewage	2022-11-24	17:30:00	2022-11-24	18:00:00	1	0:30:00	0:30:00	WEST SUSSEX
115401	CHICHESTER NO 2 SSO	W00137	COPA/5847	Settled Storm Sewage	2022-11-27	11:25:00	2022-11-27	12:33:00	1	1:08:00	1:08:00	WEST SUSSEX
115401	CHICHESTER NO 2 SSO	W00137	COPA/5847	Settled Storm Sewage	2022-12-23	07:52:45	2022-12-23	14:05:00	1	6:12:15	6:12:15	WEST SUSSEX
115401	CHICHESTER NO 2 SSO	W00137	COPA/5847	Settled Storm Sewage	2022-12-30	08:49:33	2022-12-31	23:59:00	3	1 day, 3:25:17	1 day, 15:09:27	WEST SUSSEX
108205	CHIDHAM CEO	A01248	A1248/S/05	Storm Sewage	2022-11-06	10:05:28	2022-11-06	16:38:47	1	6:33:19	6:33:19	WEST SUSSEX
108205	CHIDHAM CEO	A01248	A1248/S/05	Storm Sewage	2022-11-16	17:45:00	2022-11-17	17:45:00	2	1 day, 0:00:00	1 day, 0:00:00	WEST SUSSEX
108205	CHIDHAM CEO	A01248	A1248/S/05	Storm Sewage	2022-12-23	08:30:00	2022-12-23	17:30:00	1	9:00:00	9:00:00	WEST SUSSEX
115958	COURT LANE COSHAM SSO	A00657	A657/H/87	Settled Storm Sewage	2022-08-25	06:33:02	2022-08-25	07:56:00	1	1:22:58	1:22:58	HAMPSHIRE
115958	COURT LANE COSHAM SSO	A00657	A657/H/87	Settled Storm Sewage	2022-09-04	23:27:00	2022-09-05	23:38:00	2	3:56:50	1 day, 0:11:00	HAMPSHIRE
115958	COURT LANE COSHAM SSO	A00657	A657/H/87	Settled Storm Sewage	2022-09-08	05:13:00	2022-09-08	22:01:00	2	3:39:01	16:48:00	HAMPSHIRE
115958	COURT LANE COSHAM SSO	A00657	A657/H/87	Settled Storm Sewage	2022-10-13	01:19:11	2022-10-13	05:05:00	1	3:45:49	3:45:49	HAMPSHIRE
115958	COURT LANE COSHAM SSO	A00657	A657/H/87	Settled Storm Sewage	2022-10-23	08:52:00	2022-10-23	23:14:00	2	4:10:00	14:22:00	HAMPSHIRE
115958	COURT LANE COSHAM SSO	A00657	A657/H/87	Settled Storm Sewage	2022-11-03	00:02:00	2022-11-07	00:36:00	5	1 day, 16:00:01	4 days, 0:34:00	HAMPSHIRE
115958	COURT LANE COSHAM SSO	A00657	A657/H/87	Settled Storm Sewage	2022-11-15	09:16:03	2022-11-16	23:44:00	3	8:56:28	1 day, 14:27:57	HAMPSHIRE
115958	COURT LANE COSHAM SSO	A00657	A657/H/87	Settled Storm Sewage	2022-11-21	13:01:00	2022-11-21	15:12:00	1	2:11:00	2:11:00	HAMPSHIRE
115958	COURT LANE COSHAM SSO	A00657	A657/H/87	Settled Storm Sewage	2022-12-23	07:45:00	2022-12-23	10:47:00	1	3:02:00	3:02:00	HAMPSHIRE
110658	FORT CUMBERLAND ROAD EASTNEY SSO	A00753	A753/H/97	Storm Sewage	2022-09-05	22:22:00	2022-09-05	23:50:00	1	1:28:00	1:28:00	HAMPSHIRE
110658	FORT CUMBERLAND ROAD EASTNEY SSO	A00753	A753/H/97	Storm Sewage	2022-09-08	23:50:00	2022-09-09	00:54:00	1	1:04:00	1:04:00	HAMPSHIRE
110658	FORT CUMBERLAND ROAD EASTNEY SSO	A00753	A753/H/97	Storm Sewage	2022-10-13	05:00:00	2022-10-13	06:11:00	1	1:11:00	1:11:00	HAMPSHIRE
110658	FORT CUMBERLAND ROAD EASTNEY SSO	A00753	A753/H/97	Storm Sewage	2022-10-23	22:24:00	2022-10-24	00:24:00	1	1:43:00	2:00:00	HAMPSHIRE
110658	FORT CUMBERLAND ROAD EASTNEY SSO	A00753	A753/H/97	Storm Sewage	2022-11-03	06:53:00	2022-11-04	01:08:00	2	6:15:00	18:15:00	HAMPSHIRE
110658	FORT CUMBERLAND ROAD EASTNEY SSO	A00753	A753/H/97	Storm Sewage	2022-11-06	09:30:00	2022-11-06	16:00:00	1	4:30:00	6:30:00	HAMPSHIRE
110658	FORT CUMBERLAND ROAD EASTNEY SSO	A00753	A753/H/97	Storm Sewage	2022-11-09	07:14:00	2022-11-09	08:07:00	1	0:53:00	0:53:00	HAMPSHIRE
110658	FORT CUMBERLAND ROAD EASTNEY SSO	A00753	A753/H/97	Storm Sewage	2022-11-15	10:15:00	2022-11-17	00:15:00	3	8:30:00	1 day, 14:00:00	HAMPSHIRE
110658	FORT CUMBERLAND ROAD EASTNEY SSO	A00753	A753/H/97	Storm Sewage	2022-12-23	09:17:00	2022-12-23	12:47:00	1	2:13:00	3:30:00	HAMPSHIRE
108769	GREEN LANE HAYLING ISLAND CSO	A01274	A1274/H/05	Storm Sewage	2022-10-23	21:26:00	2022-10-23	21:58:00	1	0:32:00	0:32:00	HAMPSHIRE
108769	GREEN LANE HAYLING ISLAND CSO	A01274	A1274/H/05	Storm Sewage	2022-11-16	18:46:00	2022-11-17	00:36:00	1	5:50:00	5:50:00	HAMPSHIRE
109298	KINGS ROAD EMSWORTH CSO	H02829	95A	Storm Sewage	2022-10-23	21:09:00	2022-10-23	22:40:00	1	1:31:00	1:31:00	HAMPSHIRE
109298	KINGS ROAD EMSWORTH CSO	H02829	95A	Storm Sewage	2022-11-06	08:24:00	2022-11-06	16:17:00	1	7:53:00	7:53:00	HAMPSHIRE
109298	KINGS ROAD EMSWORTH CSO	H02829	95A	Storm Sewage	2022-11-15	10:00:00	2022-11-17	10:30:00	3	20:29:00	2 days, 0:30:00	HAMPSHIRE
109298	KINGS ROAD EMSWORTH CSO	H02829	95A	Storm Sewage	2022-12-23	08:30:00	2022-12-23	12:04:00	1	3:34:00	3:34:00	HAMPSHIRE
108774	KIRTLEY CLOSE DRAYTON CSO	A01387	A1387/H/05	Storm Sewage	2022-09-04	22:51:00	2022-09-05	22:28:37	2	2:51:49	23:37:37	HAMPSHIRE
108774	KIRTLEY CLOSE DRAYTON CSO	A01387	A1387/H/05	Storm Sewage	2022-09-08	08:41:54	2022-09-08	09:00:50	1	0:18:56	0:18:56	HAMPSHIRE
108774	KIRTLEY CLOSE DRAYTON CSO	A01387	A1387/H/05	Storm Sewage	2022-10-13	01:09:25	2022-10-13	02:59:09	1	1:49:44	1:49:44	HAMPSHIRE
108774	KIRTLEY CLOSE DRAYTON CSO	A01387	A1387/H/05	Storm Sewage	2022-10-23	20:13:36	2022-10-23	20:20:00	1	0:06:24	0:06:24	HAMPSHIRE
108774	KIRTLEY CLOSE DRAYTON CSO	A01387	A1387/H/05	Storm Sewage	2022-11-02	23:08:00	2022-11-03	13:35:23	2	1:06:41	14:27:23	HAMPSHIRE
108774	KIRTLEY CLOSE DRAYTON CSO	A01387	A1387/H/05	Storm Sewage	2022-11-15	09:08:03	2022-11-16	22:26:47	3	5:33:49	1 day, 13:18:44	HAMPSHIRE
108774	KIRTLEY CLOSE DRAYTON CSO	A01387	A1387/H/05	Storm Sewage	2022-11-21	11:03:29	2022-11-21	11:46:40	1	0:43:11	0:43:11	HAMPSHIRE
108774	KIRTLEY CLOSE DRAYTON CSO	A01387	A1387/H/05	Storm Sewage	2022-12-23	07:26:47	2022-12-23	09:38:57	1	2:12:10	2:12:10	HAMPSHIRE
115745	LAVANT NO.1 SSO	W00359	62/1/904	Settled Storm Sewage	2022-01-01	00:01:00	2022-05-23	21:43:00	144	139 days, 19:19:00	142 days, 21:42:00	WEST SUSSEX
115745	LAVANT NO.1 SSO	W00359	62/1/904	Settled Storm Sewage	2022-11-21	14:21:42	2022-11-21	17:00:00	1	2:38:18	2:38:18	WEST SUSSEX
115745	LAVANT NO.1 SSO	W00359	62/1/904	Settled Storm Sewage	2022-12-01	22:19:50	2022-12-19	07:45:00	18	16 days, 13:40:34	17 days, 9:25:10	WEST SUSSEX
115745	LAVANT NO.1 SSO	W00359	62/1/904	Settled Storm Sewage	2022-12-20	12:45:00	2022-12-31	23:59:00	12	9 days, 21:58:16	11 days, 11:14:00	WEST SUSSEX
108280	MAIN ROAD HUNSTON CEO	A01139	A1139/S/01	Storm Sewage	2022-09-30	13:28:11	2022-09-30	16:57:46	1	3:29:35	3:29:35	WEST SUSSEX
108280	MAIN ROAD HUNSTON CEO	A01139	A1139/S/01	Storm Sewage	2022-11-03	21:34:00	2022-11-04	00:10:00	1	2:36:00	2:36:00	WEST SUSSEX
108280	MAIN ROAD HUNSTON CEO	A01139	A1139/S/01	Storm Sewage	2022-11-16	17:53:00	2022-11-17	05:10:00	1	11:17:00	11:17:00	WEST SUSSEX
115960	MAINLAND DRAYTON SSO	A00656	A656/H/87	Settled Storm Sewage	2022-06-24	21:04:06	2022-06-24	21:22:00	1	0:17:54	0:17:54	HAMPSHIRE
115960	MAINLAND DRAYTON SSO	A00656	A656/H/87	Settled Storm Sewage	2022-08-25	06:38:00	2022-08-25	07:30:00	1	0:52:00	0:52:00	HAMPSHIRE
115960	MAINLAND DRAYTON SSO	A00656	A656/H/87	Settled Storm Sewage	2022-09-04	23:10:02	2022-09-05	22:46:00	2	2:28:58	23:35:58	HAMPSHIRE
115960	MAINLAND DRAYTON SSO	A00656	A656/H/87	Settled Storm Sewage	2022-09-08	08:49:19	2022-09-08	23:00:00	2	2:20:41	14:10:41	HAMPSHIRE
115960	MAINLAND DRAYTON SSO	A00656	A656/H/87	Settled Storm Sewage	2022-10-13	01:19:47	2022-10-13	02:54:00	1	1:34:13	1:34:13	HAMPSHIRE
115960	MAINLAND DRAYTON SSO	A00656	A656/H/87	Settled Storm Sewage	2022-10-23	08:26:32	2022-10-23	22:15:00	2	2:30:07	13:48:28	HAMPSHIRE
115960	MAINLAND DRAYTON SSO	A00656	A656/H/87	Settled Storm Sewage	2022-11-02	23:32:00	2022-11-03	23:34:00	2	3:00:48	1 day, 0:02:00	HAMPSHIRE
115960	MAINLAND DRAYTON SSO	A00656	A656/H/87	Settled Storm Sewage	2022-11-06	07:29:30	2022-11-06	14:11:00	1	3:17:27	6:41:30	HAMPSHIRE
115960	MAINLAND DRAYTON SSO	A00656	A656/H/87	Settled Storm Sewage	2022-11-08	13:22:30	2022-11-09	07:15:00	2	2:17:38	17:52:30	HAMPSHIRE
115960	MAINLAND DRAYTON SSO	A00656	A656/H/87	Settled Storm Sewage	2022-11-15	08:07:10	2022-11-16	23:30:00	3	10:07:42	1 day, 15:22:50	HAMPSHIRE
115960	MAINLAND DRAYTON SSO	A00656	A656/H/87	Settled Storm Sewage	2022-11-21	11:15:00	2022-11-21	16:00:00	1	4:45:00	4:45:00	HAMPSHIRE
115960	MAINLAND DRAYTON SSO	A00656	A656/H/87	Settled Storm Sewage	2022-12-18	16:52:28	2022-12-18	18:24:00	1	1:31:32	1:31:32	HAMPSHIRE
115960	MAINLAND DRAYTON SSO	A00656	A656/H/87	Settled Storm Sewage	2022-12-23	07:48:00	2022-12-23	10:47:00	1	2:59:00	2:59:00	HAMPSHIRE
115960	MAINLAND DRAYTON SSO	A00656	A656/H/87	Settled Storm Sewage	2022-12-30	09:04:00	2022-12-31	12:06:00	2	2:02:39	1 day, 3:02:00	HAMPSHIRE
111371	OLD PORTSMOUTH ROAD CSO	NPSWQD000450	NPSWQD000450	Storm Sewage	2022-09-08	05:49:05	2022-09-08	07:02:00	1	0:39:55	1:12:55	WEST SUSSEX
111371	OLD PORTSMOUTH ROAD CSO	NPSWQD000450	NPSWQD000450	Storm Sewage	2022-10-13	02:59:43	2022-10-13	04:14:00	1	1:14:17	1:14:17	WEST SUSSEX
111371	OLD PORTSMOUTH ROAD CSO	NPSWQD000450	NPSWQD000450	Storm Sewage	2022-10-23	22:15:00	2022-10-24	00:41:00	1	2:26:00	2:26:00	WEST SUSSEX
111371	OLD PORTSMOUTH ROAD CSO	NPSWQD000450	NPSWQD000450	Storm Sewage	2022-11-03	05:36:16	2022-11-04	03:23:00	2	15:46:44	21:46:44	WEST SUSSEX
111371	OLD PORTSMOUTH ROAD CSO	NPSWQD000450	NPSWQD000450	Storm Sewage	2022-11-06	09:00:00	2022-11-06	22:13:00	2	13:13:00	13:13:00	WEST SUSSEX
111371	OLD PORTSMOUTH ROAD CSO	NPSWQD000450	NPSWQD000450	Storm Sewage	2022-11-15	11:13:00	2022-11-17	15:17:00	3	1 day, 3:18:00	2 days, 4:04:00	WEST SUSSEX
111371	OLD PORTSMOUTH ROAD CSO	NPSWQD000450	NPSWQD000450	Storm Sewage	2022-11-21	13:38:00	2022-11-21	19:06:00	1	5:08:00	5:28:00	WEST SUSSEX
111371	OLD PORTSMOUTH ROAD CSO	NPSWQD000450	NPSWQD000450	Storm Sewage	2022-11-24	17:31:00	2022-11-24	20:41:00	1	1:33:00	3:10:00	WEST SUSSEX
111371	OLD PORTSMOUTH ROAD CSO	NPSWQD000450	NPSWQD000450	Storm Sewage	2022-11-27	04:16:00	2022-11-27	21:25:00	2	17:09:00	17:09:00	WEST SUSSEX
111371	OLD PORTSMOUTH ROAD CSO	NPSWQD000450	NPSWQD000450	Storm Sewage	2022-12-23	08:08:00	2022-12-23	23:06:00	2	14:58:00	14:58:00	WEST SUSSEX
111371	OLD PORTSMOUTH ROAD CSO	NPSWQD000450	NPSWQD000450	Storm Sewage	2022-12-30	10:51:00	2022-12-31	20:21:00	2	10:12:00	1 day, 9:30:00	WEST SUSSEX
108291	PAGHAM ROAD NORTH MUNDHAM CEO	A01180	A1180/S/02	Storm Sewage	2022-11-04	06:41:00	2022-11-04	22:52:00	2	16:11:00	16:11:00	WEST SUSSEX
108291	PAGHAM ROAD NORTH MUNDHAM CEO	A01180	A1180/S/02	Storm Sewage	2022-11-07	01:34:29	2022-11-08	10:25:00	2	1 day, 8:50:31	1 day, 8:50:31	WEST SUSSEX
108291	PAGHAM ROAD NORTH MUNDHAM CEO	A01180	A1180/S/02	Storm Sewage	2022-11-16	09:14:00	2022-11-19	12:31:00	4	2 days, 22:07:00	3 days, 3:17:00	WEST SUSSEX
108291	PAGHAM ROAD NORTH MUNDHAM CEO	A01180	A1180/S/02	Storm Sewage	2022-11-22	20:51:00	2022-11-23	02:22:00	1	5:31:00	5:31:00	WEST SUSSEX
108291	PAGHAM ROAD NORTH MUNDHAM CEO	A01180	A1180/S/02	Storm Sewage	2022-11-27	13:10:00	2022-11-29	09:51:00	3	1 day, 20:41:00	1 day, 20:41:00	WEST SUSSEX
111267	PRIORS LEAZE LANE NUTBOURNE CSO	A01485	A1485/S/06	Storm Sewage	2022-01-08	16:22:00	2022-01-09	03:19:00	1	10:57:00	10:57:00	WEST SUSSEX
111267	PRIORS LEAZE LANE NUTBOURNE CSO	A01485	A1485/S/06	Storm Sewage	2022-10-13	02:39:02	2022-10-13	05:31:00	1	2:51:58	2:51:58	WEST SUSSEX
111267	PRIORS LEAZE LANE NUTBOURNE CSO	A01485	A1485/S/06	Storm Sewage	2022-10-23	20:54:31	2022-10-24	00:54:20	1	3:59:49	3:59:49	WEST SUSSEX
111267	PRIORS LEAZE LANE NUTBOURNE CSO	A01485	A1485/S/06	Storm Sewage	2022-11-03	00:35:34	2022-11-04	09:44:00	2	1 day, 9:08:26	1 day, 9:08:26	WEST SUSSEX
111267	PRIORS LEAZE LANE NUTBOURNE CSO	A01485	A1485/S/06	Storm Sewage	2022-11-06	08:19:00	2022-11-07	03:50:00	2	19:31:00	19:31:00	WEST SUSSEX
111267	PRIORS LEAZE LANE NUTBOURNE CSO	A01485	A1485/S/06	Storm Sewage	2022-11-09	06:00:00	2022-11-09	21:09:00	2	15:09:00	15:09:00	WEST SUSSEX
111267	PRIORS LEAZE LANE NUTBOURNE CSO	A01485	A1485/S/06	Storm Sewage	2022-11-15	09:54:00	2022-11-18	10:04:00	4	3 days, 0:10:00	3 days, 0:10:00	WEST SUSSEX
111267	PRIORS LEAZE LANE NUTBOURNE CSO	A01485	A1485/S/06	Storm Sewage	2022-11-21	11:37:19	2022-11-22	11:59:00	2	1 day, 0:21:41	1 day, 0:21:41	WEST SUSSEX
111267	PRIORS LEAZE LANE NUTBOURNE CSO	A01485	A1485/S/06	Storm Sewage	2022-11-24	16:33:43	2022-11-25	01:21:00	1	8:47:17	8:47:17	WEST SUSSEX
111267	PRIORS LEAZE LANE NUTBOURNE CSO	A01485	A1485/S/06	Storm Sewage	2022-11-27	00:52:56	2022-11-28	14:09:00	3	1 day, 13:16:04	1 day, 13:16:04	WEST SUSSEX
111267	PRIORS LEAZE LANE NUTBOURNE CSO	A01485	A1485/S/06	Storm Sewage	2022-12-19	00:19:00	2022-12-20	01:19:00	2	1 day, 1:00:00	1 day, 1:00:00	WEST SUSSEX
111267	PRIORS LEAZE LANE NUTBOURNE CSO	A01485	A1485/S/06	Storm Sewage	2022-12-23	07:54:16	2022-12-24	06:29:00	2	22:34:44	22:34:44	WEST SUSSEX
111267	PRIORS LEAZE LANE NUTBOURNE CSO	A01485	A1485/S/06	Storm Sewage	2022-12-28	12:39:47	2022-12-31	23:59:00	4	2 days, 10:48:07	3 days, 11:19:13	WEST SUSSEX
108475	PRIORSDEAN CRESCENT HAVANT CSO	A01016	A1016/H/99	Storm Sewage	2022-11-16	19:47:26	2022-11-16	20:10:16	1	0:22:50	0:22:50	HAMPSHIRE
108474	ST ANDREWS ROAD PORTSMOUTH CSO	A01277	A1277/H/05	Storm Sewage	2022-10-13	00:59:03	2022-10-13	02:22:00	1	1:22:57	1:22:57	HAMPSHIRE
108474	ST ANDREWS ROAD PORTSMOUTH CSO	A01277	A1277/H/05	Storm Sewage	2022-11-02	22:56:00	2022-11-02	23:26:00	1	0:30:00	0:30:00	HAMPSHIRE
108474	ST ANDREWS ROAD PORTSMOUTH CSO	A01277	A1277/H/05	Storm Sewage	2022-11-06	07:13:15	2022-11-06	08:00:00	1	0:46:45	0:46:45	HAMPSHIRE
108474	ST ANDREWS ROAD PORTSMOUTH CSO	A01277	A1277/H/05	Storm Sewage	2022-12-23	06:55:00	2022-12-23	08:55:00	1	2:00:00	2:00:00	HAMPSHIRE
116066	TAYLORS LANE BOSHAM PUMPED SSO	A01219	A1219/S/04	Settled Storm Sewage	2022-11-06	09:30:00	2022-11-07	01:15:05	2	15:45:05	15:45:05	WEST SUSSEX
116066	TAYLORS LANE BOSHAM PUMPED SSO	A01219	A1219/S/04	Settled Storm Sewage	2022-11-16	18:04:00	2022-11-17	21:44:00	2	1 day, 3:40:00	1 day, 3:40:00	WEST SUSSEX
116066	TAYLORS LANE BOSHAM PUMPED SSO	A01219	A1219/S/04	Settled Storm Sewage	2022-12-23	08:35:00	2022-12-24	03:30:00	2	18:55:00	18:55:00	WEST SUSSEX
115371	THORNHAM INLET CEO	W00354	62/1/1062	Storm Sewage	2022-11-16	21:41:00	2022-11-17	01:07:00	1	3:26:00	3:26:00	WEST SUSSEX
115369	THORNHAM SSO	W00354	62/1/1062	Settled Storm Sewage	2022-01-08	17:46:00	2022-01-09	00:04:00	1	6:18:00	6:18:00	WEST SUSSEX
115369	THORNHAM SSO	W00354	62/1/1062	Settled Storm Sewage	2022-10-13	04:36:00	2022-10-13	07:13:00	1	2:37:00	2:37:00	WEST SUSSEX
115369	THORNHAM SSO	W00354	62/1/1062	Settled Storm Sewage	2022-10-23	22:38:00	2022-10-24	03:15:00	1	4:37:00	4:37:00	WEST SUSSEX
115369	THORNHAM SSO	W00354	62/1/1062	Settled Storm Sewage	2022-11-15	11:00:00	2022-11-18	21:30:00	4	3 days, 10:30:00	3 days, 10:30:00	WEST SUSSEX
115369	THORNHAM SSO	W00354	62/1/1062	Settled Storm Sewage	2022-11-21	09:30:00	2022-11-25	01:21:00	5	1 day, 23:13:00	3 days, 15:51:00	WEST SUSSEX
115369	THORNHAM SSO	W00354	62/1/1062	Settled Storm Sewage	2022-12-19	01:04:00	2022-12-20	10:01:00	2	21:58:00	1 day, 8:57:00	WEST SUSSEX
115369	THORNHAM SSO	W00354	62/1/1062	Settled Storm Sewage	2022-12-23	09:25:00	2022-12-25	13:31:00	3	1 day, 13:51:00	2 days, 4:06:00	WEST SUSSEX
115369	THORNHAM SSO	W00354	62/1/1062	Settled Storm Sewage	2022-12-28	09:25:00	2022-12-31	23:59:00	5	2 days, 21:29:00	3 days, 14:34:00	WEST SUSSEX

## Sheet: Table S7
Table S7. NORMAN Ecotoxicology Database — Lowest PNECs [accessed: 09/11/2024]
Compound	Norman SusDat ID	Substance	CAS No.	Lowest PNEC Freshwater [µg//l]	Date	Lowest PNEC Marine water [µg//l]	Date	Lowest PNEC Sediments [µg//kg dw]	Date	Lowest PNEC Biota (fish) [µg//kg ww]	Date	Lowest PNEC Marine biota (fish) [µg//kg ww]	Date	Lowest PNEC Biota (mollusc) [µg//kg ww]	Lowest PNEC Marine biota (mollusc) [µg//kg ww]	Lowest PNEC Biota (WFD) [ug/kg ww]	Date	NORMAN PNEC ID	NORMAN Dataset ID	Data source name	Data source link	Data source ID	Study title	Author(s)	Publication year	Bibliographic source	Dossier available?	Country or Region	Institution (PNEC)	Environmental medium	Legal status	Protected asset	PNEC type (country specific name)	PNEC type	Monitoring frequency	Taxonomic group	Scientific name	Applied AF	Justification	Derivation method	Lowest PNECfw [Âµg/l]	Biotest ID	Remarks	Reliability of the key study	Reliability score system used	Institution (key study)	PNEC Quality Class	Key endpoint	Effect measurement
Verapamil	NS00000313	(+/-)-Verapamil	CAS_RN: 52-53-9	2.5311	2018-10-03	0.25311	-	19670	-	503.578	-	50.3578	-	125.894	12.5894	-	-	PNEC-ID-0257742	PNEC-DS-2_v2	Ecotox Knowledgebase	https://cfpub.epa.gov/ecotox/search.cfm	Aquire 167711	n.r.	P. von der Ohe	2018	US-EPA (2018) AQUIRE database	No	Worldwide	EPA_US	freshwater		aquatic life	PNECfw aqua, lt	PNECfw lt	annual average	F	Oncorhynchus mykiss	100	One long-term EC10 or NOEC (either fish or Daphnia)	Deterministic	2.5311	n.r.	US-EPA (2018) AQUIRE database	5	CRED	NORMAN	3b	n.r.	n.r.
Timolol	NS00084740	(S)-3-[3-(tert-butylamino)-2-hydroxypropoxy]-4-morpholino-1,2,5-thiadiazole monomaleate	CAS_RN: 26921-17-5	0.206178	2022-02-19	0.0206178	-	-	-	-	-	-	-	-	-	-	-	PNEC-ID-0298169	PNEC-DS-9	ToxTrAMs (2017)					0				NORMAN	freshwater				P-PNEC		algae and plants	Selenastrum capricornutum	1000	One predicted short-term L(E)C50 from each of three trophic levels (i.e. base set)	Deterministic	0.206178							EC50	immobilisation
4-Fluoromethcathinone	NS00008925	1-(4-Fluorophenyl)-2-(methylamino)propan-1-one--hydrogen chloride (1/1)	CAS_RN: 7589-35-7	34.0642	2018-03-26	3.40642	-	286.659	-	348.964	-	34.8964	-	87.241	8.7241	-	-	PNEC-ID-0033860	PNEC-DS-1	NORMAN Suspect List Exchange	https://www.norman-network.com/nds/susdat/	n.a.	Contaminants on the Water Flea Daphnia magna by Ant Colony Optimization - Support Vector Machine QSTR models	Aalizadeh, R. von der Ohe, P. and Thomaidis, N.S.	2017	Environ. Sci.: Processes Impacts, 2017,19, 438-448	No	Worldwide	NORMAN	freshwater	P-QC water	freshwater aquatic life		P-PNEC pred	annual average	fish	Pimephales promelas	1000	One predicted short-term L(E)C50 from each of three trophic levels (i.e. base set)	Deterministic	34.0642	n.r.	n.a.	1	CRED	NORMAN		LC50	mortality
Methcathinone	NS00000167	1-Propanone, 2-(methylamino)-1-phenyl-	CAS_RN: 5650-44-2	34.7515	2018-03-26	3.47515	-	276.817	-	256.406	-	25.6406	-	64.1016	6.41016	-	-	PNEC-ID-0000624	PNEC-DS-1	NORMAN Suspect List Exchange	https://www.norman-network.com/nds/susdat/	n.a.	Contaminants on the Water Flea Daphnia magna by Ant Colony Optimization - Support Vector Machine QSTR models	Aalizadeh, R. von der Ohe, P. and Thomaidis, N.S.	2017	Environ. Sci.: Processes Impacts, 2017,19, 438-448	No	Worldwide	NORMAN	freshwater	P-QC water	freshwater aquatic life		P-PNEC pred	annual average	fish	Pimephales promelas	1000	One predicted short-term L(E)C50 from each of three trophic levels (i.e. base set)	Deterministic	34.7515	n.r.	n.a.	1	CRED	NORMAN		LC50	mortality
2-(Thiocyanomethylthio)benzothiazole	NS00001883	2-(Thiocyanomethylthio)benzothiazole	CAS_RN: 21564-17-0	0.37656	2018-03-26	0.0018	2024-02-05	0.002	2024-02-05	0.9	2024-02-05	0.376074	-	0.225	0.0940185	-	-	PNEC-ID-0007250	PNEC-DS-1	NORMAN Suspect List Exchange	https://www.norman-network.com/nds/susdat/	n.a.	Contaminants on the Water Flea Daphnia magna by Ant Colony Optimization - Support Vector Machine QSTR models	Aalizadeh, R. von der Ohe, P. and Thomaidis, N.S.	2017	Environ. Sci.: Processes Impacts, 2017,19, 438-448	No	Worldwide	NORMAN	freshwater	P-QC water	freshwater aquatic life		P-PNEC pred	annual average	crustacean	Daphnia magna	1000	One predicted short-term L(E)C50 from each of three trophic levels (i.e. base set)	Deterministic	0.37656	n.r.	n.a.	1	CRED	NORMAN		LC50	mortality
Benzoylecgonine, BZE	NS00000407	3-(Benzoyloxy)-8-methyl-8-azabicyclo[3.2.1]octane-2-carboxylic acid	CAS_RN: 1130667-83-2	2.33384	2018-03-26	0.233384	-	78.1572	-	6.73388	-	0.673388	-	1.68347	0.168347	-	-	PNEC-ID-0001552	PNEC-DS-1	NORMAN Suspect List Exchange	https://www.norman-network.com/nds/susdat/	n.a.	Contaminants on the Water Flea Daphnia magna by Ant Colony Optimization - Support Vector Machine QSTR models	Aalizadeh, R. von der Ohe, P. and Thomaidis, N.S.	2017	Environ. Sci.: Processes Impacts, 2017,19, 438-448	No	Worldwide	NORMAN	freshwater	P-QC water	freshwater aquatic life		P-PNEC pred	annual average	fish	Pimephales promelas	1000	One predicted short-term L(E)C50 from each of three trophic levels (i.e. base set)	Deterministic	2.33384	n.r.	n.a.	1	CRED	NORMAN		LC50	mortality
Pyracarbolid	NS00010599	3,4-Dihydro-6-methyl-N-phenyl-2H-pyran-5-carboxamide	CAS_RN: 24691-76-7	6.51762	2018-03-26	0.651762	-	59.3486	-	61.1729	-	6.11729	-	15.2932	1.52932	-	-	PNEC-ID-0040240	PNEC-DS-1	NORMAN Suspect List Exchange	https://www.norman-network.com/nds/susdat/	n.a.	Contaminants on the Water Flea Daphnia magna by Ant Colony Optimization - Support Vector Machine QSTR models	Aalizadeh, R. von der Ohe, P. and Thomaidis, N.S.	2017	Environ. Sci.: Processes Impacts, 2017,19, 438-448	No	Worldwide	NORMAN	freshwater	P-QC water	freshwater aquatic life		P-PNEC pred	annual average	crustacean	Daphnia magna	1000	One predicted short-term L(E)C50 from each of three trophic levels (i.e. base set)	Deterministic	6.51762	n.r.	n.a.	1	CRED	NORMAN		LC50	mortality
MDMA	NS00010441	3,4-Methylenedioxymethamphetamine (MDMA)	CAS_RN: 42542-10-9	30.1445	2018-03-26	3.01445	-	386.452	-	317.838	-	31.7838	-	79.4595	7.94595	-	-	PNEC-ID-0039625	PNEC-DS-1	NORMAN Suspect List Exchange	https://www.norman-network.com/nds/susdat/	n.a.	Contaminants on the Water Flea Daphnia magna by Ant Colony Optimization - Support Vector Machine QSTR models	Aalizadeh, R. von der Ohe, P. and Thomaidis, N.S.	2017	Environ. Sci.: Processes Impacts, 2017,19, 438-448	No	Worldwide	NORMAN	freshwater	P-QC water	freshwater aquatic life		P-PNEC pred	annual average	algae and plants	Selenastrum capricornutum	1000	One predicted short-term L(E)C50 from each of three trophic levels (i.e. base set)	Deterministic	30.1445	n.r.	n.a.	1	CRED	NORMAN		EC50	immobilisation
4-Methylethcathinone	NS00007248	4-Methylethcathinone	CAS_RN: 1225617-18-4	24.7778	2018-03-26	2.47778	-	121.678	-	135.003	-	13.5003	-	33.7508	3.37508	-	-	PNEC-ID-0027508	PNEC-DS-1	NORMAN Suspect List Exchange	https://www.norman-network.com/nds/susdat/	n.a.	Contaminants on the Water Flea Daphnia magna by Ant Colony Optimization - Support Vector Machine QSTR models	Aalizadeh, R. von der Ohe, P. and Thomaidis, N.S.	2017	Environ. Sci.: Processes Impacts, 2017,19, 438-448	No	Worldwide	NORMAN	freshwater	P-QC water	freshwater aquatic life		P-PNEC pred	annual average	algae and plants	Selenastrum capricornutum	1000	One predicted short-term L(E)C50 from each of three trophic levels (i.e. base set)	Deterministic	24.7778	n.r.	n.a.	1	CRED	NORMAN		EC50	immobilisation
Acetamiprid	NS00000453	Acetamiprid	CAS_RN: 135410-20-7	0.037	2024-04-11	0.0037	-	0.28	-	0.7	-	0.07	-	0.18	0.018	-
Salbutamol	NS00000415	Albuterol	CAS_RN: 18559-94-9	1000	2023-05-25	100	-	6862.82	-	4821.76	-	482.176	-	1205.44	120.544	-	-	PNEC-ID-0347423	PNEC-DS-13	n.a.	n.a.	n.a.	n.r.	Peter von der Ohe	2018	n.r.	https://www.fass.se/LIF/product?userType=0&nplId=19711008000036	EEC / EU	fass.se	freshwater		aquatic life	PNECfw, eco lt	PNEC fw	other	I	Daphnia	100	One long-term EC10 or NOEC (either fish or Daphnia)	deterministic	1000	n.r.	USEPA 1002	0	n.r.	fass.se	4	NOEC	reproduction
Alprazolam	NS00010452	Alprazolam	CAS_RN: 28981-97-7	0.07684	2018-03-26	0.007684	-	2.38734	-	21.3657	-	2.13657	-	5.34142	0.534142	-	-	PNEC-ID-0039664	PNEC-DS-1	NORMAN Suspect List Exchange	https://www.norman-network.com/nds/susdat/	n.a.	Contaminants on the Water Flea Daphnia magna by Ant Colony Optimization - Support Vector Machine QSTR models	Aalizadeh, R. von der Ohe, P. and Thomaidis, N.S.	2017	Environ. Sci.: Processes Impacts, 2017,19, 438-448	No	Worldwide	NORMAN	freshwater	P-QC water	freshwater aquatic life		P-PNEC pred	annual average	crustacean	Daphnia magna	1000	One predicted short-term L(E)C50 from each of three trophic levels (i.e. base set)	Deterministic	0.07684	n.r.	n.a.	1	CRED	NORMAN		LC50	mortality
Ametryn	NS00000481	Ametryn	CAS_RN: 834-12-8	0.5	2018-10-03	0.011	2023-05-23	10.4089	-	6.83895	-	0.150457	-	1.70974	0.0376142	-	-	PNEC-ID-0258052	PNEC-DS-2_v2	ETOX: Information System Ecotoxicology and Environmental Quality Targets	https://webetox.uba.de/webETOX/public/search/ziel/open.do	n.r.	n.r.	P. von der Ohe	2016	UBA (2016) OberflÃ¤chengewÃ¤sser VO	OGewV	Germany	EPA_US	freshwater		aquatic life	JD-UQN	PNECfw lt	annual average	P	Raphidocelis subcapitata	n.r.	n.r.	n.r.	0.5	n.r.	UBA (2016) OberflÃ¤chengewÃ¤sser VO	0	n.r.	n.r.	2	n.r.	n.r.
Amitriptyline	NS00000032	Amitriptyline	CAS_RN: 50-48-6	0.13576	2018-03-26	0.013576	-	44.2514	-	46.4864	-	4.64864	-	11.6216	1.16216	-	-	PNEC-ID-0000119	PNEC-DS-1	NORMAN Suspect List Exchange	https://www.norman-network.com/nds/susdat/	n.a.	Contaminants on the Water Flea Daphnia magna by Ant Colony Optimization - Support Vector Machine QSTR models	Aalizadeh, R. von der Ohe, P. and Thomaidis, N.S.	2017	Environ. Sci.: Processes Impacts, 2017,19, 438-448	No	Worldwide	NORMAN	freshwater	P-QC water	freshwater aquatic life		P-PNEC pred	annual average	algae and plants	Selenastrum capricornutum	1000	One predicted short-term L(E)C50 from each of three trophic levels (i.e. base set)	Deterministic	0.13576	n.r.	n.a.	1	CRED	NORMAN		EC50	immobilisation
Amlodipine	NS00000043	Amlodipine	CAS_RN: 88150-42-9	0.23	2018-10-03	0.023	-	0.791056	-	2.51201	-	0.251201	-	0.628004	0.0628004	-	-	PNEC-ID-0258081	PNEC-DS-2_v2	ECHA website of registered substances	https://echa.europa.eu/information-on-chemicals/registered-substances	n.r.	n.r.	P. von der Ohe	2018	ECHA DOSSIER (03/2018)	Yes	European Union	EPA_US	freshwater		aquatic life	PNEC aqua (freshwater)	PNECfw lt	annual average	P	Pseudokirchneriella subcapitata	1000	At least one short-term L(E)C50 from each of three trophic levels (fish, invertebrates (preferred Daphnia) and algae) (i.e. base set)	Deterministic	0.23	n.r.	ECHA DOSSIER (03/2018)	0	n.r.	n.r.	4	n.r.	n.r.
Amphetamine	NS00000406	Amphetamine	CAS_RN: 300-62-9	24.797	2018-03-26	2.4797	-	113.947	-	207.473	-	20.7473	-	51.8683	5.18683	-	-	PNEC-ID-0001548	PNEC-DS-1	NORMAN Suspect List Exchange	https://www.norman-network.com/nds/susdat/	n.a.	Contaminants on the Water Flea Daphnia magna by Ant Colony Optimization - Support Vector Machine QSTR models	Aalizadeh, R. von der Ohe, P. and Thomaidis, N.S.	2017	Environ. Sci.: Processes Impacts, 2017,19, 438-448	No	Worldwide	NORMAN	freshwater	P-QC water	freshwater aquatic life		P-PNEC pred	annual average	fish	Pimephales promelas	1000	One predicted short-term L(E)C50 from each of three trophic levels (i.e. base set)	Deterministic	24.797	n.r.	n.a.	1	CRED	NORMAN		LC50	mortality
Atorvastatin	NS00009054	Atorvastatin	CAS_RN: 134523-00-5	8.5	2022-11-27	0.85	-	101500	-	648.833	-	64.8833	-	162.208	16.2208	-	-	PNEC-ID-0344690	PNEC-DS-10				ad hoc EQS List Swiss Ecotoxcentre	Oekotoxzentrum	2022	Schweizerisches Zentrum fÃ¼r angewandte Oekotoxikologie	n.r.	Switzerland	Schweizerisches Zentrum fÃ¼r angewandte Oekotoxikologie	freshwater		AQU-LI	CQC_ad hoc	PNECfw lt	2 weeks average	PIV	n.r.	10	n.r.	deterministic	8.5	n.r.	n.r.	0	n.r.	n.r.	3a	n.r.	n.r.
Atrazine	NS00000262	Atrazine	CAS_RN: 1912-24-9	0.6	2022-11-27	0.6	2022-12-09	0.2	2024-02-05	1526.8	-	1526.8	-	381.699	381.699	-	-	PNEC-ID-0344381	PNEC-DS-10				DIRECTIVE 2008/105/EC OF THE EUROPEAN PARLIAMENT AND OF THE COUNCIL of 16 December 2008	EU	2008	Official Journal of the European Union L 348/84	n.r.	EEC / EU	Official Journal of the European Union L 348/84	freshwater		n.r.	AA-EQS	PNECfw lt	annual average	PIV	n.r.	n.r.	n.r.	n.r.	0.6	n.r.	n.r.	0	n.r.	n.r.	1	n.r.	n.r.
Azelnidipine	NS00072215	Azelnidipine	CAS_RN: 123524-52-7	0.00111868	2022-02-19	0.000111868	-	3.33725	-	0.0750798	-	0.00750798	-	0.0187699	0.00187699	-	-	PNEC-ID-0274020	PNEC-DS-9	ToxTrAMs (2017)					0				NORMAN	freshwater				P-PNEC		algae and plants	Selenastrum capricornutum	1000	One predicted short-term L(E)C50 from each of three trophic levels (i.e. base set)	Deterministic	0.00111868							EC50	immobilisation
Azithromycin	NS00000204	Azithromycin	CAS_RN: 83905-01-5	0.019	2022-11-27	0.0019	-	40.7753	-	0.118067	-	0.0118067	-	0.0295167	0.00295167	-	-	PNEC-ID-0344511	PNEC-DS-10				EQS - Vorschlag des Oekotoxzentrums fÃ¼r: Azithromycin	Oekotoxzentrum	2015	Schweizerisches Zentrum fÃ¼r angewandte Oekotoxikologie	https://www.oekotoxzentrum.ch/expertenservice/qualitaetskriterien/qualitaetskriterienvorschlaege-oekotoxzentrum/	Switzerland	Schweizerisches Zentrum fÃ¼r angewandte Oekotoxikologie	freshwater		AQU-LI	CQC	PNECfw lt	2 weeks average	PI	Microcystis aeruginosa	10	n.r.	deterministic	0.019	n.r.	n.r.	0	n.r.	n.r.	2	n.r.	n.r.
Azoxystrobin	NS00009778	Azoxystrobin	CAS_RN: 131860-33-8	0.2	2022-11-27	0.02	-	11.5079	-	4.23734	-	0.423734	-	1.05933	0.105933	-	-	PNEC-ID-0344478	PNEC-DS-10				EQS - Vorschlag des Oekotoxzentrums fÃ¼r: Azoxystrobin	Oekotoxzentrum	2016	Schweizerisches Zentrum fÃ¼r angewandte Oekotoxikologie	https://www.oekotoxzentrum.ch/expertenservice/qualitaetskriterien/qualitaetskriterienvorschlaege-oekotoxzentrum/	Switzerland	Schweizerisches Zentrum fÃ¼r angewandte Oekotoxikologie	freshwater		AQU-LI	CQC	PNECfw lt	2 weeks average	PI	Eudiaptomus graciloides	10	n.r.	deterministic	0.2	n.r.	n.r.	0	n.r.	n.r.	2	n.r.	n.r.
Benoxacor	NS00000093	Benoxacor	CAS_RN: 98730-04-2	4.28703	2018-03-26	2.2	2023-05-23	169.804	-	161.186	-	82.7167	-	40.2965	20.6792	-	-	PNEC-ID-0000344	PNEC-DS-1	NORMAN Suspect List Exchange	https://www.norman-network.com/nds/susdat/	n.a.	Contaminants on the Water Flea Daphnia magna by Ant Colony Optimization - Support Vector Machine QSTR models	Aalizadeh, R. von der Ohe, P. and Thomaidis, N.S.	2017	Environ. Sci.: Processes Impacts, 2017,19, 438-448	No	Worldwide	NORMAN	freshwater	P-QC water	freshwater aquatic life		P-PNEC pred	annual average	fish	Pimephales promelas	1000	One predicted short-term L(E)C50 from each of three trophic levels (i.e. base set)	Deterministic	4.28703	n.r.	n.a.	1	CRED	NORMAN		LC50	mortality
Bensulide	NS00000094	Bensulide	CAS_RN: 741-58-2	0.00107	2018-03-26	0.000107	-	0.0545689	-	0.150112	-	0.0150112	-	0.0375281	0.00375281	-	-	PNEC-ID-0000346	PNEC-DS-1	NORMAN Suspect List Exchange	https://www.norman-network.com/nds/susdat/	n.a.	Contaminants on the Water Flea Daphnia magna by Ant Colony Optimization - Support Vector Machine QSTR models	Aalizadeh, R. von der Ohe, P. and Thomaidis, N.S.	2017	Environ. Sci.: Processes Impacts, 2017,19, 438-448	No	Worldwide	NORMAN	freshwater	P-QC water	freshwater aquatic life		P-PNEC pred	annual average	crustacean	Daphnia magna	1000	One predicted short-term L(E)C50 from each of three trophic levels (i.e. base set)	Deterministic	0.00107	n.r.	n.a.	1	CRED	NORMAN		LC50	mortality
Benzatropine	NS00005153	Benztropine	CAS_RN: 86-13-5	0.27194	2018-03-26	0.027194	-	51.7858	-	69.1756	-	6.91756	-	17.2939	1.72939	-	-	PNEC-ID-0019553	PNEC-DS-1	NORMAN Suspect List Exchange	https://www.norman-network.com/nds/susdat/	n.a.	Contaminants on the Water Flea Daphnia magna by Ant Colony Optimization - Support Vector Machine QSTR models	Aalizadeh, R. von der Ohe, P. and Thomaidis, N.S.	2017	Environ. Sci.: Processes Impacts, 2017,19, 438-448	No	Worldwide	NORMAN	freshwater	P-QC water	freshwater aquatic life		P-PNEC pred	annual average	algae and plants	Selenastrum capricornutum	1000	One predicted short-term L(E)C50 from each of three trophic levels (i.e. base set)	Deterministic	0.27194	n.r.	n.a.	1	CRED	NORMAN		EC50	immobilisation
Betaxolol	NS00006058	Betaxolol	CAS_RN: 63659-18-7	1.84139	2018-03-26	0.184139	-	156.135	-	92.7208	-	9.27208	-	23.1802	2.31802	-	-	PNEC-ID-0022985	PNEC-DS-1	NORMAN Suspect List Exchange	https://www.norman-network.com/nds/susdat/	n.a.	Contaminants on the Water Flea Daphnia magna by Ant Colony Optimization - Support Vector Machine QSTR models	Aalizadeh, R. von der Ohe, P. and Thomaidis, N.S.	2017	Environ. Sci.: Processes Impacts, 2017,19, 438-448	No	Worldwide	NORMAN	freshwater	P-QC water	freshwater aquatic life		P-PNEC pred	annual average	algae and plants	Selenastrum capricornutum	1000	One predicted short-term L(E)C50 from each of three trophic levels (i.e. base set)	Deterministic	1.84139	n.r.	n.a.	1	CRED	NORMAN		EC50	immobilisation
Bezafibrate	NS00000219	Bezafibrate	CAS_RN: 41859-67-0	2.3	2022-11-27	0.23	-	1585.89	-	13.5908	-	1.35908	-	3.39771	0.339771	-	-	PNEC-ID-0344526	PNEC-DS-10				EQS - Vorschlag des Oekotoxzentrums fÃ¼r: Bezafibrat	Oekotoxzentrum	2015	Schweizerisches Zentrum fÃ¼r angewandte Oekotoxikologie	https://www.oekotoxzentrum.ch/expertenservice/qualitaetskriterien/qualitaetskriterienvorschlaege-oekotoxzentrum/	Switzerland	Schweizerisches Zentrum fÃ¼r angewandte Oekotoxikologie	freshwater		AQU-LI	CQC	PNECfw lt	2 weeks average	I	Ceriodaphnia dubia	10	n.r.	deterministic	2.3	n.r.	n.r.	0	n.r.	n.r.	3a	n.r.	n.r.
Bisoprolol	NS00009929	Bisoprolol	CAS_RN: 66722-44-9	92	2022-11-27	9.2	-	17849.7	-	2899.87	-	289.987	-	724.967	72.4967	-	-	PNEC-ID-0344440	PNEC-DS-10				UmweltqualitÃ¤tsnormen fÃ¼r BinnengewÃ¤sser UeberprÃ¼fung der GefÃ¤hrlichkeit neuer bzw. prioritÃ¤rer Substanzen	WÃ¼nnemann H. et al.	2020	Umweltbundesamt Texte 233/2020	http://www.umweltbundesamt.de/publikationen	Germany	Umweltbundesamt Texte 233/2020	freshwater		n.r.	n.r.	PNECfw lt	n.r.	PIV	n.r.	50	n.r.	deterministic	92	n.r.	n.r.	0	n.r.	n.r.	n.r.	n.r.	n.r.
Bupropion	NS00000397	Bupropion	CAS_RN: 34911-55-2	1.11	2023-05-25	0.111	-	-	-	-	-	-	-	-	-	-	-	PNEC-ID-0347365	PNEC-DS-13	n.a.	n.a.	n.a.	n.r.	Peter von der Ohe	2015	n.r.	Vestel et al 2015	EEC / EU	fass.se	freshwater		aquatic life	PNECfw, eco lt	PNEC fw	other	P	Algae	10	Long-term results (e.g. EC10 or NOECs) from at least three species (normally fish, Daphnia and algae) representing three trophic levels	deterministic	1.11	n.r.	201	0	n.r.	fass.se	4	NOEC	n.r.
Buspirone	NS00005411	Buspirone	CAS_RN: 36505-84-7	0.07382	2018-03-26	0.007382	-	1.9152	-	0.730374	-	0.0730374	-	0.182594	0.0182594	-	-	PNEC-ID-0020525	PNEC-DS-1	NORMAN Suspect List Exchange	https://www.norman-network.com/nds/susdat/	n.a.	Contaminants on the Water Flea Daphnia magna by Ant Colony Optimization - Support Vector Machine QSTR models	Aalizadeh, R. von der Ohe, P. and Thomaidis, N.S.	2017	Environ. Sci.: Processes Impacts, 2017,19, 438-448	No	Worldwide	NORMAN	freshwater	P-QC water	freshwater aquatic life		P-PNEC pred	annual average	algae and plants	Selenastrum capricornutum	1000	One predicted short-term L(E)C50 from each of three trophic levels (i.e. base set)	Deterministic	0.07382	n.r.	n.a.	1	CRED	NORMAN		EC50	immobilisation
Carazolol	NS00008336	Carazolol	CAS_RN: 57775-29-8	0.26549	2018-03-26	0.026549	-	19.6597	-	2.81271	-	0.281271	-	0.703177	0.0703177	-	-	PNEC-ID-0031627	PNEC-DS-1	NORMAN Suspect List Exchange	https://www.norman-network.com/nds/susdat/	n.a.	Contaminants on the Water Flea Daphnia magna by Ant Colony Optimization - Support Vector Machine QSTR models	Aalizadeh, R. von der Ohe, P. and Thomaidis, N.S.	2017	Environ. Sci.: Processes Impacts, 2017,19, 438-448	No	Worldwide	NORMAN	freshwater	P-QC water	freshwater aquatic life		P-PNEC pred	annual average	algae and plants	Selenastrum capricornutum	1000	One predicted short-term L(E)C50 from each of three trophic levels (i.e. base set)	Deterministic	0.26549	n.r.	n.a.	1	CRED	NORMAN		EC50	immobilisation
Carbamazepine	NS00000207	Carbamazepine	CAS_RN: 298-46-4	2	2024-04-11	0.25	2024-04-11	56.9217	-	19.8357	-	1.98357	-	4.95892	0.495891	-
Carboxine	NS00002769	Carboxin	CAS_RN: 5234-68-4	12	2018-10-03	1.2	-	171.561	-	101.63	-	10.163	-	25.4075	2.54075	-	-	PNEC-ID-0257740	PNEC-DS-2_v2	Zoeksysteem Risico's van stoffen	https://rvszoeksysteem.rivm.nl/	n.r.	n.r.	P. von der Ohe	2018	RIVM (2018)	Yes	The Netherlands	EPA_US	freshwater		aquatic life	Indicatief MTR (opgelost)	PNECfw lt	n.r.	n.r.	n.r.	n.r.	n.r.	n.r.	12	n.r.	RIVM (2018)	0	n.r.	n.r.	3	n.r.	n.r.
Carfentrazone-ethyl	NS00019702	Carfentrazone-ethyl	CAS_RN: 128639-02-1	0.31	2024-02-05	0.031	-	7.22684	-	22.0875	-	2.20875	-	5.52187	0.552187	-	-	PNEC-ID-0259134	PNEC-DS-7-v2				UBA RAK Liste	Bilgin Karaoglan	0	RAKs_UBA_2020-06-26.pdf	http://webetox.uba.de/webETOX/public/basics/literatur/download.do;jsessionid=9D548CFA72EA5B61FAB32C8A008EE699?id=528	Germany	UBA_DE	freshwater		surface waters	RAK	RAC	n.r.	P	Lemna gibba	10	EU-PPP: lowest chronic endpoint with AF 10 (plants EC50 regarded as chronic)	deterministic	0.31	n.r.	n.r.	0	n.r.	n.r.	4	EC50	frond number
Celecoxib	NS00002556	Celecoxib	CAS_RN: 169590-42-5	1.1	2023-05-25	0.11	-	19.6891	-	25.7328	-	2.57328	-	6.43321	0.643321	-	-	PNEC-ID-0347392	PNEC-DS-13	n.a.	n.a.	n.a.	n.r.	Peter von der Ohe	2015	n.r.	Vestel et al 2015	EEC / EU	fass.se	freshwater		aquatic life	PNECfw, eco lt	PNEC fw	other	P	Algae	10	Long-term results (e.g. EC10 or NOECs) from at least three species (normally fish, Daphnia and algae) representing three trophic levels	deterministic	1.1	n.r.	n.r.	0	n.r.	fass.se	4	NOEC	n.r.
Chloramphenicol	NS00000500	Chloramphenicol	CAS_RN: 56-75-7	8	2024-04-11	0.8	-	58.5	-	10.6	-	1.06	-	2.64	0.26	-
Cilazapril	NS00009491	Cilazapril	CAS_RN: 88768-40-5	8.77471	2018-03-26	0.877471	-	124.922	-	12.9563	-	1.29563	-	3.23907	0.323907	-	-	PNEC-ID-0036012	PNEC-DS-1	NORMAN Suspect List Exchange	https://www.norman-network.com/nds/susdat/	n.a.	Contaminants on the Water Flea Daphnia magna by Ant Colony Optimization - Support Vector Machine QSTR models	Aalizadeh, R. von der Ohe, P. and Thomaidis, N.S.	2017	Environ. Sci.: Processes Impacts, 2017,19, 438-448	No	Worldwide	NORMAN	freshwater	P-QC water	freshwater aquatic life		P-PNEC pred	annual average	fish	Pimephales promelas	1000	One predicted short-term L(E)C50 from each of three trophic levels (i.e. base set)	Deterministic	8.77471	n.r.	n.a.	1	CRED	NORMAN		LC50	mortality
Citalopram	NS00000035	Citalopram	CAS_RN: 59729-33-8	16	2018-10-03	1.6	-	1923.45	-	1644.51	-	164.451	-	411.128	41.1128	-	-	PNEC-ID-0257835	PNEC-DS-2_v2	Ecotox Knowledgebase	https://cfpub.epa.gov/ecotox/search.cfm	Aquire 80408	n.r.	P. von der Ohe	2018	US-EPA (2018) AQUIRE database	No	Worldwide	EPA_US	freshwater		aquatic life	PNECfw aqua, lt	PNECfw lt	annual average	I	Ceriodaphnia dubia	50	One long-term EC10 or NOEC (either fish or Daphnia)	Deterministic	16	n.r.	US-EPA (2018) AQUIRE database	5	CRED	NORMAN	3b	n.r.	n.r.
Clarithromycin	NS00098550	Clarithromycin	CAS_RN: 81103-11-9	0.12	2024-04-11	0.013	-	269.02	-	0.468	-	0.0468	-	0.117	0.0117	-
Clodinafop-propargyl	NS00000112	Clodinafop-propargyl	CAS_RN: 105512-06-9	4.6	2022-11-27	1	2024-02-05	227.092	-	1019.83	-	221.702	-	254.957	55.4255	-	-	PNEC-ID-0344783	PNEC-DS-10				ad hoc EQS List Swiss Ecotoxcentre	Oekotoxzentrum	2022	Schweizerisches Zentrum fÃ¼r angewandte Oekotoxikologie	n.r.	Switzerland	Schweizerisches Zentrum fÃ¼r angewandte Oekotoxikologie	freshwater		AQU-LI	CQC_ad hoc	PNECfw lt	2 weeks average	PIV	n.r.	n.r.	n.r.	n.r.	4.6	n.r.	n.r.	0	n.r.	n.r.	3a	n.r.	n.r.
Clopidogrel	NS00098635	Clopidogrel	CAS_RN: 113665-84-2	31	2023-05-25	3.1	-	2302.12	-	3421.9	-	342.19	-	855.476	85.5476	-	-	PNEC-ID-0347453	PNEC-DS-13	n.a.	n.a.	n.a.	n.r.	Peter von der Ohe	2018	n.r.	https://www.fass.se/LIF/product?userType=2&nplId=19980715000015	EEC / EU	fass.se	freshwater		aquatic life	PNECfw, eco lt	PNEC fw	other	V	Fish	10	Long-term results (e.g. EC10 or NOECs) from at least three species (normally fish, Daphnia and algae) representing three trophic levels	deterministic	31	n.r.	210	0	n.r.	fass.se	4	NOEC	growth and survival
Clothianidin	NS00009180	Clothianidin	CAS_RN: 210880-92-5	0.01	2024-04-11	0.001	-	0.019	-	0.061	-	0.0061	-	0.015	0.0015	-
Clozapine	NS00000413	Clozapine	CAS_RN: 5786-21-0	0.1794	2018-10-03	0.01794	-	5.01746	-	388.928	-	38.8928	-	97.2321	9.72321	-	-	PNEC-ID-0257814	PNEC-DS-2_v2	Ecotox Knowledgebase	https://cfpub.epa.gov/ecotox/search.cfm	Aquire 157637	n.r.	P. von der Ohe	2018	US-EPA (2018) AQUIRE database	No	Worldwide	EPA_US	freshwater		aquatic life	PNECfw aqua, lt	PNECfw lt	annual average	F	Pimephales promelas	100	At least one short-term L(E)C50 from each of three trophic levels (fish, invertebrates (preferred Daphnia) and algae) (i.e. base set)	Deterministic	0.1794	EPA2050617	US-EPA (2018) AQUIRE database	5	CRED	NORMAN	3b	NOEC	weight
Cocaine	NS00000403	Cocaine	CAS_RN: 50-36-2	2.45651	2018-03-26	0.245651	-	142.56	-	17.1594	-	1.71594	-	4.28986	0.428986	-	-	PNEC-ID-0001536	PNEC-DS-1	NORMAN Suspect List Exchange	https://www.norman-network.com/nds/susdat/	n.a.	Contaminants on the Water Flea Daphnia magna by Ant Colony Optimization - Support Vector Machine QSTR models	Aalizadeh, R. von der Ohe, P. and Thomaidis, N.S.	2017	Environ. Sci.: Processes Impacts, 2017,19, 438-448	No	Worldwide	NORMAN	freshwater	P-QC water	freshwater aquatic life		P-PNEC pred	annual average	fish	Pimephales promelas	1000	One predicted short-term L(E)C50 from each of three trophic levels (i.e. base set)	Deterministic	2.45651	n.r.	n.a.	1	CRED	NORMAN		LC50	mortality
Cycloxyidim	NS00000116	Cycloxydim	CAS_RN: 101205-02-1	464	2022-11-27	46.4	-	13159.6	-	5066.51	-	506.651	-	1266.63	126.663	-	-	PNEC-ID-0344674	PNEC-DS-10				ad hoc EQS List Swiss Ecotoxcentre	Oekotoxzentrum	2022	Schweizerisches Zentrum fÃ¼r angewandte Oekotoxikologie	n.r.	Switzerland	Schweizerisches Zentrum fÃ¼r angewandte Oekotoxikologie	freshwater		AQU-LI	CQC_ad hoc	PNECfw lt	2 weeks average	n.r.	n.r.	n.r.	n.r.	n.r.	464	n.r.	n.r.	0	n.r.	n.r.	3a	n.r.	n.r.
Cycluron	NS00008784	Cycluron	CAS_RN: 2163-69-1	9.39289	2018-03-26	0.939289	-	60.5354	-	70.9007	-	7.09007	-	17.7252	1.77252	-	-	PNEC-ID-0033319	PNEC-DS-1	NORMAN Suspect List Exchange	https://www.norman-network.com/nds/susdat/	n.a.	Contaminants on the Water Flea Daphnia magna by Ant Colony Optimization - Support Vector Machine QSTR models	Aalizadeh, R. von der Ohe, P. and Thomaidis, N.S.	2017	Environ. Sci.: Processes Impacts, 2017,19, 438-448	No	Worldwide	NORMAN	freshwater	P-QC water	freshwater aquatic life		P-PNEC pred	annual average	algae and plants	Selenastrum capricornutum	1000	One predicted short-term L(E)C50 from each of three trophic levels (i.e. base set)	Deterministic	9.39289	n.r.	n.a.	1	CRED	NORMAN		EC50	immobilisation
Cymoxanil	NS00009143	Cymoxanil	CAS_RN: 57966-95-7	3	2022-11-27	0.3	-	23.0296	-	3.88926	-	0.388926	-	0.972315	0.0972315	-	-	PNEC-ID-0344602	PNEC-DS-10				PreliminÃ¤ra riktvÃ¤rden fÃ¶r vÃ¤xtskyddsmedel i ytvatten - BerÃ¤kning av riktvÃ¤rden fÃ¶r 64 vÃ¤xtskyddsmedel som saknar svenska riktvÃ¤rden	Melle Andersson, Jenny Kreuger	2011	Teknisk rapport 144 - Institutionen fÃ¶r mark och miljÃ¶, Biogeofysik och vattenvÃ¥rd Sveriges lantbruksuniversitet	n.r.	Sweden	Department of Soil and Environment Swedish University of Agricultural Sciences	freshwater		n.r.	n.r.	PNECfw lt	n.r.	n.r.	n.r.	n.r.	n.r.	n.r.	3	n.r.	n.r.	0	n.r.	n.r.	n.r.	n.r.	n.r.
Cyromazine	NS00001536	Cyromazine	CAS_RN: 66215-27-8	2.5	2022-11-27	0.25	-	28.639	-	1.5	-	0.15	-	0.375	0.0375	-	-	PNEC-ID-0344728	PNEC-DS-10				ad hoc EQS List Swiss Ecotoxcentre	Oekotoxzentrum	2022	Schweizerisches Zentrum fÃ¼r angewandte Oekotoxikologie	n.r.	Switzerland	Schweizerisches Zentrum fÃ¼r angewandte Oekotoxikologie	freshwater		AQU-LI	CQC_ad hoc	PNECfw lt	2 weeks average	I	n.r.	n.r.	n.r.	n.r.	2.5	n.r.	n.r.	0	n.r.	n.r.	3a	n.r.	n.r.
Nordiazepam	NS00007814	Desmethyldiazepam	CAS_RN: 1088-11-5	0.43253	2018-03-26	0.043253	-	35.7326	-	18.9012	-	1.89012	-	4.72529	0.472529	-	-	PNEC-ID-0029619	PNEC-DS-1	NORMAN Suspect List Exchange	https://www.norman-network.com/nds/susdat/	n.a.	Contaminants on the Water Flea Daphnia magna by Ant Colony Optimization - Support Vector Machine QSTR models	Aalizadeh, R. von der Ohe, P. and Thomaidis, N.S.	2017	Environ. Sci.: Processes Impacts, 2017,19, 438-448	No	Worldwide	NORMAN	freshwater	P-QC water	freshwater aquatic life		P-PNEC pred	annual average	algae and plants	Selenastrum capricornutum	1000	One predicted short-term L(E)C50 from each of three trophic levels (i.e. base set)	Deterministic	0.43253	n.r.	n.a.	1	CRED	NORMAN		EC50	immobilisation
Diazepam	NS00008403	Diazepam	CAS_RN: 439-14-5	0.291	2018-10-03	0.0291	-	11.5805	-	14.1697	-	1.41697	-	3.54242	0.354242	-	-	PNEC-ID-0257661	PNEC-DS-2_v2	Ecotox Knowledgebase	https://cfpub.epa.gov/ecotox/search.cfm	Aquire 167736	n.r.	P. von der Ohe	2018	US-EPA (2018) AQUIRE database	No	Worldwide	EPA_US	freshwater		aquatic life	PNECfw aqua, lt	PNECfw lt	annual average	F	Danio rerio	10	Long-term results (e.g. EC10 or NOECs) from at least three species (normally fish, Daphnia and algae) representing three trophic levels	Deterministic	0.291	n.r.	US-EPA (2018) AQUIRE database	5	CRED	NORMAN	3b	n.r.	n.r.
Diclofenac	NS00000212	Diclofenac	CAS_RN: 15307-86-5	0.04	2024-04-11	0.004	-	11.4	-	22.2	-	2.22	-	5.55	0.56	-
Diflubenzuron	NS00009540	Diflubenzuron	CAS_RN: 35367-38-5	0.004	2022-11-27	0.0004	-	1.34234	-	0.244129	-	0.0244129	-	0.0610322	0.00610322	-	-	PNEC-ID-0344774	PNEC-DS-10				ad hoc EQS List Swiss Ecotoxcentre	Oekotoxzentrum	2022	Schweizerisches Zentrum fÃ¼r angewandte Oekotoxikologie	n.r.	Switzerland	Schweizerisches Zentrum fÃ¼r angewandte Oekotoxikologie	freshwater		AQU-LI	CQC_ad hoc	PNECfw lt	2 weeks average	I	n.r.	n.r.	n.r.	n.r.	0.004	n.r.	n.r.	0	n.r.	n.r.	3a	n.r.	n.r.
Dimethametryn	NS00000125	Dimethametryn	CAS_RN: 22936-75-0	0.00581	2018-03-26	0.000581	-	0.183689	-	0.0698711	-	0.00698711	-	0.0174678	0.00174678	-	-	PNEC-ID-0000459	PNEC-DS-1	NORMAN Suspect List Exchange	https://www.norman-network.com/nds/susdat/	n.a.	Contaminants on the Water Flea Daphnia magna by Ant Colony Optimization - Support Vector Machine QSTR models	Aalizadeh, R. von der Ohe, P. and Thomaidis, N.S.	2017	Environ. Sci.: Processes Impacts, 2017,19, 438-448	No	Worldwide	NORMAN	freshwater	P-QC water	freshwater aquatic life		P-PNEC pred	annual average	algae and plants	Selenastrum capricornutum	1000	One predicted short-term L(E)C50 from each of three trophic levels (i.e. base set)	Deterministic	0.00581	n.r.	n.a.	1	CRED	NORMAN		EC50	immobilisation
Dimethomorph	NS00108009	Dimethomorph	CAS_RN: 110488-70-5	5.6	2022-11-27	0.56	-	75.4686	-	290.359	-	29.0359	-	72.5899	7.25899	-	-	PNEC-ID-0344472	PNEC-DS-10				INERIS : NORMES DE QUALITE ENVIRONNEMENTALE DIMETHOMORPHE â€“ NÂ° CAS 110488-70-5		2011	Institut National de l'Environnement Industriel et des Risques (INERIS)	https://substances.ineris.fr/fr/substance/getDocument/3083	France	Institut National de l'Environnement Industriel et des Risques (INERIS)	freshwater		n.r.	n.r.	PNECfw lt	n.r.	IV	n.r.	n.r.	n.r.	n.r.	5.6	n.r.	n.r.	0	n.r.	n.r.	n.r.	n.r.	n.r.
Diphenhydramine	NS00010439	Diphenhydramine	CAS_RN: 58-73-1	0.991	2018-10-03	0.0991	-	14.5641	-	27.781	-	2.7781	-	6.94525	0.694525	-	-	PNEC-ID-0257821	PNEC-DS-2_v2	Ecotox Knowledgebase	https://cfpub.epa.gov/ecotox/search.cfm	Aquire 168118	n.r.	P. von der Ohe	2018	US-EPA (2018) AQUIRE database	No	Worldwide	EPA_US	freshwater		aquatic life	P-PNECfw aqua, lt	PNECfw lt	annual average	I	Ceriodaphnia dubia	1000	At least one short-term L(E)C50 from each of three trophic levels (fish, invertebrates (preferred Daphnia) and algae) (i.e. base set)	Deterministic	0.991	n.r.	US-EPA (2018) AQUIRE database	5	CRED	NORMAN	5a	n.r.	n.r.
Diuron (DCMU)	NS00000265	Diuron	CAS_RN: 330-54-1	0.049	2024-04-11	0.0049		0.69	-	5.52	-	0.55	-	1.38	0.14	-
Ethirimol	NS00009659	Ethirimol	CAS_RN: 23947-60-6	10.0686	2018-03-26	1.00686	-	92.5128	-	182.062	-	18.2062	-	45.5155	4.55155	-	-	PNEC-ID-0036665	PNEC-DS-1	NORMAN Suspect List Exchange	https://www.norman-network.com/nds/susdat/	n.a.	Contaminants on the Water Flea Daphnia magna by Ant Colony Optimization - Support Vector Machine QSTR models	Aalizadeh, R. von der Ohe, P. and Thomaidis, N.S.	2017	Environ. Sci.: Processes Impacts, 2017,19, 438-448	No	Worldwide	NORMAN	freshwater	P-QC water	freshwater aquatic life		P-PNEC pred	annual average	n.a.	Tetrahymena pyriformis	1000	One predicted short-term L(E)C50 from each of three trophic levels (i.e. base set)	Deterministic	10.0686	n.r.	n.a.	1	CRED	NORMAN		IC50	growth rate
Famoxadone	NS00000488	Famoxadone	CAS_RN: 131807-57-3	0.14	2024-02-05	0.014	-	19.4927	-	38.1801	-	3.81801	-	9.54503	0.954503	-	-	PNEC-ID-0259170	PNEC-DS-7-v2				UBA RAK Liste	Bilgin Karaoglan	0	RAKs_UBA_2020-06-26.pdf	http://webetox.uba.de/webETOX/public/basics/literatur/download.do;jsessionid=9D548CFA72EA5B61FAB32C8A008EE699?id=528	Germany	UBA_DE	freshwater		surface waters	RAK	RAC	n.r.	V	Oncorhynchus mykiss (Salmo gairdneri)	10	EU-PPP: lowest chronic endpoint with AF 10 (plants EC50 regarded as chronic)	deterministic	0.14	n.r.	ELS-Test	0	n.r.	n.r.	4	NOEC	not reported
Fenofibrate	NS00000285	Fenofibrate	CAS_RN: 49562-28-9	0.19829	2018-03-26	0.019829	-	47.4051	-	30.6521	-	3.06521	-	7.66302	0.766302	-	-	PNEC-ID-0001062	PNEC-DS-1	NORMAN Suspect List Exchange	https://www.norman-network.com/nds/susdat/	n.a.	Contaminants on the Water Flea Daphnia magna by Ant Colony Optimization - Support Vector Machine QSTR models	Aalizadeh, R. von der Ohe, P. and Thomaidis, N.S.	2017	Environ. Sci.: Processes Impacts, 2017,19, 438-448	No	Worldwide	NORMAN	freshwater	P-QC water	freshwater aquatic life		P-PNEC pred	annual average	crustacean	Daphnia magna	1000	One predicted short-term L(E)C50 from each of three trophic levels (i.e. base set)	Deterministic	0.19829	n.r.	n.a.	1	CRED	NORMAN		LC50	mortality
Fenoxaprop-ethyl	NS00000137	Fenoxaprop-ethyl	CAS_RN: 87714-45-2	0.24135	2018-03-26	0.024135	-	114.247	-	63.7876	-	6.37876	-	15.9469	1.59469	-	-	PNEC-ID-0000507	PNEC-DS-1	NORMAN Suspect List Exchange	https://www.norman-network.com/nds/susdat/	n.a.	Contaminants on the Water Flea Daphnia magna by Ant Colony Optimization - Support Vector Machine QSTR models	Aalizadeh, R. von der Ohe, P. and Thomaidis, N.S.	2017	Environ. Sci.: Processes Impacts, 2017,19, 438-448	No	Worldwide	NORMAN	freshwater	P-QC water	freshwater aquatic life		P-PNEC pred	annual average	algae and plants	Selenastrum capricornutum	1000	One predicted short-term L(E)C50 from each of three trophic levels (i.e. base set)	Deterministic	0.24135	n.r.	n.a.	1	CRED	NORMAN		EC50	immobilisation
Fenuron	NS00000525	Fenuron	CAS_RN: 101-42-8	1.45	2018-10-03	0.145	-	4.11782	-	6.39369	-	0.639369	-	1.59842	0.159842	-	-	PNEC-ID-0257099	PNEC-DS-2_v2	Footprint pesticide database	https://sitem.herts.ac.uk/aeru/ppdb/en/search.htm	n.r.	n.r.	P. von der Ohe	2018	Footprint (2018)	Yes	Worldwide	NORMAN	freshwater		aquatic life	PNECfw aqua, lt	PNECfw lt	annual average	P	Pseudokirchneriella subcapitata	1000	At least one short-term L(E)C50 from each of three trophic levels (fish, invertebrates (preferred Daphnia) and algae) (i.e. base set)	Deterministic	1.45	n.r.	Footprint (2018)	5	CRED	NORMAN	3b	n.r.	n.r.
Flufenoxuron	NS00003296	Flufenoxuron	CAS_RN: 101463-69-8	0.000324	2023-05-21	3.24e-05	-	0.168891	-	0.468115	-	0.0468115	-	0.117029	0.0117029	-	-	PNEC-ID-0345045	PNEC-DS-11	n.a.	n.a.	n.a.	Evaluating the environmental hazard of industrial chemicals from data collected during the REACH registration process	Peter von der Ohe	2014	Science of the Total Environment 586 (2017) 658â€“925	https://doi.org/10.1016/j.scitotenv.2017.02.263	EEC / EU	EFSA	freshwater		surface waters	RAC	RAC	maximum	n.r.	n.r.	10	n.r.	Deterministic	0.000324	n.r.	n.r.	1	Klimisch	EFSA	4	n.r.	n.r.
Fluoxetine	NS00000284	Fluoxetine	CAS_RN: 54910-89-3	0.1	2018-10-03	0.01	-	21.2004	-	37.8	-	3.78	-	9.45	0.945	-	-	PNEC-ID-0257781	PNEC-DS-2_v2	Ecotox Knowledgebase	https://cfpub.epa.gov/ecotox/search.cfm	Aquire 164093	n.r.	P. von der Ohe	2018	US-EPA (2018) AQUIRE database	No	Worldwide	EPA_US	freshwater		aquatic life	PNECfw aqua, lt	PNECfw lt	annual average	F	Danio rerio	10	Long-term results (e.g. EC10 or NOECs) from at least three species (normally fish, Daphnia and algae) representing three trophic levels	Deterministic	0.1	n.r.	US-EPA (2018) AQUIRE database	5	CRED	NORMAN	3b	n.r.	n.r.
Flurochloridone	NS00010153	Flurochloridone	CAS_RN: 61213-25-0	0.014	2022-11-27	0.0014	-	2.8476	-	1.53304	-	0.153304	-	0.383261	0.0383261	-	-	PNEC-ID-0344778	PNEC-DS-10				ad hoc EQS List Swiss Ecotoxcentre	Oekotoxzentrum	2022	Schweizerisches Zentrum fÃ¼r angewandte Oekotoxikologie	n.r.	Switzerland	Schweizerisches Zentrum fÃ¼r angewandte Oekotoxikologie	freshwater		AQU-LI	CQC_ad hoc	PNECfw lt	2 weeks average	P	n.r.	n.r.	n.r.	n.r.	0.014	n.r.	n.r.	0	n.r.	n.r.	3a	n.r.	n.r.
Flutamide	NS00002675	Flutamide	CAS_RN: 13311-84-7	1.14509	2018-03-26	0.114509	-	43.3935	-	69.8668	-	6.98668	-	17.4667	1.74667	-	-	PNEC-ID-0010258	PNEC-DS-1	NORMAN Suspect List Exchange	https://www.norman-network.com/nds/susdat/	n.a.	Contaminants on the Water Flea Daphnia magna by Ant Colony Optimization - Support Vector Machine QSTR models	Aalizadeh, R. von der Ohe, P. and Thomaidis, N.S.	2017	Environ. Sci.: Processes Impacts, 2017,19, 438-448	No	Worldwide	NORMAN	freshwater	P-QC water	freshwater aquatic life		P-PNEC pred	annual average	crustacean	Daphnia magna	1000	One predicted short-term L(E)C50 from each of three trophic levels (i.e. base set)	Deterministic	1.14509	n.r.	n.a.	1	CRED	NORMAN		LC50	mortality
Flutolanil	NS00009245	Flutolanil	CAS_RN: 66332-96-5	18	2022-11-27	1.8	-	560.889	-	361.795	-	36.1795	-	90.4487	9.04486	-	-	PNEC-ID-0344599	PNEC-DS-10				Proposal of Environmental Quality Standards for Plant Protection Products	Kontiokari V. & Mattsoff L.	2011	Finnish Environment Institute	n.r.	Finland	Finnish Environment Institute	freshwater		n.r.	n.r.	PNECfw lt	n.r.	PIV	n.r.	n.r.	n.r.	n.r.	18	n.r.	n.r.	0	n.r.	n.r.	n.r.	n.r.	n.r.
Fuberidazole	NS00000144	Fuberidazole	CAS_RN: 3878-19-1	12	2023-05-21	1.2	-	2978.42	-	227.191	-	22.7191	-	56.7978	5.67978	-	-	PNEC-ID-0344882	PNEC-DS-11	n.a.	n.a.	n.a.	Evaluating the environmental hazard of industrial chemicals from data collected during the REACH registration process	Peter von der Ohe	2014	Science of the Total Environment 586 (2017) 658â€“762	https://doi.org/10.1016/j.scitotenv.2017.02.100	EEC / EU	EFSA	freshwater		surface waters	RAC	RAC	maximum	n.r.	n.r.	10	n.r.	Deterministic	12	n.r.	n.r.	1	Klimisch	EFSA	4	n.r.	n.r.
Gemfibrozil	NS00010281	Gemfibrozil	CAS_RN: 25812-30-0	0.5	2018-10-03	0.05	-	6.13771	-	4.81794	-	0.481795	-	1.20449	0.120449	-	-	PNEC-ID-0257501	PNEC-DS-2_v2	Ecotox Knowledgebase	https://cfpub.epa.gov/ecotox/search.cfm	Aquire 168263	n.r.	P. von der Ohe	2018	US-EPA (2018) AQUIRE database	No	Worldwide	EPA_US	freshwater		aquatic life	PNECfw aqua, lt	PNECfw lt	annual average	F	Danio rerio	10	Long-term results (e.g. EC10 or NOECs) from at least three species (normally fish, Daphnia and algae) representing three trophic levels	Deterministic	0.5	n.r.	US-EPA (2018) AQUIRE database	5	CRED	NORMAN	3b	n.r.	n.r.
Haloperidol	NS00010402	Haloperidol	CAS_RN: 52-86-8	3.7	2023-05-25	0.37	-	324.056	-	263.947	-	26.3947	-	65.9867	6.59867	-	-	PNEC-ID-0347484	PNEC-DS-13	n.a.	n.a.	n.a.	n.r.	Peter von der Ohe	2018	n.r.	http://www.fass.se/LIF/product?userType=0&nplId=19970808000022&docType=78&scrollTopPosition=443&docTypeDynTab=78	EEC / EU	fass.se	freshwater		aquatic life	PNECfw, eco lt	PNEC fw	other	P	Algae	100	One long-term EC10 or NOEC (either fish or Daphnia)	deterministic	3.7	n.r.	201	0	n.r.	fass.se	4	NOEC	growth rate
2,4,6-Tris(dimethyamino)-1.3.5-triazine	NS00006180	Hexamethylmelamine	CAS_RN: 645-05-6	0.00921	2018-03-26	0.000921	-	0.0674888	-	0.0224774	-	0.00224774	-	0.00561934	0.000561934	-	-	PNEC-ID-0023461	PNEC-DS-1	NORMAN Suspect List Exchange	https://www.norman-network.com/nds/susdat/	n.a.	Contaminants on the Water Flea Daphnia magna by Ant Colony Optimization - Support Vector Machine QSTR models	Aalizadeh, R. von der Ohe, P. and Thomaidis, N.S.	2017	Environ. Sci.: Processes Impacts, 2017,19, 438-448	No	Worldwide	NORMAN	freshwater	P-QC water	freshwater aquatic life		P-PNEC pred	annual average	algae and plants	Selenastrum capricornutum	1000	One predicted short-term L(E)C50 from each of three trophic levels (i.e. base set)	Deterministic	0.00921	n.r.	n.a.	1	CRED	NORMAN		EC50	immobilisation
Hydrochlorothiazide	NS00000343	Hydrochlorothiazide	CAS_RN: 58-93-5	100	2022-11-27	10	-	419.982	-	135.251	-	13.5251	-	33.8128	3.38128	-	-	PNEC-ID-0344661	PNEC-DS-10				Appendix 1. Human Health and Ecological Reference Values Used in this Study	Paul Price, Xianglu Han, Marion Junghans, Petra Kunz, Chris Watts and Dean Leverett	2012	Environmental Sciences Europe 24, 34	https://static-content.springer.com/esm/art%3A10.1186%2F2190-4715-24-34/MediaObjects/12302_2012_75_MOESM1_ESM.doc	Academia	The Dow Chemical Company, Oekotoxzentrum, Eawag-EPFL, Chris Watts Associates Ltd, WCA Environment Limited	freshwater		n.r.	n.r.	PNECfw lt	n.r.	n.r.	n.r.	n.r.	n.r.	n.r.	100	n.r.	n.r.	0	n.r.	n.r.	n.r.	n.r.	n.r.
Imidacloprid	NS00000361	Imidacloprid	CAS_RN: 138261-41-3	0.0068	2024-04-11	0.00068	-	0.022	-	0.013	-	0.0013	-	0.0031	0.00031	-							ANNEXES to the Proposal for a Directive of the European Parliament and of the Council	European Commission
Isradipine	NS00004669	Isradipine	CAS_RN: 75695-93-1	0.0014	2018-03-26	0.00014	-	0.0316088	-	0.0099349	-	0.00099349	-	0.00248373	0.000248373	-	-	PNEC-ID-0017738	PNEC-DS-1	NORMAN Suspect List Exchange	https://www.norman-network.com/nds/susdat/	n.a.	Contaminants on the Water Flea Daphnia magna by Ant Colony Optimization - Support Vector Machine QSTR models	European Commission	2017	Environ. Sci.: Processes Impacts, 2017,19, 438-448	No	Worldwide	NORMAN	freshwater	P-QC water	freshwater aquatic life		P-PNEC pred	annual average	fish	Pimephales promelas	1000	One predicted short-term L(E)C50 from each of three trophic levels (i.e. base set)	Deterministic	0.0014	n.r.	n.a.	1	CRED	NORMAN		LC50	mortality
Josamycin	NS00000161	Josamycin	CAS_RN: 16846-24-5	0.17105	2018-03-26	0.017105	-	267.012	-	1.69875	-	0.169875	-	0.424688	0.0424688	-	-	PNEC-ID-0000599	PNEC-DS-1	NORMAN Suspect List Exchange	https://www.norman-network.com/nds/susdat/	n.a.	Contaminants on the Water Flea Daphnia magna by Ant Colony Optimization - Support Vector Machine QSTR models	Aalizadeh, R. von der Ohe, P. and Thomaidis, N.S.	2017	Environ. Sci.: Processes Impacts, 2017,19, 438-448	No	Worldwide	NORMAN	freshwater	P-QC water	freshwater aquatic life		P-PNEC pred	annual average	algae and plants	Selenastrum capricornutum	1000	One predicted short-term L(E)C50 from each of three trophic levels (i.e. base set)	Deterministic	0.17105	n.r.	n.a.	1	CRED	NORMAN		EC50	immobilisation
Ketamine	NS00000409	Ketamine	CAS_RN: 6740-88-1	5.71384	2018-03-26	0.571384	-	65.9903	-	153.762	-	15.3762	-	38.4404	3.84404	-	-	PNEC-ID-0001558	PNEC-DS-1	NORMAN Suspect List Exchange	https://www.norman-network.com/nds/susdat/	n.a.	Contaminants on the Water Flea Daphnia magna by Ant Colony Optimization - Support Vector Machine QSTR models	Aalizadeh, R. von der Ohe, P. and Thomaidis, N.S.	2017	Environ. Sci.: Processes Impacts, 2017,19, 438-448	No	Worldwide	NORMAN	freshwater	P-QC water	freshwater aquatic life		P-PNEC pred	annual average	crustacean	Daphnia magna	1000	One predicted short-term L(E)C50 from each of three trophic levels (i.e. base set)	Deterministic	5.71384	n.r.	n.a.	1	CRED	NORMAN		LC50	mortality
Ketoconazole	NS00010890	Ketoconazole	CAS_RN: 65277-42-1	0.00814	2018-03-26	0.000814	-	19.3515	-	0.291132	-	0.0291132	-	0.072783	0.0072783	-	-	PNEC-ID-0041377	PNEC-DS-1	NORMAN Suspect List Exchange	https://www.norman-network.com/nds/susdat/	n.a.	Contaminants on the Water Flea Daphnia magna by Ant Colony Optimization - Support Vector Machine QSTR models	Aalizadeh, R. von der Ohe, P. and Thomaidis, N.S.	2017	Environ. Sci.: Processes Impacts, 2017,19, 438-448	No	Worldwide	NORMAN	freshwater	P-QC water	freshwater aquatic life		P-PNEC pred	annual average	algae and plants	Selenastrum capricornutum	1000	One predicted short-term L(E)C50 from each of three trophic levels (i.e. base set)	Deterministic	0.00814	n.r.	n.a.	1	CRED	NORMAN		EC50	immobilisation
Ketotifen	NS00009685	Ketotifen	CAS_RN: 34580-13-7	0.25484	2018-03-26	0.025484	-	-	-	-	-	-	-	-	-	-	-	PNEC-ID-0036764	PNEC-DS-1	NORMAN Suspect List Exchange	https://www.norman-network.com/nds/susdat/	n.a.	Contaminants on the Water Flea Daphnia magna by Ant Colony Optimization - Support Vector Machine QSTR models	Aalizadeh, R. von der Ohe, P. and Thomaidis, N.S.	2017	Environ. Sci.: Processes Impacts, 2017,19, 438-448	No	Worldwide	NORMAN	freshwater	P-QC water	freshwater aquatic life		P-PNEC pred	annual average	fish	Pimephales promelas	1000	One predicted short-term L(E)C50 from each of three trophic levels (i.e. base set)	Deterministic	0.25484	n.r.	n.a.	1	CRED	NORMAN		LC50	mortality
Levamisole	NS00000419	Levamisole	CAS_RN: 14769-73-4	1.8127	2018-03-26	0.18127	-	25.0718	-	41.7142	-	4.17142	-	10.4286	1.04286	-	-	PNEC-ID-0001595	PNEC-DS-1	NORMAN Suspect List Exchange	https://www.norman-network.com/nds/susdat/	n.a.	Contaminants on the Water Flea Daphnia magna by Ant Colony Optimization - Support Vector Machine QSTR models	Aalizadeh, R. von der Ohe, P. and Thomaidis, N.S.	2017	Environ. Sci.: Processes Impacts, 2017,19, 438-448	No	Worldwide	NORMAN	freshwater	P-QC water	freshwater aquatic life		P-PNEC pred	annual average	algae and plants	Selenastrum capricornutum	1000	One predicted short-term L(E)C50 from each of three trophic levels (i.e. base set)	Deterministic	1.8127	n.r.	n.a.	1	CRED	NORMAN		EC50	immobilisation
Levocabastine	NS00010372	Levocabastine	CAS_RN: 79516-68-0	0.1662	2018-03-26	0.01662	-	2258.02	-	5.51408	-	0.551408	-	1.37852	0.137852	-	-	PNEC-ID-0039349	PNEC-DS-1	NORMAN Suspect List Exchange	https://www.norman-network.com/nds/susdat/	n.a.	Contaminants on the Water Flea Daphnia magna by Ant Colony Optimization - Support Vector Machine QSTR models	Aalizadeh, R. von der Ohe, P. and Thomaidis, N.S.	2017	Environ. Sci.: Processes Impacts, 2017,19, 438-448	No	Worldwide	NORMAN	freshwater	P-QC water	freshwater aquatic life		P-PNEC pred	annual average	algae and plants	Selenastrum capricornutum	1000	One predicted short-term L(E)C50 from each of three trophic levels (i.e. base set)	Deterministic	0.1662	n.r.	n.a.	1	CRED	NORMAN		EC50	immobilisation
Lidocaine	NS00000027	Lidocaine	CAS_RN: 137-58-6	600	2023-05-25	60	-	10755.4	-	8136.6	-	813.66	-	2034.15	203.415	-	-	PNEC-ID-0347382	PNEC-DS-13	n.a.	n.a.	n.a.	n.r.	Peter von der Ohe	2015	n.r.	Vestel et al 2015	EEC / EU	fass.se	freshwater		aquatic life	PNECfw, eco lt	PNEC fw	other	P	Algae	100	One long-term EC10 or NOEC (either fish or Daphnia)	deterministic	600	n.r.	201	0	n.r.	fass.se	4	NOEC	n.r.
Lincomycin	NS00000025	Lincomycin	CAS_RN: 154-21-2	2	2024-04-11	0.2	-	9.16	-	3.71	-	0.37	-	0.93	0.093	-
Meclizine	NS00000507	Meclizine	CAS_RN: 569-65-3	0.02747	2018-03-26	0.002747	-	1.7024	-	11.5548	-	1.15548	-	2.8887	0.28887	-	-	PNEC-ID-0001947	PNEC-DS-1	NORMAN Suspect List Exchange	https://www.norman-network.com/nds/susdat/	n.a.	Contaminants on the Water Flea Daphnia magna by Ant Colony Optimization - Support Vector Machine QSTR models	Aalizadeh, R. von der Ohe, P. and Thomaidis, N.S.	2017	Environ. Sci.: Processes Impacts, 2017,19, 438-448	No	Worldwide	NORMAN	freshwater	P-QC water	freshwater aquatic life		P-PNEC pred	annual average	algae and plants	Selenastrum capricornutum	1000	One predicted short-term L(E)C50 from each of three trophic levels (i.e. base set)	Deterministic	0.02747	n.r.	n.a.	1	CRED	NORMAN		EC50	immobilisation
Medroxyprogesterone	NS00009207	Medroxyprogesterone	CAS_RN: 520-85-4	6.72361	2018-03-26	0.672361	-	58295.1	-	223.66	-	22.366	-	55.9149	5.59149	-	-	PNEC-ID-0034935	PNEC-DS-1	NORMAN Suspect List Exchange	https://www.norman-network.com/nds/susdat/	n.a.	Contaminants on the Water Flea Daphnia magna by Ant Colony Optimization - Support Vector Machine QSTR models	Aalizadeh, R. von der Ohe, P. and Thomaidis, N.S.	2017	Environ. Sci.: Processes Impacts, 2017,19, 438-448	No	Worldwide	NORMAN	freshwater	P-QC water	freshwater aquatic life		P-PNEC pred	annual average	algae and plants	Selenastrum capricornutum	1000	One predicted short-term L(E)C50 from each of three trophic levels (i.e. base set)	Deterministic	6.72361	n.r.	n.a.	1	CRED	NORMAN		EC50	immobilisation
Mefenamic acid	NS00000218	Mefenamic acid	CAS_RN: 61-68-7	1	2022-11-27	0.1	-	36.4036	-	15.1101	-	1.51101	-	3.77752	0.377752	-	-	PNEC-ID-0344520	PNEC-DS-10				EQS - Vorschlag des Oekotoxzentrums fÃ¼r: MefenaminsÃ¤ure	Oekotoxzentrum	2015	Schweizerisches Zentrum fÃ¼r angewandte Oekotoxikologie	https://www.oekotoxzentrum.ch/expertenservice/qualitaetskriterien/qualitaetskriterienvorschlaege-oekotoxzentrum/	Switzerland	Schweizerisches Zentrum fÃ¼r angewandte Oekotoxikologie	freshwater		AQU-LI	CQC	PNECfw lt	2 weeks average	IV	Danio rerio	10	n.r.	deterministic	1	n.r.	n.r.	0	n.r.	n.r.	3a	n.r.	n.r.
Memantine	NS00000622	Memantine	CAS_RN: 19982-08-2	1.84286	2018-03-26	0.184286	-	449.522	-	227.636	-	22.7636	-	56.9089	5.69089	-	-	PNEC-ID-0002398	PNEC-DS-1	NORMAN Suspect List Exchange	https://www.norman-network.com/nds/susdat/	n.a.	Contaminants on the Water Flea Daphnia magna by Ant Colony Optimization - Support Vector Machine QSTR models	Aalizadeh, R. von der Ohe, P. and Thomaidis, N.S.	2017	Environ. Sci.: Processes Impacts, 2017,19, 438-448	No	Worldwide	NORMAN	freshwater	P-QC water	freshwater aquatic life		P-PNEC pred	annual average	crustacean	Daphnia magna	1000	One predicted short-term L(E)C50 from each of three trophic levels (i.e. base set)	Deterministic	1.84286	n.r.	n.a.	1	CRED	NORMAN		LC50	mortality
Mephedrone	NS00000410	Mephedrone	CAS_RN: 1189805-46-6	29.9988	2018-03-26	2.99988	-	212.878	-	169.65	-	16.965	-	42.4126	4.24126	-	-	PNEC-ID-0001564	PNEC-DS-1	NORMAN Suspect List Exchange	https://www.norman-network.com/nds/susdat/	n.a.	Contaminants on the Water Flea Daphnia magna by Ant Colony Optimization - Support Vector Machine QSTR models	Aalizadeh, R. von der Ohe, P. and Thomaidis, N.S.	2017	Environ. Sci.: Processes Impacts, 2017,19, 438-448	No	Worldwide	NORMAN	freshwater	P-QC water	freshwater aquatic life		P-PNEC pred	annual average	fish	Pimephales promelas	1000	One predicted short-term L(E)C50 from each of three trophic levels (i.e. base set)	Deterministic	29.9988	n.r.	n.a.	1	CRED	NORMAN		LC50	mortality
Mephosfolan	NS00005750	Mephosfolan	CAS_RN: 950-10-7	0.07951	2018-03-26	0.007951	-	0.284952	-	0.277041	-	0.0277041	-	0.0692602	0.00692602	-	-	PNEC-ID-0021820	PNEC-DS-1	NORMAN Suspect List Exchange	https://www.norman-network.com/nds/susdat/	n.a.	Contaminants on the Water Flea Daphnia magna by Ant Colony Optimization - Support Vector Machine QSTR models	Aalizadeh, R. von der Ohe, P. and Thomaidis, N.S.	2017	Environ. Sci.: Processes Impacts, 2017,19, 438-448	No	Worldwide	NORMAN	freshwater	P-QC water	freshwater aquatic life		P-PNEC pred	annual average	crustacean	Daphnia magna	1000	One predicted short-term L(E)C50 from each of three trophic levels (i.e. base set)	Deterministic	0.07951	n.r.	n.a.	1	CRED	NORMAN		LC50	mortality
Methamphetamine	NS00000412	Methamphetamine	CAS_RN: 537-46-2	9.73551	2018-03-26	0.973551	-	73.5129	-	196.22	-	19.622	-	49.055	4.9055	-	-	PNEC-ID-0001570	PNEC-DS-1	NORMAN Suspect List Exchange	https://www.norman-network.com/nds/susdat/	n.a.	Contaminants on the Water Flea Daphnia magna by Ant Colony Optimization - Support Vector Machine QSTR models	Aalizadeh, R. von der Ohe, P. and Thomaidis, N.S.	2017	Environ. Sci.: Processes Impacts, 2017,19, 438-448	No	Worldwide	NORMAN	freshwater	P-QC water	freshwater aquatic life		P-PNEC pred	annual average	crustacean	Daphnia magna	1000	One predicted short-term L(E)C50 from each of three trophic levels (i.e. base set)	Deterministic	9.73551	n.r.	n.a.	1	CRED	NORMAN		LC50	mortality
Methedrone	NS00015452	Methedrone	CAS_RN: 530-54-1	30.6992	2018-03-26	3.06992	-	-	-	-	-	-	-	-	-	-	-	PNEC-ID-0059067	PNEC-DS-1	NORMAN Suspect List Exchange	https://www.norman-network.com/nds/susdat/	n.a.	Contaminants on the Water Flea Daphnia magna by Ant Colony Optimization - Support Vector Machine QSTR models	Aalizadeh, R. von der Ohe, P. and Thomaidis, N.S.	2017	Environ. Sci.: Processes Impacts, 2017,19, 438-448	No	Worldwide	NORMAN	freshwater	P-QC water	freshwater aquatic life		P-PNEC pred	annual average	crustacean	Daphnia magna	1000	One predicted short-term L(E)C50 from each of three trophic levels (i.e. base set)	Deterministic	30.6992	n.r.	n.a.	1	CRED	NORMAN		LC50	mortality
Methylphenidate	NS00010412	Methylphenidate	CAS_RN: 113-45-1	77	2023-05-25	7.7	-	655.062	-	2044.49	-	204.449	-	511.122	51.1122	-	-	PNEC-ID-0347403	PNEC-DS-13	n.a.	n.a.	n.a.	n.r.	Peter von der Ohe	2015	n.r.	Vestel et al 2015	EEC / EU	fass.se	freshwater		aquatic life	PNECfw, eco lt	PNEC fw	other	P	Algae	10	Long-term results (e.g. EC10 or NOECs) from at least three species (normally fish, Daphnia and algae) representing three trophic levels	deterministic	77	n.r.	n.r.	0	n.r.	fass.se	4	NOEC	n.r.
Metoprolol	NS00000197	Metoprolol	CAS_RN: 51384-51-1	8.6	2022-11-27	0.86	-	557.033	-	215.442	-	21.5442	-	53.8605	5.38605	-	-	PNEC-ID-0344522	PNEC-DS-10				EQS - Vorschlag des Oekotoxzentrums fÃ¼r: Metoprolol	Oekotoxzentrum	2016	Schweizerisches Zentrum fÃ¼r angewandte Oekotoxikologie	https://www.oekotoxzentrum.ch/expertenservice/qualitaetskriterien/qualitaetskriterienvorschlaege-oekotoxzentrum/	Switzerland	Schweizerisches Zentrum fÃ¼r angewandte Oekotoxikologie	freshwater		AQU-LI	CQC	PNECfw lt	2 weeks average	PI	Desmodesmus subspicatus	50	n.r.	deterministic	8.6	n.r.	n.r.	0	n.r.	n.r.	3a	n.r.	n.r.
Morphine	NS00000380	Morphine	CAS_RN: 57-27-2	5.38068	2018-03-26	0.538068	-	54991.3	-	333.284	-	33.3284	-	83.3209	8.33209	-	-	PNEC-ID-0001443	PNEC-DS-1	NORMAN Suspect List Exchange	https://www.norman-network.com/nds/susdat/	n.a.	Contaminants on the Water Flea Daphnia magna by Ant Colony Optimization - Support Vector Machine QSTR models	Aalizadeh, R. von der Ohe, P. and Thomaidis, N.S.	2017	Environ. Sci.: Processes Impacts, 2017,19, 438-448	No	Worldwide	NORMAN	freshwater	P-QC water	freshwater aquatic life		P-PNEC pred	annual average	algae and plants	Selenastrum capricornutum	1000	One predicted short-term L(E)C50 from each of three trophic levels (i.e. base set)	Deterministic	5.38068	n.r.	n.a.	1	CRED	NORMAN		EC50	immobilisation
Nadolol	NS00000501	Nadolol	CAS_RN: 42200-33-9	7.20677	2018-03-26	0.720677	-	70.6259	-	47.2908	-	4.72908	-	11.8227	1.18227	-	-	PNEC-ID-0001923	PNEC-DS-1	NORMAN Suspect List Exchange	https://www.norman-network.com/nds/susdat/	n.a.	Contaminants on the Water Flea Daphnia magna by Ant Colony Optimization - Support Vector Machine QSTR models	Aalizadeh, R. von der Ohe, P. and Thomaidis, N.S.	2017	Environ. Sci.: Processes Impacts, 2017,19, 438-448	No	Worldwide	NORMAN	freshwater	P-QC water	freshwater aquatic life		P-PNEC pred	annual average	algae and plants	Selenastrum capricornutum	1000	One predicted short-term L(E)C50 from each of three trophic levels (i.e. base set)	Deterministic	7.20677	n.r.	n.a.	1	CRED	NORMAN		EC50	immobilisation
Naproxen	NS00098611	Naproxen	CAS_RN: 22204-53-1	1.7	2022-11-27	0.17	-	49.3007	-	9.59084	-	0.959084	-	2.39771	0.239771	-	-	PNEC-ID-0344523	PNEC-DS-10				EQS - Vorschlag des Oekotoxzentrums fÃ¼r: Naproxen	Oekotoxzentrum	2015	Schweizerisches Zentrum fÃ¼r angewandte Oekotoxikologie	https://www.oekotoxzentrum.ch/expertenservice/qualitaetskriterien/qualitaetskriterienvorschlaege-oekotoxzentrum/	Switzerland	Schweizerisches Zentrum fÃ¼r angewandte Oekotoxikologie	freshwater		AQU-LI	CQC	PNECfw lt	2 weeks average	IV	Ceriodaphnia dubia	50	n.r.	deterministic	1.7	n.r.	n.r.	0	n.r.	n.r.	3a	n.r.	n.r.
Nicotine	NS00010445	Nicotine	CAS_RN: 54-11-5	5.45	2018-10-03	0.545	-	36.2646	-	46.883	-	4.6883	-	11.7208	1.17208	-	-	PNEC-ID-0257773	PNEC-DS-2_v2	Ecotox Knowledgebase	https://cfpub.epa.gov/ecotox/search.cfm	Aquire 344	n.r.	P. von der Ohe	2018	US-EPA (2018) AQUIRE database	No	Worldwide	EPA_US	freshwater		aquatic life	P-PNECfw aqua, lt	PNECfw lt	annual average	F	Lepomis macrochirus	1000	At least one short-term L(E)C50 from each of three trophic levels (fish, invertebrates (preferred Daphnia) and algae) (i.e. base set)	Deterministic	5.45	n.r.	US-EPA (2018) AQUIRE database	5	CRED	NORMAN	3b	n.r.	n.r.
Nifedipine	NS00002967	Nifedipine	CAS_RN: 21829-25-4	0.00899	2018-03-26	0.000899	-	0.0843732	-	0.0580894	-	0.00580894	-	0.0145224	0.00145224	-	-	PNEC-ID-0011356	PNEC-DS-1	NORMAN Suspect List Exchange	https://www.norman-network.com/nds/susdat/	n.a.	Contaminants on the Water Flea Daphnia magna by Ant Colony Optimization - Support Vector Machine QSTR models	Aalizadeh, R. von der Ohe, P. and Thomaidis, N.S.	2017	Environ. Sci.: Processes Impacts, 2017,19, 438-448	No	Worldwide	NORMAN	freshwater	P-QC water	freshwater aquatic life		P-PNEC pred	annual average	fish	Pimephales promelas	1000	One predicted short-term L(E)C50 from each of three trophic levels (i.e. base set)	Deterministic	0.00899	n.r.	n.a.	1	CRED	NORMAN		LC50	mortality
Isocarbamid	NS00010195	N-Isobutyl-2-oxo-1-imidazolidinecarboxamide	CAS_RN: 30979-48-7	23.259	2018-03-26	2.3259	-	71.7343	-	38.7669	-	3.87669	-	9.69172	0.969172	-	-	PNEC-ID-0038673	PNEC-DS-1	NORMAN Suspect List Exchange	https://www.norman-network.com/nds/susdat/	n.a.	Contaminants on the Water Flea Daphnia magna by Ant Colony Optimization - Support Vector Machine QSTR models	Aalizadeh, R. von der Ohe, P. and Thomaidis, N.S.	2017	Environ. Sci.: Processes Impacts, 2017,19, 438-448	No	Worldwide	NORMAN	freshwater	P-QC water	freshwater aquatic life		P-PNEC pred	annual average	algae and plants	Selenastrum capricornutum	1000	One predicted short-term L(E)C50 from each of three trophic levels (i.e. base set)	Deterministic	23.259	n.r.	n.a.	1	CRED	NORMAN		EC50	immobilisation
Norethisterone	NS00009098	Norethindrone	CAS_RN: 68-22-4	4.51556	2018-03-26	0.451556	-	116501	-	176.487	-	17.6487	-	44.1218	4.41218	-	-	PNEC-ID-0034526	PNEC-DS-1	NORMAN Suspect List Exchange	https://www.norman-network.com/nds/susdat/	n.a.	Contaminants on the Water Flea Daphnia magna by Ant Colony Optimization - Support Vector Machine QSTR models	Aalizadeh, R. von der Ohe, P. and Thomaidis, N.S.	2017	Environ. Sci.: Processes Impacts, 2017,19, 438-448	No	Worldwide	NORMAN	freshwater	P-QC water	freshwater aquatic life		P-PNEC pred	annual average	crustacean	Daphnia magna	1000	One predicted short-term L(E)C50 from each of three trophic levels (i.e. base set)	Deterministic	4.51556	n.r.	n.a.	1	CRED	NORMAN		LC50	mortality
Nortriptyline	NS00010393	Nortriptyline	CAS_RN: 72-69-5	0.18505	2018-03-26	0.018505	-	7.35904	-	60.3692	-	6.03692	-	15.0923	1.50923	-	-	PNEC-ID-0039433	PNEC-DS-1	NORMAN Suspect List Exchange	https://www.norman-network.com/nds/susdat/	n.a.	Contaminants on the Water Flea Daphnia magna by Ant Colony Optimization - Support Vector Machine QSTR models	Aalizadeh, R. von der Ohe, P. and Thomaidis, N.S.	2017	Environ. Sci.: Processes Impacts, 2017,19, 438-448	No	Worldwide	NORMAN	freshwater	P-QC water	freshwater aquatic life		P-PNEC pred	annual average	algae and plants	Selenastrum capricornutum	1000	One predicted short-term L(E)C50 from each of three trophic levels (i.e. base set)	Deterministic	0.18505	n.r.	n.a.	1	CRED	NORMAN		EC50	immobilisation
Orphenadrine	NS00009478	Orphenadrine	CAS_RN: 83-98-7	1.45233	2018-03-26	0.145233	-	40.7898	-	335.888	-	33.5888	-	83.9719	8.39719	-	-	PNEC-ID-0035963	PNEC-DS-1	NORMAN Suspect List Exchange	https://www.norman-network.com/nds/susdat/	n.a.	Contaminants on the Water Flea Daphnia magna by Ant Colony Optimization - Support Vector Machine QSTR models	Aalizadeh, R. von der Ohe, P. and Thomaidis, N.S.	2017	Environ. Sci.: Processes Impacts, 2017,19, 438-448	No	Worldwide	NORMAN	freshwater	P-QC water	freshwater aquatic life		P-PNEC pred	annual average	algae and plants	Selenastrum capricornutum	1000	One predicted short-term L(E)C50 from each of three trophic levels (i.e. base set)	Deterministic	1.45233	n.r.	n.a.	1	CRED	NORMAN		EC50	immobilisation
Oxamyl	NS00001635	Oxamyl	CAS_RN: 23135-22-0	1.9	2022-11-27	0.19	-	3.9767	-	3.36034	-	0.336034	-	0.840085	0.0840085	-	-	PNEC-ID-0344729	PNEC-DS-10				ad hoc EQS List Swiss Ecotoxcentre	Oekotoxzentrum	2022	Schweizerisches Zentrum fÃ¼r angewandte Oekotoxikologie	n.r.	Switzerland	Schweizerisches Zentrum fÃ¼r angewandte Oekotoxikologie	freshwater		AQU-LI	CQC_ad hoc	PNECfw lt	2 weeks average	I	n.r.	n.r.	n.r.	n.r.	1.9	n.r.	n.r.	0	n.r.	n.r.	3a	n.r.	n.r.
Oxazepam	NS00007748	Oxazepam	CAS_RN: 604-75-1	0.37181	2018-03-26	0.037181	-	7.19212	-	19.8622	-	1.98622	-	4.96554	0.496554	-	-	PNEC-ID-0029356	PNEC-DS-1	NORMAN Suspect List Exchange	https://www.norman-network.com/nds/susdat/	n.a.	Contaminants on the Water Flea Daphnia magna by Ant Colony Optimization - Support Vector Machine QSTR models	Aalizadeh, R. von der Ohe, P. and Thomaidis, N.S.	2017	Environ. Sci.: Processes Impacts, 2017,19, 438-448	No	Worldwide	NORMAN	freshwater	P-QC water	freshwater aquatic life		P-PNEC pred	annual average	fish	Pimephales promelas	1000	One predicted short-term L(E)C50 from each of three trophic levels (i.e. base set)	Deterministic	0.37181	n.r.	n.a.	1	CRED	NORMAN		LC50	mortality
Oxycarboxin	NS00003349	Oxycarboxin	CAS_RN: 5259-88-1	11.3277	2018-03-26	1.13277	-	71.5532	-	17.2564	-	1.72564	-	4.31409	0.431409	-	-	PNEC-ID-0012754	PNEC-DS-1	NORMAN Suspect List Exchange	https://www.norman-network.com/nds/susdat/	n.a.	Contaminants on the Water Flea Daphnia magna by Ant Colony Optimization - Support Vector Machine QSTR models	Aalizadeh, R. von der Ohe, P. and Thomaidis, N.S.	2017	Environ. Sci.: Processes Impacts, 2017,19, 438-448	No	Worldwide	NORMAN	freshwater	P-QC water	freshwater aquatic life		P-PNEC pred	annual average	algae and plants	Selenastrum capricornutum	1000	One predicted short-term L(E)C50 from each of three trophic levels (i.e. base set)	Deterministic	11.3277	n.r.	n.a.	1	CRED	NORMAN		EC50	immobilisation
Oxycodone	NS00010443	Oxycodone	CAS_RN: 76-42-6	8.03606	2018-03-26	0.803606	-	16130.6	-	190.57	-	19.057	-	47.6426	4.76426	-	-	PNEC-ID-0039633	PNEC-DS-1	NORMAN Suspect List Exchange	https://www.norman-network.com/nds/susdat/	n.a.	Contaminants on the Water Flea Daphnia magna by Ant Colony Optimization - Support Vector Machine QSTR models	Aalizadeh, R. von der Ohe, P. and Thomaidis, N.S.	2017	Environ. Sci.: Processes Impacts, 2017,19, 438-448	No	Worldwide	NORMAN	freshwater	P-QC water	freshwater aquatic life		P-PNEC pred	annual average	algae and plants	Selenastrum capricornutum	1000	One predicted short-term L(E)C50 from each of three trophic levels (i.e. base set)	Deterministic	8.03606	n.r.	n.a.	1	CRED	NORMAN		EC50	immobilisation
Antipyrine	NS00000287	Phenazone	CAS_RN: 60-80-0	1.1	2018-10-03	0.11	-	7.83172	-	13.2053	-	1.32053	-	3.30132	0.330132	-	-	PNEC-ID-0257850	PNEC-DS-2_v2	ETOX: Information System Ecotoxicology and Environmental Quality Targets	https://webetox.uba.de/webETOX/public/search/ziel/open.do	n.r.	n.r.	P. von der Ohe	2006	UBA (2006) EQS dossier	Yes	Germany	EPA_US	freshwater		aquatic life	JD-UQN proposal	PNECfw lt	annual average	n.r.	n.r.	1000	At least one short-term L(E)C50 from each of three trophic levels (fish, invertebrates (preferred Daphnia) and algae) (i.e. base set)	Deterministic	1.1	n.r.	UBA (2006) EQS dossier	0	n.r.	n.r.	3a	n.r.	n.r.
Picoxystrobin	NS00001149	Picoxystrobin	CAS_RN: 117428-22-5	0.072	2022-11-27	0.0072	-	3.24066	-	5.88771	-	0.588771	-	1.47193	0.147193	-	-	PNEC-ID-0344784	PNEC-DS-10				ad hoc EQS List Swiss Ecotoxcentre	Oekotoxzentrum	2022	Schweizerisches Zentrum fÃ¼r angewandte Oekotoxikologie	n.r.	Switzerland	Schweizerisches Zentrum fÃ¼r angewandte Oekotoxikologie	freshwater		AQU-LI	CQC_ad hoc	PNECfw lt	2 weeks average	PIV	n.r.	n.r.	n.r.	n.r.	0.072	n.r.	n.r.	0	n.r.	n.r.	3a	n.r.	n.r.
Piperophos	NS00004594	Piperophos	CAS_RN: 24151-93-7	0.00415	2018-03-26	0.000415	-	0.571281	-	0.091317	-	0.0091317	-	0.0228293	0.00228293	-	-	PNEC-ID-0017452	PNEC-DS-1	NORMAN Suspect List Exchange	https://www.norman-network.com/nds/susdat/	n.a.	Contaminants on the Water Flea Daphnia magna by Ant Colony Optimization - Support Vector Machine QSTR models	Aalizadeh, R. von der Ohe, P. and Thomaidis, N.S.	2017	Environ. Sci.: Processes Impacts, 2017,19, 438-448	No	Worldwide	NORMAN	freshwater	P-QC water	freshwater aquatic life		P-PNEC pred	annual average	crustacean	Daphnia magna	1000	One predicted short-term L(E)C50 from each of three trophic levels (i.e. base set)	Deterministic	0.00415	n.r.	n.a.	1	CRED	NORMAN		LC50	mortality
Pirenzipine	NS00006691	Pirenzepine	CAS_RN: 28797-61-7	0.1747	2018-03-26	0.01747	-	4.22043	-	0.784298	-	0.0784298	-	0.196075	0.0196075	-	-	PNEC-ID-0025377	PNEC-DS-1	NORMAN Suspect List Exchange	https://www.norman-network.com/nds/susdat/	n.a.	Contaminants on the Water Flea Daphnia magna by Ant Colony Optimization - Support Vector Machine QSTR models	Aalizadeh, R. von der Ohe, P. and Thomaidis, N.S.	2017	Environ. Sci.: Processes Impacts, 2017,19, 438-448	No	Worldwide	NORMAN	freshwater	P-QC water	freshwater aquatic life		P-PNEC pred	annual average	algae and plants	Selenastrum capricornutum	1000	One predicted short-term L(E)C50 from each of three trophic levels (i.e. base set)	Deterministic	0.1747	n.r.	n.a.	1	CRED	NORMAN		EC50	immobilisation
Pretilachlor	NS00000530	Pretilachlor	CAS_RN: 51218-49-6	0.00096	2018-10-03	9.6e-05	-	0.0234065	-	0.0678607	-	0.00678607	-	0.0169652	0.00169652	-	-	PNEC-ID-0257719	PNEC-DS-2_v2	Ecotox Knowledgebase	https://cfpub.epa.gov/ecotox/search.cfm	Aquire 16019	n.r.	P. von der Ohe	2018	US-EPA (2018) AQUIRE database	No	Worldwide	EPA_US	freshwater		aquatic life	P-PNECfw aqua, lt	PNECfw lt	annual average	I	Procambarus acutus ssp. acutus	1000	At least one short-term L(E)C50 from each of three trophic levels (fish, invertebrates (preferred Daphnia) and algae) (i.e. base set)	Deterministic	0.00096	n.r.	US-EPA (2018) AQUIRE database	5	CRED	NORMAN	3b	n.r.	n.r.
Prodiamine	NS00009209	Prodiamine	CAS_RN: 29091-21-2	0.05277	2018-03-26	0.005277	-	33.667	-	5.59088	-	0.559088	-	1.39772	0.139772	-	-	PNEC-ID-0034943	PNEC-DS-1	NORMAN Suspect List Exchange	https://www.norman-network.com/nds/susdat/	n.a.	Contaminants on the Water Flea Daphnia magna by Ant Colony Optimization - Support Vector Machine QSTR models	Aalizadeh, R. von der Ohe, P. and Thomaidis, N.S.	2017	Environ. Sci.: Processes Impacts, 2017,19, 438-448	No	Worldwide	NORMAN	freshwater	P-QC water	freshwater aquatic life		P-PNEC pred	annual average	algae and plants	Selenastrum capricornutum	1000	One predicted short-term L(E)C50 from each of three trophic levels (i.e. base set)	Deterministic	0.05277	n.r.	n.a.	1	CRED	NORMAN		EC50	immobilisation
Prometon	NS00010289	Prometon	CAS_RN: 1610-18-0	0.049	2022-11-27	0.0049	-	1.04201	-	0.3773	-	0.03773	-	0.094325	0.0094325	-	-	PNEC-ID-0344654	PNEC-DS-10				Memo - indicatieve normen bestrijdingsmiddelen	C.E. Smit	2014	National Institute for Public Health and the Environment, Netherlands	https://rvs.rivm.nl/sites/default/files/2022-02/Notitie_SG_indicatieve_MTR_bestrijdingsmiddelen_WVL-220214.pdf	The Netherlands	National Institute for Public Health and the Environment, Netherlands	freshwater		n.r.	n.r.	PNECfw lt	n.r.	n.r.	n.r.	n.r.	n.r.	n.r.	0.049	n.r.	n.r.	0	n.r.	n.r.	n.r.	n.r.	n.r.
Prometryn	NS00010269	Prometryn	CAS_RN: 7287-19-6	0.5	2022-11-27	0.05	-	18.2858	-	223	-	22.3	-	55.75	5.575	-	-	PNEC-ID-0344476	PNEC-DS-10				Verordnung zum Schutz der OberflÃ¤chengewÃ¤sser (OberflÃ¤chengewÃ¤sserverordnung - OGewV): vom 20. Juni 2016 - Anlage 6	Deutschland	2016	Bundesgesetzblatt, Jahrgang 2016 Teil I Nr. 28, 1373-1443 (www.bgbl.de)	https://www.gesetze-im-internet.de/bundesrecht/ogewv_2016/gesamt.pdf	Germany	Bundesministeriums der Justiz	freshwater		n.r.	n.r.	PNECfw lt	n.r.	n.r.	n.r.	n.r.	n.r.	n.r.	0.5	n.r.	n.r.	0	n.r.	n.r.	2	n.r.	n.r.
Propamocarb	NS00000441	Propamocarb	CAS_RN: 24579-73-5	63	2024-02-05	63	-	10602	-	1416	-	142	-	354	35.4	-
Propazine	NS00000378	Propazine	CAS_RN: 139-40-2	0.18	2018-10-03	0.018	-	2.52139	-	3.3307	-	0.33307	-	0.832676	0.0832675	-	-	PNEC-ID-0257303	PNEC-DS-2_v2	Footprint pesticide database	https://sitem.herts.ac.uk/aeru/ppdb/en/search.htm	n.r.	n.r.	P. von der Ohe	2018	Footprint (2018)	Yes	Worldwide	EPA_US	freshwater		aquatic life	P-PNECfw aqua, lt	PNECfw lt	annual average	P	Cyanobacteria	1000	At least one short-term L(E)C50 from each of three trophic levels (fish, invertebrates (preferred Daphnia) and algae) (i.e. base set)	Deterministic	0.18	n.r.	Footprint (2018)	5	CRED	NORMAN	3b	n.r.	n.r.
Propranolol	NS00000196	Propranolol	CAS_RN: 525-66-6	0.16	2024-04-11	0.016	-	2.24	-	2.47	-	0.25	-	0.62	0.062	-	-
Pymetrozine	NS00000443	Pymetrozine	CAS_RN: 123312-89-0	2.5	2022-11-27	0.25	-	5.15007	-	5.35233	-	0.535232	-	1.33808	0.133808	-	-	PNEC-ID-0344727	PNEC-DS-10				ad hoc EQS List Swiss Ecotoxcentre	Oekotoxzentrum	2022	Schweizerisches Zentrum fÃ¼r angewandte Oekotoxikologie	n.r.	Switzerland	Schweizerisches Zentrum fÃ¼r angewandte Oekotoxikologie	freshwater		AQU-LI	CQC_ad hoc	PNECfw lt	2 weeks average	I	n.r.	n.r.	n.r.	n.r.	2.5	n.r.	n.r.	0	n.r.	n.r.	3a	n.r.	n.r.
Pyraclostrobin	NS00000390	Pyraclostrobin	CAS_RN: 175013-18-0	0.2	2022-11-27	0.02	-	16.348	-	78.4898	-	7.84898	-	19.6225	1.96225	-	-	PNEC-ID-0344601	PNEC-DS-10				Proposal of Environmental Quality Standards for Plant Protection Products	Kontiokari V. & Mattsoff L.	2011	Finnish Environment Institute	n.r.	Finland	Finnish Environment Institute	freshwater		n.r.	n.r.	PNECfw lt	n.r.	IV	n.r.	n.r.	n.r.	n.r.	0.2	n.r.	n.r.	0	n.r.	n.r.	n.r.	n.r.	n.r.
Pyraflufen-ethyl	NS00001488	Pyraflufen-ethyl	CAS_RN: 129630-19-9	0.014	2023-05-21	0.0014	-	0.353531	-	2.32443	-	0.232443	-	0.581109	0.0581108	-	-	PNEC-ID-0345085	PNEC-DS-11	n.a.	n.a.	n.a.	Evaluating the environmental hazard of industrial chemicals from data collected during the REACH registration process	Peter von der Ohe	2014	Science of the Total Environment 586 (2017) 658â€“965	https://doi.org/10.1016/j.scitotenv.2017.02.303	EEC / EU	EFSA	freshwater		surface waters	RAC	RAC	maximum	n.r.	n.r.	10	n.r.	Deterministic	0.014	n.r.	n.r.	1	Klimisch	EFSA	4	n.r.	n.r.
Pyridaben	NS00010535	Pyridaben	CAS_RN: 96489-71-3	0.0017	2018-10-03	0.00017	-	0.189492	-	2.788	-	0.2788	-	0.697	0.0697	-	-	PNEC-ID-0258142	PNEC-DS-2_v2	Zoeksysteem Risico's van stoffen	https://rvszoeksysteem.rivm.nl/	n.r.	n.r.	P. von der Ohe	2018	RIVM (2018)	Yes	The Netherlands	EPA_US	freshwater		aquatic life	wettelijk JG-MKN (totaal)	PNECfw lt	annual average	n.r.	n.r.	n.r.	n.r.	n.r.	0.0017	n.r.	RIVM (2018)	0	n.r.	n.r.	2	n.r.	n.r.
Pyriproxyfen	NS00009439	Pyriproxyfen	CAS_RN: 95737-68-1	0.0015	2022-11-27	0.00015	-	0.652978	-	1.34062	-	0.134062	-	0.335156	0.0335156	-	-	PNEC-ID-0344632	PNEC-DS-10				ad hoc EQS NIBIO	NIBIO	2014	Norwegian Institute of Bioeconomy Reseach (NIBIO)	n.r.	Norway	Norwegian Institute of Bioeconomy Reseach (NIBIO)	freshwater		n.r.	n.r.	PNECfw lt	n.r.	n.r.	n.r.	n.r.	n.r.	n.r.	0.0015	n.r.	n.r.	0	n.r.	n.r.	n.r.	n.r.	n.r.
Risperidone	NS00000033	Risperidone	CAS_RN: 106266-06-2	0.38295	2018-03-26	0.038295	-	25.0266	-	5.74065	-	0.574065	-	1.43516	0.143516	-	-	PNEC-ID-0000123	PNEC-DS-1	NORMAN Suspect List Exchange	https://www.norman-network.com/nds/susdat/	n.a.	Contaminants on the Water Flea Daphnia magna by Ant Colony Optimization - Support Vector Machine QSTR models	Aalizadeh, R. von der Ohe, P. and Thomaidis, N.S.	2017	Environ. Sci.: Processes Impacts, 2017,19, 438-448	No	Worldwide	NORMAN	freshwater	P-QC water	freshwater aquatic life		P-PNEC pred	annual average	algae and plants	Selenastrum capricornutum	1000	One predicted short-term L(E)C50 from each of three trophic levels (i.e. base set)	Deterministic	0.38295	n.r.	n.a.	1	CRED	NORMAN		EC50	immobilisation
Rizatriptan	NS00014357	Rizatriptan	CAS_RN: 144034-80-0	960	2023-05-25	96	-	29807.9	-	5420.28	-	542.028	-	1355.07	135.507	-	-	PNEC-ID-0347520	PNEC-DS-13	n.a.	n.a.	n.a.	n.r.	Peter von der Ohe	2018	n.r.	http://www.fass.se/LIF/product?userType=0&nplId=20100513000062&docType=78	EEC / EU	fass.se	freshwater		aquatic life	PNECfw, eco lt	PNEC fw	other	V	Fish	10	Long-term results (e.g. EC10 or NOECs) from at least three species (normally fish, Daphnia and algae) representing three trophic levels	deterministic	960	n.r.	210	0	n.r.	fass.se	4	NOEC	Unclear information
Ronidazole	NS00000699	Ronidazole	CAS_RN: 7681-76-7	16.7066	2018-03-26	1.67066	-	54.4554	-	17.842	-	1.7842	-	4.46049	0.446049	-	-	PNEC-ID-0002696	PNEC-DS-1	NORMAN Suspect List Exchange	https://www.norman-network.com/nds/susdat/	n.a.	Contaminants on the Water Flea Daphnia magna by Ant Colony Optimization - Support Vector Machine QSTR models	Aalizadeh, R. von der Ohe, P. and Thomaidis, N.S.	2017	Environ. Sci.: Processes Impacts, 2017,19, 438-448	No	Worldwide	NORMAN	freshwater	P-QC water	freshwater aquatic life		P-PNEC pred	annual average	fish	Pimephales promelas	1000	One predicted short-term L(E)C50 from each of three trophic levels (i.e. base set)	Deterministic	16.7066	n.r.	n.a.	1	CRED	NORMAN		LC50	mortality
Roxithromycin	NS00000206	Roxithromycin	CAS_RN: 80214-83-1	1	2024-04-11	0.1	-	1548	-	10	-	1	-	2.51	0.25	-
Sertraline	NS00000030	Sertraline	CAS_RN: 79617-96-2	0.0094	2022-11-27	0.00094	-	2.07589	-	1.32305	-	0.132305	-	0.330763	0.0330763	-	-	PNEC-ID-0344696	PNEC-DS-10				ad hoc EQS List Swiss Ecotoxcentre	Oekotoxzentrum	2022	Schweizerisches Zentrum fÃ¼r angewandte Oekotoxikologie	n.r.	Switzerland	Schweizerisches Zentrum fÃ¼r angewandte Oekotoxikologie	freshwater		AQU-LI	CQC_ad hoc	PNECfw lt	2 weeks average	IV	n.r.	50	n.r.	deterministic	0.0094	n.r.	n.r.	0	n.r.	n.r.	3a	n.r.	n.r.
Simazine	NS00000244	Simazine	CAS_RN: 122-34-9	1	2022-11-27	1	2024-02-05	7.81811	-	0.05	2024-02-05	3.8218	-	0.0125	0.95545	-	-	PNEC-ID-0344412	PNEC-DS-10				DIRECTIVE 2008/105/EC OF THE EUROPEAN PARLIAMENT AND OF THE COUNCIL of 16 December 2008	EU	2008	Official Journal of the European Union L 348/84	n.r.	EEC / EU	Official Journal of the European Union L 348/84	freshwater		n.r.	AA-EQS	PNECfw lt	annual average	P	n.r.	n.r.	n.r.	n.r.	1	n.r.	n.r.	0	n.r.	n.r.	1	n.r.	n.r.
Spinosyn A	NS00004555	Spinosyn A	CAS_RN: 131929-60-7	0.00274	2018-03-26	0.000274	-	11.8532	-	0.0288848	-	0.00288848	-	0.0072212	0.00072212	-	-	PNEC-ID-0017314	PNEC-DS-1	NORMAN Suspect List Exchange	https://www.norman-network.com/nds/susdat/	n.a.	Contaminants on the Water Flea Daphnia magna by Ant Colony Optimization - Support Vector Machine QSTR models	Aalizadeh, R. von der Ohe, P. and Thomaidis, N.S.	2017	Environ. Sci.: Processes Impacts, 2017,19, 438-448	No	Worldwide	NORMAN	freshwater	P-QC water	freshwater aquatic life		P-PNEC pred	annual average	fish	Pimephales promelas	1000	One predicted short-term L(E)C50 from each of three trophic levels (i.e. base set)	Deterministic	0.00274	n.r.	n.a.	1	CRED	NORMAN		LC50	mortality
Spinosyn D	NS00003367	Spinosyn D	CAS_RN: 131929-63-0	0.062	2024-02-05	0.0062	-	266.501	-	1.69701	-	0.169701	-	0.424254	0.0424254	-	-	PNEC-ID-0259263	PNEC-DS-7-v2				UBA RAK Liste	Bilgin Karaoglan	0	RAKs_UBA_2020-06-26.pdf	http://webetox.uba.de/webETOX/public/basics/literatur/download.do;jsessionid=9D548CFA72EA5B61FAB32C8A008EE699?id=528	Germany	UBA_DE	freshwater		surface waters	RAK	RAC	n.r.	I	Daphnia magna	10	EU-PPP: lowest chronic endpoint with AF 10 (plants EC50 regarded as chronic)	deterministic	0.062	n.r.	n.r.	0	n.r.	n.r.	4	NOEC	length
Spiramycin	NS00000505	Spiramycin	CAS_RN: 8025-81-8	0.5	2024-04-11	0.05	-	764	-	5.02	-	0.5	-	1.25	0.13	-
Sulfamerazine	NS00000004	Sulfamerazine	CAS_RN: 127-79-7	0.68	2022-11-27	0.068	-	7.6346	-	1.44307	-	0.144307	-	0.360767	0.0360767	-	-	PNEC-ID-0344766	PNEC-DS-10				ad hoc EQS List Swiss Ecotoxcentre	Oekotoxzentrum	2022	Schweizerisches Zentrum fÃ¼r angewandte Oekotoxikologie	n.r.	Switzerland	Schweizerisches Zentrum fÃ¼r angewandte Oekotoxikologie	freshwater		AQU-LI	CQC_ad hoc	PNECfw lt	2 weeks average	n.r.	n.r.	n.r.	n.r.	n.r.	0.68	n.r.	n.r.	0	n.r.	n.r.	3a	n.r.	n.r.
Sulfamethazine	NS00000199	Sulfamethazine	CAS_RN: 57-68-1	30	2022-11-27	3	-	260.465	-	62.6724	-	6.26724	-	15.6681	1.56681	-	-	PNEC-ID-0344506	PNEC-DS-10				EQS - Vorschlag des Oekotoxzentrums fÃ¼r: Sulfamethazin	Oekotoxzentrum	2016	Schweizerisches Zentrum fÃ¼r angewandte Oekotoxikologie	https://www.oekotoxzentrum.ch/expertenservice/qualitaetskriterien/qualitaetskriterienvorschlaege-oekotoxzentrum/	Switzerland	Schweizerisches Zentrum fÃ¼r angewandte Oekotoxikologie	freshwater		AQU-LI	CQC	PNECfw lt	2 weeks average	PI	Lemna gibba	10	n.r.	deterministic	30	n.r.	n.r.	0	n.r.	n.r.	3a	n.r.	n.r.
Sulfamethoxazole	NS00000268	Sulfamethoxazole	CAS_RN: 723-46-6	0.6	2022-11-27	0.06	-	3.67371	-	5.95123	-	0.595123	-	1.48781	0.148781	-	-	PNEC-ID-0344510	PNEC-DS-10				EQS - Vorschlag des Oekotoxzentrums fÃ¼r: Sulfamethoxazol	Oekotoxzentrum	2016	Schweizerisches Zentrum fÃ¼r angewandte Oekotoxikologie	https://www.oekotoxzentrum.ch/expertenservice/qualitaetskriterien/qualitaetskriterienvorschlaege-oekotoxzentrum/	Switzerland	Schweizerisches Zentrum fÃ¼r angewandte Oekotoxikologie	freshwater		AQU-LI	CQC	PNECfw lt	2 weeks average	P	Synechococcus leopoliensis	10	n.r.	deterministic	0.6	n.r.	n.r.	0	n.r.	n.r.	3a	n.r.	n.r.
Sulfamonomethoxine	NS00009596	Sulfamonomethoxine	CAS_RN: 1220-83-3	1.87287	2018-03-26	0.187287	-	18.3735	-	4.03338	-	0.403338	-	1.00834	0.100834	-	-	PNEC-ID-0036419	PNEC-DS-1	NORMAN Suspect List Exchange	https://www.norman-network.com/nds/susdat/	n.a.	Contaminants on the Water Flea Daphnia magna by Ant Colony Optimization - Support Vector Machine QSTR models	Aalizadeh, R. von der Ohe, P. and Thomaidis, N.S.	2017	Environ. Sci.: Processes Impacts, 2017,19, 438-448	No	Worldwide	NORMAN	freshwater	P-QC water	freshwater aquatic life		P-PNEC pred	annual average	algae and plants	Selenastrum capricornutum	1000	One predicted short-term L(E)C50 from each of three trophic levels (i.e. base set)	Deterministic	1.87287	n.r.	n.a.	1	CRED	NORMAN		EC50	immobilisation
Sulfapyridine	NS00000225	Sulfapyridine	CAS_RN: 144-83-2	0.46	2022-11-27	0.046	-	4.12744	-	1.15329	-	0.115329	-	0.288322	0.0288322	-	-	PNEC-ID-0344750	PNEC-DS-10				ad hoc EQS List Swiss Ecotoxcentre	Oekotoxzentrum	2022	Schweizerisches Zentrum fÃ¼r angewandte Oekotoxikologie	n.r.	Switzerland	Schweizerisches Zentrum fÃ¼r angewandte Oekotoxikologie	freshwater		AQU-LI	CQC_ad hoc	PNECfw lt	2 weeks average	n.r.	n.r.	n.r.	n.r.	n.r.	0.46	n.r.	n.r.	0	n.r.	n.r.	3a	n.r.	n.r.
Sulfathiazole	NS00000201	Sulfathiazole	CAS_RN: 72-14-0	1.92235	2018-03-26	0.192235	-	28.4202	-	4.01831	-	0.401831	-	1.00458	0.100458	-	-	PNEC-ID-0000735	PNEC-DS-1	NORMAN Suspect List Exchange	https://www.norman-network.com/nds/susdat/	n.a.	Contaminants on the Water Flea Daphnia magna by Ant Colony Optimization - Support Vector Machine QSTR models	Aalizadeh, R. von der Ohe, P. and Thomaidis, N.S.	2017	Environ. Sci.: Processes Impacts, 2017,19, 438-448	No	Worldwide	NORMAN	freshwater	P-QC water	freshwater aquatic life		P-PNEC pred	annual average	algae and plants	Selenastrum capricornutum	1000	One predicted short-term L(E)C50 from each of three trophic levels (i.e. base set)	Deterministic	1.92235	n.r.	n.a.	1	CRED	NORMAN		EC50	immobilisation
Sulfisoxazole	NS00002072	Sulfisoxazole	CAS_RN: 127-69-5	4.63393	2018-03-26	0.463393	-	53.1819	-	15.557	-	1.5557	-	3.88926	0.388926	-	-	PNEC-ID-0007951	PNEC-DS-1	NORMAN Suspect List Exchange	https://www.norman-network.com/nds/susdat/	n.a.	Contaminants on the Water Flea Daphnia magna by Ant Colony Optimization - Support Vector Machine QSTR models	Aalizadeh, R. von der Ohe, P. and Thomaidis, N.S.	2017	Environ. Sci.: Processes Impacts, 2017,19, 438-448	No	Worldwide	NORMAN	freshwater	P-QC water	freshwater aquatic life		P-PNEC pred	annual average	algae and plants	Selenastrum capricornutum	1000	One predicted short-term L(E)C50 from each of three trophic levels (i.e. base set)	Deterministic	4.63393	n.r.	n.a.	1	CRED	NORMAN		EC50	immobilisation
Tacrine	NS00007239	Tacrine	CAS_RN: 321-64-2	0.52109	2018-03-26	0.052109	-	33.3961	-	14.7428	-	1.47428	-	3.6857	0.36857	-	-	PNEC-ID-0027472	PNEC-DS-1	NORMAN Suspect List Exchange	https://www.norman-network.com/nds/susdat/	n.a.	Contaminants on the Water Flea Daphnia magna by Ant Colony Optimization - Support Vector Machine QSTR models	Aalizadeh, R. von der Ohe, P. and Thomaidis, N.S.	2017	Environ. Sci.: Processes Impacts, 2017,19, 438-448	No	Worldwide	NORMAN	freshwater	P-QC water	freshwater aquatic life		P-PNEC pred	annual average	algae and plants	Selenastrum capricornutum	1000	One predicted short-term L(E)C50 from each of three trophic levels (i.e. base set)	Deterministic	0.52109	n.r.	n.a.	1	CRED	NORMAN		EC50	immobilisation
Tamsulosin	NS00001206	Tamsulosin	CAS_RN: 106133-20-4	0.3461	2018-03-26	0.03461	-	274.437	-	6.60982	-	0.660982	-	1.65245	0.165245	-	-	PNEC-ID-0004679	PNEC-DS-1	NORMAN Suspect List Exchange	https://www.norman-network.com/nds/susdat/	n.a.	Contaminants on the Water Flea Daphnia magna by Ant Colony Optimization - Support Vector Machine QSTR models	Aalizadeh, R. von der Ohe, P. and Thomaidis, N.S.	2017	Environ. Sci.: Processes Impacts, 2017,19, 438-448	No	Worldwide	NORMAN	freshwater	P-QC water	freshwater aquatic life		P-PNEC pred	annual average	algae and plants	Selenastrum capricornutum	1000	One predicted short-term L(E)C50 from each of three trophic levels (i.e. base set)	Deterministic	0.3461	n.r.	n.a.	1	CRED	NORMAN		EC50	immobilisation
Temazepam	NS00010416	Temazepam	CAS_RN: 846-50-4	0.0708	2018-10-03	0.00708	-	4.07384	-	4.12	-	0.412	-	1.03	0.103	-	-	PNEC-ID-0258062	PNEC-DS-2_v2	Ecotox Knowledgebase	https://cfpub.epa.gov/ecotox/search.cfm	Aquire 175030	n.r.	P. von der Ohe	2018	US-EPA (2018) AQUIRE database	No	Worldwide	EPA_US	freshwater		aquatic life	PNECfw aqua, lt	PNECfw lt	annual average	F	Pimephales promelas	100	One long-term EC10 or NOEC (either fish or Daphnia)	Deterministic	0.0708	n.r.	US-EPA (2018) AQUIRE database	5	CRED	NORMAN	3b	n.r.	n.r.
Terfenadine	NS00006817	Terfenadine	CAS_RN: 50679-08-8	0.0317	2018-03-26	0.00317	-	244.607	-	4.80163	-	0.480163	-	1.20041	0.120041	-	-	PNEC-ID-0025865	PNEC-DS-1	NORMAN Suspect List Exchange	https://www.norman-network.com/nds/susdat/	n.a.	Contaminants on the Water Flea Daphnia magna by Ant Colony Optimization - Support Vector Machine QSTR models	Aalizadeh, R. von der Ohe, P. and Thomaidis, N.S.	2017	Environ. Sci.: Processes Impacts, 2017,19, 438-448	No	Worldwide	NORMAN	freshwater	P-QC water	freshwater aquatic life		P-PNEC pred	annual average	algae and plants	Selenastrum capricornutum	1000	One predicted short-term L(E)C50 from each of three trophic levels (i.e. base set)	Deterministic	0.0317	n.r.	n.a.	1	CRED	NORMAN		EC50	immobilisation
Thiacloprid	NS00000448	Thiacloprid	CAS_RN: 111988-49-9	0.01	2022-11-27	0.001	-	0.169915	-	0.158374	-	0.0158374	-	0.0395935	0.00395935	-	-	PNEC-ID-0344571	PNEC-DS-10				EQS - Vorschlag des Oekotoxzentrums fÃ¼r: Thiacloprid	Oekotoxzentrum	2016	Schweizerisches Zentrum fÃ¼r angewandte Oekotoxikologie	https://www.oekotoxzentrum.ch/expertenservice/qualitaetskriterien/qualitaetskriterienvorschlaege-oekotoxzentrum/	Switzerland	Schweizerisches Zentrum fÃ¼r angewandte Oekotoxikologie	freshwater		AQU-LI	CQC	PNECfw lt	2 weeks average	I	Chironomus riparius	10	n.r.	deterministic	0.01	n.r.	n.r.	0	n.r.	n.r.	2	n.r.	n.r.
Thiamethoxam	NS00010175	Thiamethoxam	CAS_RN: 153719-23-4	0.042	2022-11-27	0.0042	-	0.115239	-	0.285807	-	0.0285807	-	0.0714518	0.00714518	-	-	PNEC-ID-0344560	PNEC-DS-10				EQS - Vorschlag des Oekotoxzentrums fÃ¼r: Thiamethoxam	Oekotoxzentrum	2016	Schweizerisches Zentrum fÃ¼r angewandte Oekotoxikologie	https://www.oekotoxzentrum.ch/expertenservice/qualitaetskriterien/qualitaetskriterienvorschlaege-oekotoxzentrum/	Switzerland	Schweizerisches Zentrum fÃ¼r angewandte Oekotoxikologie	freshwater		AQU-LI	CQC	PNECfw lt	2 weeks average	I	Chironomus riparius	50	n.r.	deterministic	0.042	n.r.	n.r.	0	n.r.	n.r.	2	n.r.	n.r.
Thiazopyr	NS00000490	Thiazopyr	CAS_RN: 117718-60-2	0.00413	2018-03-26	0.000413	-	0.103115	-	0.392828	-	0.0392828	-	0.0982071	0.00982071	-	-	PNEC-ID-0001880	PNEC-DS-1	NORMAN Suspect List Exchange	https://www.norman-network.com/nds/susdat/	n.a.	Contaminants on the Water Flea Daphnia magna by Ant Colony Optimization - Support Vector Machine QSTR models	Aalizadeh, R. von der Ohe, P. and Thomaidis, N.S.	2017	Environ. Sci.: Processes Impacts, 2017,19, 438-448	No	Worldwide	NORMAN	freshwater	P-QC water	freshwater aquatic life		P-PNEC pred	annual average	fish	Pimephales promelas	1000	One predicted short-term L(E)C50 from each of three trophic levels (i.e. base set)	Deterministic	0.00413	n.r.	n.a.	1	CRED	NORMAN		LC50	mortality
Tramadol	NS00000338	Tramadol	CAS_RN: 27203-92-5	8.65383	2018-03-26	0.865383	-	256.317	-	515.019	-	51.5019	-	128.755	12.8755	-	-	PNEC-ID-0001275	PNEC-DS-1	NORMAN Suspect List Exchange	https://www.norman-network.com/nds/susdat/	n.a.	Contaminants on the Water Flea Daphnia magna by Ant Colony Optimization - Support Vector Machine QSTR models	Aalizadeh, R. von der Ohe, P. and Thomaidis, N.S.	2017	Environ. Sci.: Processes Impacts, 2017,19, 438-448	No	Worldwide	NORMAN	freshwater	P-QC water	freshwater aquatic life		P-PNEC pred	annual average	algae and plants	Selenastrum capricornutum	1000	One predicted short-term L(E)C50 from each of three trophic levels (i.e. base set)	Deterministic	8.65383	n.r.	n.a.	1	CRED	NORMAN		EC50	immobilisation
Trimethoprim	NS00000211	Trimethoprim	CAS_RN: 738-70-5	0.5	2024-04-11	10	2024-02-05	3.64	-	15.3	-	1.53	-	3.82	0.38	-							Concentrations of antibiotics predicted to select for resistant bacteria: Proposed limits for environmental regulation
Valsartan	NS00000341	Valsartan	CAS_RN: 137862-53-4	560	2022-11-27	56	-	-	-	1064	-	106.4	-	266	26.6	-	-	PNEC-ID-0344512	PNEC-DS-10				EQS - Vorschlag des Oekotoxzentrums fÃ¼r: Valsartan	Oekotoxzentrum	2012	Schweizerisches Zentrum fÃ¼r angewandte Oekotoxikologie	https://www.oekotoxzentrum.ch/expertenservice/qualitaetskriterien/qualitaetskriterienvorschlaege-oekotoxzentrum/	Switzerland	Schweizerisches Zentrum fÃ¼r angewandte Oekotoxikologie	freshwater		AQU-LI	CQC	PNECfw lt	2 weeks average	IV	Daphnia magna	10	n.r.	deterministic	560	n.r.	n.r.	0	n.r.	n.r.	3a	n.r.	n.r.
Venlafaxine	NS00000031	Venlafaxine	CAS_RN: 93413-69-5	0.88	2022-11-27	0.088	-	29.7824	-	87.8449	-	8.78449	-	21.9612	2.19612	-	-	PNEC-ID-0344418	PNEC-DS-10				UmweltqualitÃ¤tsnormen fÃ¼r BinnengewÃ¤sser UeberprÃ¼fung der GefÃ¤hrlichkeit neuer bzw. prioritÃ¤rer Substanzen	WÃ¼nnemann H. et al.	2020	Umweltbundesamt Texte 233/2020	http://www.umweltbundesamt.de/publikationen	Germany	Umweltbundesamt Texte 233/2020	freshwater		n.r.	n.r.	PNECfw lt	n.r.	V	n.r.	10	n.r.	deterministic	0.88	n.r.	n.r.	0	n.r.	n.r.	n.r.	n.r.	n.r.
Warfarin	NS00010884	Warfarin	CAS_RN: 81-81-2	1.2	2023-05-21	0.12	-	55.9828	-	26.3494	-	2.63494	-	6.58734	0.658734	-	-	PNEC-ID-0344799	PNEC-DS-11	n.a.	n.a.	n.a.	Evaluating the environmental hazard of industrial chemicals from data collected during the REACH registration process	Peter von der Ohe	2016	Science of the Total Environment 586 (2017) 658â€“679	https://doi.org/10.1016/j.scitotenv.2017.02.17	EEC / EU	ECHA_Biocides	freshwater		surface waters	PNEC surface water	PNEC fw, eco lt	annual average	n.r.	n.r.	50	n.r.	Deterministic	1.2	n.r.	n.r.	1	Klimisch	ECHA	4	n.r.	n.r.
Ziprasidone	NS00004565	Ziprasidone	CAS_RN: 146939-27-7	0.00377	2018-03-26	0.000377	-	0.225746	-	0.229644	-	0.0229644	-	0.057411	0.0057411	-	-	PNEC-ID-0017345	PNEC-DS-1	NORMAN Suspect List Exchange	https://www.norman-network.com/nds/susdat/	n.a.	Contaminants on the Water Flea Daphnia magna by Ant Colony Optimization - Support Vector Machine QSTR models	Aalizadeh, R. von der Ohe, P. and Thomaidis, N.S.	2017	Environ. Sci.: Processes Impacts, 2017,19, 438-448	No	Worldwide	NORMAN	freshwater	P-QC water	freshwater aquatic life		P-PNEC pred	annual average	algae and plants	Selenastrum capricornutum	1000	One predicted short-term L(E)C50 from each of three trophic levels (i.e. base set)	Deterministic	0.00377	n.r.	n.a.	1	CRED	NORMAN		EC50	immobilisation
[truncated: 5 more columns]

## Sheet: Figure S1
Figure S1. Frequency of detection for pharmaceuticals, pesticides, and recreational drugs

## Sheet: Figure S2
Figure S2. Total monthly rainfall for Havant in 2022 compared to the South England monthly LTA from 1961-1990 expressed as a percentage.

## Sheet: Figure S3
Atrazine							Clothianidin							Fenuron							Imidacloprid							Prometon							Pymetrozine							Simazine							Thiacloprid
Spring							Spring							Spring							Spring							Spring							Spring							Spring							Spring
Autumn							Autumn							Autumn							Autumn														Autumn							Autumn							Autumn
Figure S3. Extracted ion chromatograms (XICs) of banned pesticides detected.

[truncated: 11 more sheets: Figure S4, Figure S5_A, Figure S5_B, Figure S5_C, Figure S6, Figure S7, Figure S8, Figure S9, Figure S10, Figure S11, Figure S12]
