# Supplementary material for: Chemical profiling of surface water and biota in protected marine harbours impacted by combined sewer overflows
Source: Environ Int. Author manuscript; Available in PMC 2026 Apr 7. (PMC7618981; doi:10.1016/j.envint.2025.109417)
Supplement: Supplementary Information [file EMS213027-supplement-Supplementary_Information_.xlsx]

## Sheet: Watersamples
Sample Name	Component Group Name	CONCENTRATION
1.01	2-(Thiocyanomethylthio)benzothiazole	#N/A
1.02	2-(Thiocyanomethylthio)benzothiazole	#N/A
1.03	2-(Thiocyanomethylthio)benzothiazole	#N/A
1.04	2-(Thiocyanomethylthio)benzothiazole	#N/A
1.05	2-(Thiocyanomethylthio)benzothiazole	#N/A
1.06	2-(Thiocyanomethylthio)benzothiazole	#N/A
1.07	2-(Thiocyanomethylthio)benzothiazole	#N/A
1.08	2-(Thiocyanomethylthio)benzothiazole	#N/A
1.09	2-(Thiocyanomethylthio)benzothiazole	#N/A
1.1	2-(Thiocyanomethylthio)benzothiazole	#N/A
1.11	2-(Thiocyanomethylthio)benzothiazole	#N/A
1.12	2-(Thiocyanomethylthio)benzothiazole	#N/A
1.13	2-(Thiocyanomethylthio)benzothiazole	#N/A
1.14	2-(Thiocyanomethylthio)benzothiazole	#N/A
1.15	2-(Thiocyanomethylthio)benzothiazole	#N/A
2.01	2-(Thiocyanomethylthio)benzothiazole	#N/A
2.02	2-(Thiocyanomethylthio)benzothiazole	#N/A
2.03	2-(Thiocyanomethylthio)benzothiazole	#N/A
2.04	2-(Thiocyanomethylthio)benzothiazole	#N/A
2.05	2-(Thiocyanomethylthio)benzothiazole	#N/A
2.06	2-(Thiocyanomethylthio)benzothiazole	#N/A
2.07	2-(Thiocyanomethylthio)benzothiazole	#N/A
2.08	2-(Thiocyanomethylthio)benzothiazole	#N/A
2.09	2-(Thiocyanomethylthio)benzothiazole	#N/A
3.01	2-(Thiocyanomethylthio)benzothiazole	#N/A
3.02	2-(Thiocyanomethylthio)benzothiazole	#N/A
3.03	2-(Thiocyanomethylthio)benzothiazole	#N/A
3.04	2-(Thiocyanomethylthio)benzothiazole	#N/A
3.05	2-(Thiocyanomethylthio)benzothiazole	#N/A
3.06	2-(Thiocyanomethylthio)benzothiazole	#N/A
3.07	2-(Thiocyanomethylthio)benzothiazole	#N/A
3.08	2-(Thiocyanomethylthio)benzothiazole	#N/A
3.09	2-(Thiocyanomethylthio)benzothiazole	#N/A
4.01	2-(Thiocyanomethylthio)benzothiazole	#N/A
4.02	2-(Thiocyanomethylthio)benzothiazole	#N/A
4.03	2-(Thiocyanomethylthio)benzothiazole	#N/A
4.04	2-(Thiocyanomethylthio)benzothiazole	#N/A
4.05	2-(Thiocyanomethylthio)benzothiazole	#N/A
4.06	2-(Thiocyanomethylthio)benzothiazole	#N/A
4.07	2-(Thiocyanomethylthio)benzothiazole	#N/A
4.08	2-(Thiocyanomethylthio)benzothiazole	#N/A
4.09	2-(Thiocyanomethylthio)benzothiazole	#N/A
4.1	2-(Thiocyanomethylthio)benzothiazole	#N/A
4.11	2-(Thiocyanomethylthio)benzothiazole	#N/A
4.12	2-(Thiocyanomethylthio)benzothiazole	#N/A
4.13	2-(Thiocyanomethylthio)benzothiazole	#N/A
4.14	2-(Thiocyanomethylthio)benzothiazole	#N/A
4.15	2-(Thiocyanomethylthio)benzothiazole	#N/A
5.01	2-(Thiocyanomethylthio)benzothiazole	#N/A
5.02	2-(Thiocyanomethylthio)benzothiazole	#N/A
5.03	2-(Thiocyanomethylthio)benzothiazole	#N/A
5.04	2-(Thiocyanomethylthio)benzothiazole	#N/A
5.05	2-(Thiocyanomethylthio)benzothiazole	#N/A
5.06	2-(Thiocyanomethylthio)benzothiazole	#N/A
5.07	2-(Thiocyanomethylthio)benzothiazole	#N/A
5.08	2-(Thiocyanomethylthio)benzothiazole	#N/A
5.09	2-(Thiocyanomethylthio)benzothiazole	#N/A
5.1	2-(Thiocyanomethylthio)benzothiazole	#N/A
5.11	2-(Thiocyanomethylthio)benzothiazole	#N/A
5.12	2-(Thiocyanomethylthio)benzothiazole	#N/A
5.13	2-(Thiocyanomethylthio)benzothiazole	#N/A
5.14	2-(Thiocyanomethylthio)benzothiazole	#N/A
5.15	2-(Thiocyanomethylthio)benzothiazole	#N/A
6.01	2-(Thiocyanomethylthio)benzothiazole	#N/A
6.02	2-(Thiocyanomethylthio)benzothiazole	#N/A
6.03	2-(Thiocyanomethylthio)benzothiazole	#N/A
6.04	2-(Thiocyanomethylthio)benzothiazole	#N/A
6.05	2-(Thiocyanomethylthio)benzothiazole	#N/A
6.06	2-(Thiocyanomethylthio)benzothiazole	#N/A
6.07	2-(Thiocyanomethylthio)benzothiazole	#N/A
6.08	2-(Thiocyanomethylthio)benzothiazole	#N/A
6.09	2-(Thiocyanomethylthio)benzothiazole	#N/A
6.1	2-(Thiocyanomethylthio)benzothiazole	#N/A
6.11	2-(Thiocyanomethylthio)benzothiazole	#N/A
6.12	2-(Thiocyanomethylthio)benzothiazole	#N/A
6.13	2-(Thiocyanomethylthio)benzothiazole	#N/A
6.14	2-(Thiocyanomethylthio)benzothiazole	#N/A
6.15	2-(Thiocyanomethylthio)benzothiazole	#N/A
7.01	2-(Thiocyanomethylthio)benzothiazole	#N/A
7.02	2-(Thiocyanomethylthio)benzothiazole	#N/A
7.03	2-(Thiocyanomethylthio)benzothiazole	#N/A
7.04	2-(Thiocyanomethylthio)benzothiazole	#N/A
7.05	2-(Thiocyanomethylthio)benzothiazole	#N/A
7.06	2-(Thiocyanomethylthio)benzothiazole	#N/A
7.07	2-(Thiocyanomethylthio)benzothiazole	#N/A
7.08	2-(Thiocyanomethylthio)benzothiazole	#N/A
7.09	2-(Thiocyanomethylthio)benzothiazole	#N/A
7.1	2-(Thiocyanomethylthio)benzothiazole	#N/A
7.11	2-(Thiocyanomethylthio)benzothiazole	#N/A
7.12	2-(Thiocyanomethylthio)benzothiazole	#N/A
7.13	2-(Thiocyanomethylthio)benzothiazole	#N/A
7.14	2-(Thiocyanomethylthio)benzothiazole	#N/A
7.15	2-(Thiocyanomethylthio)benzothiazole	#N/A
8.01	2-(Thiocyanomethylthio)benzothiazole	#N/A
8.02	2-(Thiocyanomethylthio)benzothiazole	#N/A
8.03	2-(Thiocyanomethylthio)benzothiazole	#N/A
8.04	2-(Thiocyanomethylthio)benzothiazole	#N/A
8.05	2-(Thiocyanomethylthio)benzothiazole	#N/A
8.06	2-(Thiocyanomethylthio)benzothiazole	#N/A
8.07	2-(Thiocyanomethylthio)benzothiazole	#N/A
8.08	2-(Thiocyanomethylthio)benzothiazole	#N/A
8.09	2-(Thiocyanomethylthio)benzothiazole	#N/A
8.1	2-(Thiocyanomethylthio)benzothiazole	#N/A
8.11	2-(Thiocyanomethylthio)benzothiazole	#N/A
8.12	2-(Thiocyanomethylthio)benzothiazole	#N/A
8.13	2-(Thiocyanomethylthio)benzothiazole	#N/A
8.14	2-(Thiocyanomethylthio)benzothiazole	#N/A
8.15	2-(Thiocyanomethylthio)benzothiazole	#N/A
9.01	2-(Thiocyanomethylthio)benzothiazole	#N/A
9.02	2-(Thiocyanomethylthio)benzothiazole	#N/A
9.03	2-(Thiocyanomethylthio)benzothiazole	#N/A
10.01	2-(Thiocyanomethylthio)benzothiazole	#N/A
10.02	2-(Thiocyanomethylthio)benzothiazole	#N/A
10.03	2-(Thiocyanomethylthio)benzothiazole	#N/A
10.04	2-(Thiocyanomethylthio)benzothiazole	#N/A
10.05	2-(Thiocyanomethylthio)benzothiazole	#N/A
10.06	2-(Thiocyanomethylthio)benzothiazole	#N/A
10.07	2-(Thiocyanomethylthio)benzothiazole	#N/A
10.08	2-(Thiocyanomethylthio)benzothiazole	#N/A
10.09	2-(Thiocyanomethylthio)benzothiazole	#N/A
10.1	2-(Thiocyanomethylthio)benzothiazole	#N/A
10.11	2-(Thiocyanomethylthio)benzothiazole	#N/A
10.12	2-(Thiocyanomethylthio)benzothiazole	#N/A
10.13	2-(Thiocyanomethylthio)benzothiazole	#N/A
10.14	2-(Thiocyanomethylthio)benzothiazole	#N/A
10.15	2-(Thiocyanomethylthio)benzothiazole	#N/A
11.01	2-(Thiocyanomethylthio)benzothiazole	#N/A
11.02	2-(Thiocyanomethylthio)benzothiazole	#N/A
11.04	2-(Thiocyanomethylthio)benzothiazole	#N/A
11.05	2-(Thiocyanomethylthio)benzothiazole	#N/A
11.06	2-(Thiocyanomethylthio)benzothiazole	#N/A
11.07	2-(Thiocyanomethylthio)benzothiazole	#N/A
11.09	2-(Thiocyanomethylthio)benzothiazole	#N/A
11.1	2-(Thiocyanomethylthio)benzothiazole	#N/A
11.11	2-(Thiocyanomethylthio)benzothiazole	#N/A
11.12	2-(Thiocyanomethylthio)benzothiazole	#N/A
11.14	2-(Thiocyanomethylthio)benzothiazole	#N/A
11.15	2-(Thiocyanomethylthio)benzothiazole	#N/A
12.01	2-(Thiocyanomethylthio)benzothiazole	#N/A
12.02	2-(Thiocyanomethylthio)benzothiazole	#N/A
12.03	2-(Thiocyanomethylthio)benzothiazole	#N/A
12.04	2-(Thiocyanomethylthio)benzothiazole	#N/A
12.05	2-(Thiocyanomethylthio)benzothiazole	#N/A
12.06	2-(Thiocyanomethylthio)benzothiazole	#N/A
12.07	2-(Thiocyanomethylthio)benzothiazole	#N/A
12.08	2-(Thiocyanomethylthio)benzothiazole	#N/A
12.09	2-(Thiocyanomethylthio)benzothiazole	#N/A
12.1	2-(Thiocyanomethylthio)benzothiazole	#N/A
12.11	2-(Thiocyanomethylthio)benzothiazole	#N/A
12.12	2-(Thiocyanomethylthio)benzothiazole	#N/A
12.13	2-(Thiocyanomethylthio)benzothiazole	#N/A
12.14	2-(Thiocyanomethylthio)benzothiazole	#N/A
12.15	2-(Thiocyanomethylthio)benzothiazole	#N/A
13.01	2-(Thiocyanomethylthio)benzothiazole	#N/A
13.02	2-(Thiocyanomethylthio)benzothiazole	#N/A
13.03	2-(Thiocyanomethylthio)benzothiazole	#N/A
13.04	2-(Thiocyanomethylthio)benzothiazole	#N/A
13.05	2-(Thiocyanomethylthio)benzothiazole	#N/A
14.01	2-(Thiocyanomethylthio)benzothiazole	#N/A
14.02	2-(Thiocyanomethylthio)benzothiazole	#N/A
14.03	2-(Thiocyanomethylthio)benzothiazole	#N/A
14.04	2-(Thiocyanomethylthio)benzothiazole	#N/A
14.05	2-(Thiocyanomethylthio)benzothiazole	#N/A
14.06	2-(Thiocyanomethylthio)benzothiazole	#N/A
14.07	2-(Thiocyanomethylthio)benzothiazole	#N/A
14.08	2-(Thiocyanomethylthio)benzothiazole	#N/A
14.09	2-(Thiocyanomethylthio)benzothiazole	#N/A
14.1	2-(Thiocyanomethylthio)benzothiazole	#N/A
14.11	2-(Thiocyanomethylthio)benzothiazole	#N/A
14.12	2-(Thiocyanomethylthio)benzothiazole	#N/A
14.13	2-(Thiocyanomethylthio)benzothiazole	#N/A
14.14	2-(Thiocyanomethylthio)benzothiazole	#N/A
14.15	2-(Thiocyanomethylthio)benzothiazole	#N/A
15.01	2-(Thiocyanomethylthio)benzothiazole	#N/A
15.02	2-(Thiocyanomethylthio)benzothiazole	#N/A
15.03	2-(Thiocyanomethylthio)benzothiazole	#N/A
15.04	2-(Thiocyanomethylthio)benzothiazole	#N/A
15.05	2-(Thiocyanomethylthio)benzothiazole	#N/A
15.06	2-(Thiocyanomethylthio)benzothiazole	#N/A
15.07	2-(Thiocyanomethylthio)benzothiazole	#N/A
15.08	2-(Thiocyanomethylthio)benzothiazole	#N/A
15.09	2-(Thiocyanomethylthio)benzothiazole	#N/A
15.1	2-(Thiocyanomethylthio)benzothiazole	#N/A
15.11	2-(Thiocyanomethylthio)benzothiazole	#N/A
15.12	2-(Thiocyanomethylthio)benzothiazole	#N/A
15.13	2-(Thiocyanomethylthio)benzothiazole	#N/A
15.14	2-(Thiocyanomethylthio)benzothiazole	#N/A
15.15	2-(Thiocyanomethylthio)benzothiazole	#N/A
16.01	2-(Thiocyanomethylthio)benzothiazole	#N/A
16.02	2-(Thiocyanomethylthio)benzothiazole	#N/A
16.03	2-(Thiocyanomethylthio)benzothiazole	#N/A
16.04	2-(Thiocyanomethylthio)benzothiazole	#N/A
16.05	2-(Thiocyanomethylthio)benzothiazole	#N/A
16.06	2-(Thiocyanomethylthio)benzothiazole	#N/A
16.07	2-(Thiocyanomethylthio)benzothiazole	#N/A
16.08	2-(Thiocyanomethylthio)benzothiazole	#N/A
16.09	2-(Thiocyanomethylthio)benzothiazole	#N/A
16.1	2-(Thiocyanomethylthio)benzothiazole	#N/A
16.11	2-(Thiocyanomethylthio)benzothiazole	#N/A
16.12	2-(Thiocyanomethylthio)benzothiazole	#N/A
16.13	2-(Thiocyanomethylthio)benzothiazole	#N/A
16.14	2-(Thiocyanomethylthio)benzothiazole	#N/A
16.15	2-(Thiocyanomethylthio)benzothiazole	#N/A
17.01	2-(Thiocyanomethylthio)benzothiazole	#N/A
17.02	2-(Thiocyanomethylthio)benzothiazole	#N/A
17.03	2-(Thiocyanomethylthio)benzothiazole	#N/A
17.04	2-(Thiocyanomethylthio)benzothiazole	#N/A
17.05	2-(Thiocyanomethylthio)benzothiazole	#N/A
17.06	2-(Thiocyanomethylthio)benzothiazole	#N/A
17.07	2-(Thiocyanomethylthio)benzothiazole	#N/A
17.08	2-(Thiocyanomethylthio)benzothiazole	#N/A
17.09	2-(Thiocyanomethylthio)benzothiazole	#N/A
17.1	2-(Thiocyanomethylthio)benzothiazole	#N/A
17.11	2-(Thiocyanomethylthio)benzothiazole	#N/A
17.12	2-(Thiocyanomethylthio)benzothiazole	#N/A
17.13	2-(Thiocyanomethylthio)benzothiazole	#N/A
17.14	2-(Thiocyanomethylthio)benzothiazole	#N/A
17.15	2-(Thiocyanomethylthio)benzothiazole	#N/A
18.01	2-(Thiocyanomethylthio)benzothiazole	#N/A
18.02	2-(Thiocyanomethylthio)benzothiazole	#N/A
18.03	2-(Thiocyanomethylthio)benzothiazole	#N/A
18.04	2-(Thiocyanomethylthio)benzothiazole	#N/A
18.05	2-(Thiocyanomethylthio)benzothiazole	#N/A
18.06	2-(Thiocyanomethylthio)benzothiazole	#N/A
18.07	2-(Thiocyanomethylthio)benzothiazole	#N/A
18.08	2-(Thiocyanomethylthio)benzothiazole	#N/A
18.09	2-(Thiocyanomethylthio)benzothiazole	#N/A
18.1	2-(Thiocyanomethylthio)benzothiazole	#N/A
18.11	2-(Thiocyanomethylthio)benzothiazole	#N/A
18.12	2-(Thiocyanomethylthio)benzothiazole	#N/A
18.13	2-(Thiocyanomethylthio)benzothiazole	#N/A
18.14	2-(Thiocyanomethylthio)benzothiazole	#N/A
18.15	2-(Thiocyanomethylthio)benzothiazole	#N/A
19.01	2-(Thiocyanomethylthio)benzothiazole	#N/A
19.02	2-(Thiocyanomethylthio)benzothiazole	#N/A
19.03	2-(Thiocyanomethylthio)benzothiazole	#N/A
19.04	2-(Thiocyanomethylthio)benzothiazole	#N/A
19.05	2-(Thiocyanomethylthio)benzothiazole	#N/A
19.06	2-(Thiocyanomethylthio)benzothiazole	#N/A
19.07	2-(Thiocyanomethylthio)benzothiazole	#N/A
19.08	2-(Thiocyanomethylthio)benzothiazole	#N/A
19.09	2-(Thiocyanomethylthio)benzothiazole	#N/A
19.1	2-(Thiocyanomethylthio)benzothiazole	#N/A
19.11	2-(Thiocyanomethylthio)benzothiazole	#N/A
19.12	2-(Thiocyanomethylthio)benzothiazole	#N/A
19.13	2-(Thiocyanomethylthio)benzothiazole	#N/A
19.14	2-(Thiocyanomethylthio)benzothiazole	#N/A
19.15	2-(Thiocyanomethylthio)benzothiazole	#N/A
20.01	2-(Thiocyanomethylthio)benzothiazole	#N/A
20.02	2-(Thiocyanomethylthio)benzothiazole	#N/A
20.03	2-(Thiocyanomethylthio)benzothiazole	#N/A
20.04	2-(Thiocyanomethylthio)benzothiazole	#N/A
21.01	2-(Thiocyanomethylthio)benzothiazole	#N/A
21.02	2-(Thiocyanomethylthio)benzothiazole	#N/A
21.03	2-(Thiocyanomethylthio)benzothiazole	#N/A
BD25_1	2-(Thiocyanomethylthio)benzothiazole	#N/A
BD25_2	2-(Thiocyanomethylthio)benzothiazole	#N/A
BD25_3	2-(Thiocyanomethylthio)benzothiazole	#N/A
BD26_1	2-(Thiocyanomethylthio)benzothiazole	#N/A
BD26_2	2-(Thiocyanomethylthio)benzothiazole	#N/A
BD26_3	2-(Thiocyanomethylthio)benzothiazole	#N/A
BD27_1	2-(Thiocyanomethylthio)benzothiazole	#N/A
BD27_2	2-(Thiocyanomethylthio)benzothiazole	#N/A
BD27_3	2-(Thiocyanomethylthio)benzothiazole	#N/A
BD28_1	2-(Thiocyanomethylthio)benzothiazole	#N/A
BD28_2	2-(Thiocyanomethylthio)benzothiazole	#N/A
BD28_3	2-(Thiocyanomethylthio)benzothiazole	#N/A
BD29_1	2-(Thiocyanomethylthio)benzothiazole	#N/A
BD29_2	2-(Thiocyanomethylthio)benzothiazole	#N/A
BD29_3	2-(Thiocyanomethylthio)benzothiazole	#N/A
BD11_1	2-(Thiocyanomethylthio)benzothiazole	#N/A
BD11_2	2-(Thiocyanomethylthio)benzothiazole	#N/A
BD11_3	2-(Thiocyanomethylthio)benzothiazole	#N/A
BD12_1	2-(Thiocyanomethylthio)benzothiazole	#N/A
BD12_2	2-(Thiocyanomethylthio)benzothiazole	#N/A
BD12_3	2-(Thiocyanomethylthio)benzothiazole	#N/A
BD13_1	2-(Thiocyanomethylthio)benzothiazole	#N/A
BD13_2	2-(Thiocyanomethylthio)benzothiazole	#N/A
BD13_3	2-(Thiocyanomethylthio)benzothiazole	#N/A
BD14_1	2-(Thiocyanomethylthio)benzothiazole	#N/A
BD14_2	2-(Thiocyanomethylthio)benzothiazole	#N/A
BD14_3	2-(Thiocyanomethylthio)benzothiazole	#N/A
BD15_1	2-(Thiocyanomethylthio)benzothiazole	#N/A
BD15_2	2-(Thiocyanomethylthio)benzothiazole	#N/A
BD15_3	2-(Thiocyanomethylthio)benzothiazole	#N/A
BOS11_1	2-(Thiocyanomethylthio)benzothiazole	#N/A
BOS11_2	2-(Thiocyanomethylthio)benzothiazole	#N/A
BOS11_3	2-(Thiocyanomethylthio)benzothiazole	#N/A
BOS12_1	2-(Thiocyanomethylthio)benzothiazole	#N/A
BOS12_2	2-(Thiocyanomethylthio)benzothiazole	#N/A
BOS12_3	2-(Thiocyanomethylthio)benzothiazole	#N/A
BOS13_1	2-(Thiocyanomethylthio)benzothiazole	#N/A
BOS13_2	2-(Thiocyanomethylthio)benzothiazole	#N/A
BOS13_3	2-(Thiocyanomethylthio)benzothiazole	#N/A
BOS14_1	2-(Thiocyanomethylthio)benzothiazole	#N/A
BOS14_2	2-(Thiocyanomethylthio)benzothiazole	#N/A
BOS14_3	2-(Thiocyanomethylthio)benzothiazole	#N/A
BOS15_1	2-(Thiocyanomethylthio)benzothiazole	#N/A
BOS15_2	2-(Thiocyanomethylthio)benzothiazole	#N/A
BOS15_3	2-(Thiocyanomethylthio)benzothiazole	#N/A
EMS12_1	2-(Thiocyanomethylthio)benzothiazole	#N/A
EMS12_2	2-(Thiocyanomethylthio)benzothiazole	#N/A
EMS12_3	2-(Thiocyanomethylthio)benzothiazole	#N/A
EMS13_1	2-(Thiocyanomethylthio)benzothiazole	#N/A
EMS13_2	2-(Thiocyanomethylthio)benzothiazole	#N/A
EMS13_3	2-(Thiocyanomethylthio)benzothiazole	#N/A
EMS14_1	2-(Thiocyanomethylthio)benzothiazole	#N/A
EMS14_2	2-(Thiocyanomethylthio)benzothiazole	#N/A
EMS14_3	2-(Thiocyanomethylthio)benzothiazole	#N/A
THORN12_1	2-(Thiocyanomethylthio)benzothiazole	#N/A
THORN12_2	2-(Thiocyanomethylthio)benzothiazole	#N/A
THORN12_3	2-(Thiocyanomethylthio)benzothiazole	#N/A
THORN13_1	2-(Thiocyanomethylthio)benzothiazole	#N/A
THORN13_2	2-(Thiocyanomethylthio)benzothiazole	#N/A
THORN13_3	2-(Thiocyanomethylthio)benzothiazole	#N/A
THORN14_1	2-(Thiocyanomethylthio)benzothiazole	#N/A
THORN14_2	2-(Thiocyanomethylthio)benzothiazole	#N/A
THORN14_3	2-(Thiocyanomethylthio)benzothiazole	#N/A
THORN15_1	2-(Thiocyanomethylthio)benzothiazole	#N/A
THORN15_2	2-(Thiocyanomethylthio)benzothiazole	#N/A
THORN15_3	2-(Thiocyanomethylthio)benzothiazole	#N/A
1.01	2,4,6-Tris(dimethyamino)-1.3.5-triazine	#N/A
1.02	2,4,6-Tris(dimethyamino)-1.3.5-triazine	#N/A
1.03	2,4,6-Tris(dimethyamino)-1.3.5-triazine	#N/A
1.04	2,4,6-Tris(dimethyamino)-1.3.5-triazine	#N/A
1.05	2,4,6-Tris(dimethyamino)-1.3.5-triazine	#N/A
1.06	2,4,6-Tris(dimethyamino)-1.3.5-triazine	#N/A
1.07	2,4,6-Tris(dimethyamino)-1.3.5-triazine	#N/A
1.08	2,4,6-Tris(dimethyamino)-1.3.5-triazine	#N/A
1.09	2,4,6-Tris(dimethyamino)-1.3.5-triazine	#N/A
1.1	2,4,6-Tris(dimethyamino)-1.3.5-triazine	#N/A
1.11	2,4,6-Tris(dimethyamino)-1.3.5-triazine	#N/A
1.12	2,4,6-Tris(dimethyamino)-1.3.5-triazine	#N/A
1.13	2,4,6-Tris(dimethyamino)-1.3.5-triazine	#N/A
1.14	2,4,6-Tris(dimethyamino)-1.3.5-triazine	#N/A
1.15	2,4,6-Tris(dimethyamino)-1.3.5-triazine	#N/A
2.01	2,4,6-Tris(dimethyamino)-1.3.5-triazine	#N/A
2.02	2,4,6-Tris(dimethyamino)-1.3.5-triazine	#N/A
2.03	2,4,6-Tris(dimethyamino)-1.3.5-triazine	#N/A
2.04	2,4,6-Tris(dimethyamino)-1.3.5-triazine	#N/A
2.05	2,4,6-Tris(dimethyamino)-1.3.5-triazine	#N/A
2.06	2,4,6-Tris(dimethyamino)-1.3.5-triazine	#N/A
2.07	2,4,6-Tris(dimethyamino)-1.3.5-triazine	#N/A
2.08	2,4,6-Tris(dimethyamino)-1.3.5-triazine	#N/A
2.09	2,4,6-Tris(dimethyamino)-1.3.5-triazine	#N/A
3.01	2,4,6-Tris(dimethyamino)-1.3.5-triazine	#N/A
3.02	2,4,6-Tris(dimethyamino)-1.3.5-triazine	#N/A
3.03	2,4,6-Tris(dimethyamino)-1.3.5-triazine	#N/A
3.04	2,4,6-Tris(dimethyamino)-1.3.5-triazine	#N/A
3.05	2,4,6-Tris(dimethyamino)-1.3.5-triazine	#N/A
3.06	2,4,6-Tris(dimethyamino)-1.3.5-triazine	#N/A
3.07	2,4,6-Tris(dimethyamino)-1.3.5-triazine	#N/A
3.08	2,4,6-Tris(dimethyamino)-1.3.5-triazine	#N/A
3.09	2,4,6-Tris(dimethyamino)-1.3.5-triazine	#N/A
4.01	2,4,6-Tris(dimethyamino)-1.3.5-triazine	#N/A
4.02	2,4,6-Tris(dimethyamino)-1.3.5-triazine	#N/A
4.03	2,4,6-Tris(dimethyamino)-1.3.5-triazine	#N/A
4.04	2,4,6-Tris(dimethyamino)-1.3.5-triazine	#N/A
4.05	2,4,6-Tris(dimethyamino)-1.3.5-triazine	#N/A
4.06	2,4,6-Tris(dimethyamino)-1.3.5-triazine	#N/A
4.07	2,4,6-Tris(dimethyamino)-1.3.5-triazine	#N/A
4.08	2,4,6-Tris(dimethyamino)-1.3.5-triazine	#N/A
4.09	2,4,6-Tris(dimethyamino)-1.3.5-triazine	#N/A
4.1	2,4,6-Tris(dimethyamino)-1.3.5-triazine	#N/A
4.11	2,4,6-Tris(dimethyamino)-1.3.5-triazine	#N/A
4.12	2,4,6-Tris(dimethyamino)-1.3.5-triazine	#N/A
4.13	2,4,6-Tris(dimethyamino)-1.3.5-triazine	#N/A
4.14	2,4,6-Tris(dimethyamino)-1.3.5-triazine	#N/A
4.15	2,4,6-Tris(dimethyamino)-1.3.5-triazine	#N/A
5.01	2,4,6-Tris(dimethyamino)-1.3.5-triazine	#N/A
5.02	2,4,6-Tris(dimethyamino)-1.3.5-triazine	#N/A
5.03	2,4,6-Tris(dimethyamino)-1.3.5-triazine	#N/A
5.04	2,4,6-Tris(dimethyamino)-1.3.5-triazine	#N/A
5.05	2,4,6-Tris(dimethyamino)-1.3.5-triazine	#N/A
5.06	2,4,6-Tris(dimethyamino)-1.3.5-triazine	#N/A
5.07	2,4,6-Tris(dimethyamino)-1.3.5-triazine	#N/A
5.08	2,4,6-Tris(dimethyamino)-1.3.5-triazine	#N/A
5.09	2,4,6-Tris(dimethyamino)-1.3.5-triazine	#N/A
5.1	2,4,6-Tris(dimethyamino)-1.3.5-triazine	#N/A
5.11	2,4,6-Tris(dimethyamino)-1.3.5-triazine	#N/A
5.12	2,4,6-Tris(dimethyamino)-1.3.5-triazine	#N/A
5.13	2,4,6-Tris(dimethyamino)-1.3.5-triazine	#N/A
5.14	2,4,6-Tris(dimethyamino)-1.3.5-triazine	#N/A
5.15	2,4,6-Tris(dimethyamino)-1.3.5-triazine	#N/A
6.01	2,4,6-Tris(dimethyamino)-1.3.5-triazine	#N/A
6.02	2,4,6-Tris(dimethyamino)-1.3.5-triazine	#N/A
6.03	2,4,6-Tris(dimethyamino)-1.3.5-triazine	#N/A
6.04	2,4,6-Tris(dimethyamino)-1.3.5-triazine	#N/A
6.05	2,4,6-Tris(dimethyamino)-1.3.5-triazine	#N/A
6.06	2,4,6-Tris(dimethyamino)-1.3.5-triazine	#N/A
6.07	2,4,6-Tris(dimethyamino)-1.3.5-triazine	#N/A
6.08	2,4,6-Tris(dimethyamino)-1.3.5-triazine	#N/A
6.09	2,4,6-Tris(dimethyamino)-1.3.5-triazine	#N/A
6.1	2,4,6-Tris(dimethyamino)-1.3.5-triazine	#N/A
6.11	2,4,6-Tris(dimethyamino)-1.3.5-triazine	#N/A
6.12	2,4,6-Tris(dimethyamino)-1.3.5-triazine	#N/A
6.13	2,4,6-Tris(dimethyamino)-1.3.5-triazine	#N/A
6.14	2,4,6-Tris(dimethyamino)-1.3.5-triazine	#N/A
6.15	2,4,6-Tris(dimethyamino)-1.3.5-triazine	#N/A
7.01	2,4,6-Tris(dimethyamino)-1.3.5-triazine	#N/A
7.02	2,4,6-Tris(dimethyamino)-1.3.5-triazine	#N/A
7.03	2,4,6-Tris(dimethyamino)-1.3.5-triazine	#N/A
7.04	2,4,6-Tris(dimethyamino)-1.3.5-triazine	#N/A
7.05	2,4,6-Tris(dimethyamino)-1.3.5-triazine	#N/A
7.06	2,4,6-Tris(dimethyamino)-1.3.5-triazine	#N/A
7.07	2,4,6-Tris(dimethyamino)-1.3.5-triazine	#N/A
7.08	2,4,6-Tris(dimethyamino)-1.3.5-triazine	#N/A
7.09	2,4,6-Tris(dimethyamino)-1.3.5-triazine	#N/A
7.1	2,4,6-Tris(dimethyamino)-1.3.5-triazine	#N/A
7.11	2,4,6-Tris(dimethyamino)-1.3.5-triazine	#N/A
7.12	2,4,6-Tris(dimethyamino)-1.3.5-triazine	#N/A
7.13	2,4,6-Tris(dimethyamino)-1.3.5-triazine	#N/A
7.14	2,4,6-Tris(dimethyamino)-1.3.5-triazine	#N/A
7.15	2,4,6-Tris(dimethyamino)-1.3.5-triazine	#N/A
8.01	2,4,6-Tris(dimethyamino)-1.3.5-triazine	#N/A
8.02	2,4,6-Tris(dimethyamino)-1.3.5-triazine	#N/A
8.03	2,4,6-Tris(dimethyamino)-1.3.5-triazine	#N/A
8.04	2,4,6-Tris(dimethyamino)-1.3.5-triazine	#N/A
8.05	2,4,6-Tris(dimethyamino)-1.3.5-triazine	#N/A
8.06	2,4,6-Tris(dimethyamino)-1.3.5-triazine	#N/A
8.07	2,4,6-Tris(dimethyamino)-1.3.5-triazine	#N/A
8.08	2,4,6-Tris(dimethyamino)-1.3.5-triazine	#N/A
8.09	2,4,6-Tris(dimethyamino)-1.3.5-triazine	#N/A
8.1	2,4,6-Tris(dimethyamino)-1.3.5-triazine	#N/A
8.11	2,4,6-Tris(dimethyamino)-1.3.5-triazine	#N/A
8.12	2,4,6-Tris(dimethyamino)-1.3.5-triazine	#N/A
8.13	2,4,6-Tris(dimethyamino)-1.3.5-triazine	#N/A
8.14	2,4,6-Tris(dimethyamino)-1.3.5-triazine	#N/A
8.15	2,4,6-Tris(dimethyamino)-1.3.5-triazine	#N/A
9.01	2,4,6-Tris(dimethyamino)-1.3.5-triazine	#N/A
9.02	2,4,6-Tris(dimethyamino)-1.3.5-triazine	#N/A
9.03	2,4,6-Tris(dimethyamino)-1.3.5-triazine	#N/A
10.01	2,4,6-Tris(dimethyamino)-1.3.5-triazine	#N/A
10.02	2,4,6-Tris(dimethyamino)-1.3.5-triazine	#N/A
10.03	2,4,6-Tris(dimethyamino)-1.3.5-triazine	#N/A
10.04	2,4,6-Tris(dimethyamino)-1.3.5-triazine	#N/A
10.05	2,4,6-Tris(dimethyamino)-1.3.5-triazine	#N/A
10.06	2,4,6-Tris(dimethyamino)-1.3.5-triazine	#N/A
10.07	2,4,6-Tris(dimethyamino)-1.3.5-triazine	#N/A
10.08	2,4,6-Tris(dimethyamino)-1.3.5-triazine	#N/A
10.09	2,4,6-Tris(dimethyamino)-1.3.5-triazine	#N/A
10.1	2,4,6-Tris(dimethyamino)-1.3.5-triazine	#N/A
10.11	2,4,6-Tris(dimethyamino)-1.3.5-triazine	#N/A
10.12	2,4,6-Tris(dimethyamino)-1.3.5-triazine	#N/A
10.13	2,4,6-Tris(dimethyamino)-1.3.5-triazine	#N/A
10.14	2,4,6-Tris(dimethyamino)-1.3.5-triazine	#N/A
10.15	2,4,6-Tris(dimethyamino)-1.3.5-triazine	#N/A
11.01	2,4,6-Tris(dimethyamino)-1.3.5-triazine	#N/A
11.02	2,4,6-Tris(dimethyamino)-1.3.5-triazine	#N/A
11.04	2,4,6-Tris(dimethyamino)-1.3.5-triazine	#N/A
11.05	2,4,6-Tris(dimethyamino)-1.3.5-triazine	#N/A
11.06	2,4,6-Tris(dimethyamino)-1.3.5-triazine	#N/A
11.07	2,4,6-Tris(dimethyamino)-1.3.5-triazine	#N/A
11.09	2,4,6-Tris(dimethyamino)-1.3.5-triazine	#N/A
11.1	2,4,6-Tris(dimethyamino)-1.3.5-triazine	#N/A
11.11	2,4,6-Tris(dimethyamino)-1.3.5-triazine	#N/A
11.12	2,4,6-Tris(dimethyamino)-1.3.5-triazine	#N/A
11.14	2,4,6-Tris(dimethyamino)-1.3.5-triazine	#N/A
11.15	2,4,6-Tris(dimethyamino)-1.3.5-triazine	#N/A
12.01	2,4,6-Tris(dimethyamino)-1.3.5-triazine	#N/A
12.02	2,4,6-Tris(dimethyamino)-1.3.5-triazine	#N/A
12.03	2,4,6-Tris(dimethyamino)-1.3.5-triazine	#N/A
12.04	2,4,6-Tris(dimethyamino)-1.3.5-triazine	#N/A
12.05	2,4,6-Tris(dimethyamino)-1.3.5-triazine	#N/A
12.06	2,4,6-Tris(dimethyamino)-1.3.5-triazine	#N/A
12.07	2,4,6-Tris(dimethyamino)-1.3.5-triazine	#N/A
12.08	2,4,6-Tris(dimethyamino)-1.3.5-triazine	#N/A
12.09	2,4,6-Tris(dimethyamino)-1.3.5-triazine	#N/A
12.1	2,4,6-Tris(dimethyamino)-1.3.5-triazine	#N/A
12.11	2,4,6-Tris(dimethyamino)-1.3.5-triazine	#N/A
12.12	2,4,6-Tris(dimethyamino)-1.3.5-triazine	#N/A
12.13	2,4,6-Tris(dimethyamino)-1.3.5-triazine	#N/A
12.14	2,4,6-Tris(dimethyamino)-1.3.5-triazine	#N/A
12.15	2,4,6-Tris(dimethyamino)-1.3.5-triazine	#N/A
13.01	2,4,6-Tris(dimethyamino)-1.3.5-triazine	#N/A
13.02	2,4,6-Tris(dimethyamino)-1.3.5-triazine	#N/A
13.03	2,4,6-Tris(dimethyamino)-1.3.5-triazine	#N/A
13.04	2,4,6-Tris(dimethyamino)-1.3.5-triazine	#N/A
13.05	2,4,6-Tris(dimethyamino)-1.3.5-triazine	#N/A
14.01	2,4,6-Tris(dimethyamino)-1.3.5-triazine	#N/A
14.02	2,4,6-Tris(dimethyamino)-1.3.5-triazine	#N/A
14.03	2,4,6-Tris(dimethyamino)-1.3.5-triazine	#N/A
14.04	2,4,6-Tris(dimethyamino)-1.3.5-triazine	#N/A
14.05	2,4,6-Tris(dimethyamino)-1.3.5-triazine	#N/A
14.06	2,4,6-Tris(dimethyamino)-1.3.5-triazine	#N/A
14.07	2,4,6-Tris(dimethyamino)-1.3.5-triazine	#N/A
14.08	2,4,6-Tris(dimethyamino)-1.3.5-triazine	#N/A
14.09	2,4,6-Tris(dimethyamino)-1.3.5-triazine	#N/A
14.1	2,4,6-Tris(dimethyamino)-1.3.5-triazine	#N/A
14.11	2,4,6-Tris(dimethyamino)-1.3.5-triazine	#N/A
14.12	2,4,6-Tris(dimethyamino)-1.3.5-triazine	#N/A
14.13	2,4,6-Tris(dimethyamino)-1.3.5-triazine	#N/A
14.14	2,4,6-Tris(dimethyamino)-1.3.5-triazine	#N/A
14.15	2,4,6-Tris(dimethyamino)-1.3.5-triazine	#N/A
15.01	2,4,6-Tris(dimethyamino)-1.3.5-triazine	#N/A
15.02	2,4,6-Tris(dimethyamino)-1.3.5-triazine	#N/A
15.03	2,4,6-Tris(dimethyamino)-1.3.5-triazine	#N/A
15.04	2,4,6-Tris(dimethyamino)-1.3.5-triazine	#N/A
15.05	2,4,6-Tris(dimethyamino)-1.3.5-triazine	#N/A
15.06	2,4,6-Tris(dimethyamino)-1.3.5-triazine	#N/A
15.07	2,4,6-Tris(dimethyamino)-1.3.5-triazine	#N/A
15.08	2,4,6-Tris(dimethyamino)-1.3.5-triazine	#N/A
15.09	2,4,6-Tris(dimethyamino)-1.3.5-triazine	#N/A
15.1	2,4,6-Tris(dimethyamino)-1.3.5-triazine	#N/A
15.11	2,4,6-Tris(dimethyamino)-1.3.5-triazine	#N/A
15.12	2,4,6-Tris(dimethyamino)-1.3.5-triazine	#N/A
15.13	2,4,6-Tris(dimethyamino)-1.3.5-triazine	#N/A
15.14	2,4,6-Tris(dimethyamino)-1.3.5-triazine	#N/A
15.15	2,4,6-Tris(dimethyamino)-1.3.5-triazine	#N/A
16.01	2,4,6-Tris(dimethyamino)-1.3.5-triazine	#N/A
16.02	2,4,6-Tris(dimethyamino)-1.3.5-triazine	#N/A
16.03	2,4,6-Tris(dimethyamino)-1.3.5-triazine	#N/A
16.04	2,4,6-Tris(dimethyamino)-1.3.5-triazine	#N/A
16.05	2,4,6-Tris(dimethyamino)-1.3.5-triazine	#N/A
16.06	2,4,6-Tris(dimethyamino)-1.3.5-triazine	#N/A
16.07	2,4,6-Tris(dimethyamino)-1.3.5-triazine	#N/A
16.08	2,4,6-Tris(dimethyamino)-1.3.5-triazine	#N/A
16.09	2,4,6-Tris(dimethyamino)-1.3.5-triazine	#N/A
16.1	2,4,6-Tris(dimethyamino)-1.3.5-triazine	#N/A
16.11	2,4,6-Tris(dimethyamino)-1.3.5-triazine	#N/A
16.12	2,4,6-Tris(dimethyamino)-1.3.5-triazine	#N/A
16.13	2,4,6-Tris(dimethyamino)-1.3.5-triazine	#N/A
16.14	2,4,6-Tris(dimethyamino)-1.3.5-triazine	#N/A
16.15	2,4,6-Tris(dimethyamino)-1.3.5-triazine	#N/A
17.01	2,4,6-Tris(dimethyamino)-1.3.5-triazine	#N/A
17.02	2,4,6-Tris(dimethyamino)-1.3.5-triazine	#N/A
17.03	2,4,6-Tris(dimethyamino)-1.3.5-triazine	#N/A
17.04	2,4,6-Tris(dimethyamino)-1.3.5-triazine	#N/A
17.05	2,4,6-Tris(dimethyamino)-1.3.5-triazine	#N/A
17.06	2,4,6-Tris(dimethyamino)-1.3.5-triazine	#N/A
17.07	2,4,6-Tris(dimethyamino)-1.3.5-triazine	#N/A
17.08	2,4,6-Tris(dimethyamino)-1.3.5-triazine	#N/A
17.09	2,4,6-Tris(dimethyamino)-1.3.5-triazine	#N/A
17.1	2,4,6-Tris(dimethyamino)-1.3.5-triazine	#N/A
17.11	2,4,6-Tris(dimethyamino)-1.3.5-triazine	#N/A
17.12	2,4,6-Tris(dimethyamino)-1.3.5-triazine	#N/A
17.13	2,4,6-Tris(dimethyamino)-1.3.5-triazine	#N/A
17.14	2,4,6-Tris(dimethyamino)-1.3.5-triazine	#N/A
17.15	2,4,6-Tris(dimethyamino)-1.3.5-triazine	#N/A
18.01	2,4,6-Tris(dimethyamino)-1.3.5-triazine	#N/A
18.02	2,4,6-Tris(dimethyamino)-1.3.5-triazine	#N/A
18.03	2,4,6-Tris(dimethyamino)-1.3.5-triazine	#N/A
18.04	2,4,6-Tris(dimethyamino)-1.3.5-triazine	#N/A
18.05	2,4,6-Tris(dimethyamino)-1.3.5-triazine	#N/A
18.06	2,4,6-Tris(dimethyamino)-1.3.5-triazine	#N/A
18.07	2,4,6-Tris(dimethyamino)-1.3.5-triazine	#N/A
18.08	2,4,6-Tris(dimethyamino)-1.3.5-triazine	#N/A
18.09	2,4,6-Tris(dimethyamino)-1.3.5-triazine	#N/A
18.1	2,4,6-Tris(dimethyamino)-1.3.5-triazine	#N/A
18.11	2,4,6-Tris(dimethyamino)-1.3.5-triazine	#N/A
18.12	2,4,6-Tris(dimethyamino)-1.3.5-triazine	#N/A
18.13	2,4,6-Tris(dimethyamino)-1.3.5-triazine	#N/A
18.14	2,4,6-Tris(dimethyamino)-1.3.5-triazine	#N/A
18.15	2,4,6-Tris(dimethyamino)-1.3.5-triazine	#N/A
19.01	2,4,6-Tris(dimethyamino)-1.3.5-triazine	#N/A
19.02	2,4,6-Tris(dimethyamino)-1.3.5-triazine	#N/A
19.03	2,4,6-Tris(dimethyamino)-1.3.5-triazine	#N/A
19.04	2,4,6-Tris(dimethyamino)-1.3.5-triazine	#N/A
19.05	2,4,6-Tris(dimethyamino)-1.3.5-triazine	#N/A
19.06	2,4,6-Tris(dimethyamino)-1.3.5-triazine	#N/A
19.07	2,4,6-Tris(dimethyamino)-1.3.5-triazine	#N/A
19.08	2,4,6-Tris(dimethyamino)-1.3.5-triazine	#N/A
19.09	2,4,6-Tris(dimethyamino)-1.3.5-triazine	#N/A
19.1	2,4,6-Tris(dimethyamino)-1.3.5-triazine	#N/A
19.11	2,4,6-Tris(dimethyamino)-1.3.5-triazine	#N/A
19.12	2,4,6-Tris(dimethyamino)-1.3.5-triazine	#N/A
19.13	2,4,6-Tris(dimethyamino)-1.3.5-triazine	#N/A
19.14	2,4,6-Tris(dimethyamino)-1.3.5-triazine	#N/A
19.15	2,4,6-Tris(dimethyamino)-1.3.5-triazine	#N/A
20.01	2,4,6-Tris(dimethyamino)-1.3.5-triazine	#N/A
20.02	2,4,6-Tris(dimethyamino)-1.3.5-triazine	#N/A
20.03	2,4,6-Tris(dimethyamino)-1.3.5-triazine	#N/A
20.04	2,4,6-Tris(dimethyamino)-1.3.5-triazine	#N/A
21.01	2,4,6-Tris(dimethyamino)-1.3.5-triazine	#N/A
21.02	2,4,6-Tris(dimethyamino)-1.3.5-triazine	#N/A
21.03	2,4,6-Tris(dimethyamino)-1.3.5-triazine	#N/A
BD25_1	2,4,6-Tris(dimethyamino)-1.3.5-triazine	#N/A
BD25_2	2,4,6-Tris(dimethyamino)-1.3.5-triazine	#N/A
BD25_3	2,4,6-Tris(dimethyamino)-1.3.5-triazine	#N/A
BD26_1	2,4,6-Tris(dimethyamino)-1.3.5-triazine	#N/A
BD26_2	2,4,6-Tris(dimethyamino)-1.3.5-triazine	#N/A
BD26_3	2,4,6-Tris(dimethyamino)-1.3.5-triazine	#N/A
BD27_1	2,4,6-Tris(dimethyamino)-1.3.5-triazine	#N/A
BD27_2	2,4,6-Tris(dimethyamino)-1.3.5-triazine	#N/A
BD27_3	2,4,6-Tris(dimethyamino)-1.3.5-triazine	#N/A
BD28_1	2,4,6-Tris(dimethyamino)-1.3.5-triazine	#N/A
BD28_2	2,4,6-Tris(dimethyamino)-1.3.5-triazine	#N/A
BD28_3	2,4,6-Tris(dimethyamino)-1.3.5-triazine	#N/A
BD29_1	2,4,6-Tris(dimethyamino)-1.3.5-triazine	#N/A
BD29_2	2,4,6-Tris(dimethyamino)-1.3.5-triazine	#N/A
BD29_3	2,4,6-Tris(dimethyamino)-1.3.5-triazine	#N/A
1.01	4-Fluoromethacationone	#N/A
1.02	4-Fluoromethacationone	#N/A
1.03	4-Fluoromethacationone	#N/A
1.04	4-Fluoromethacationone	#N/A
1.05	4-Fluoromethacationone	#N/A
1.06	4-Fluoromethacationone	#N/A
1.07	4-Fluoromethacationone	#N/A
1.08	4-Fluoromethacationone	#N/A
1.09	4-Fluoromethacationone	#N/A
1.1	4-Fluoromethacationone	#N/A
1.11	4-Fluoromethacationone	#N/A
1.12	4-Fluoromethacationone	#N/A
1.13	4-Fluoromethacationone	#N/A
1.14	4-Fluoromethacationone	#N/A
1.15	4-Fluoromethacationone	#N/A
2.01	4-Fluoromethacationone	#N/A
2.02	4-Fluoromethacationone	#N/A
2.03	4-Fluoromethacationone	#N/A
2.04	4-Fluoromethacationone	#N/A
2.05	4-Fluoromethacationone	#N/A
2.06	4-Fluoromethacationone	#N/A
2.07	4-Fluoromethacationone	#N/A
2.08	4-Fluoromethacationone	#N/A
2.09	4-Fluoromethacationone	#N/A
3.01	4-Fluoromethacationone	#N/A
3.02	4-Fluoromethacationone	#N/A
3.03	4-Fluoromethacationone	#N/A
3.04	4-Fluoromethacationone	#N/A
3.05	4-Fluoromethacationone	#N/A
3.06	4-Fluoromethacationone	#N/A
3.07	4-Fluoromethacationone	#N/A
3.08	4-Fluoromethacationone	#N/A
3.09	4-Fluoromethacationone	#N/A
4.01	4-Fluoromethacationone	#N/A
4.02	4-Fluoromethacationone	#N/A
4.03	4-Fluoromethacationone	#N/A
4.04	4-Fluoromethacationone	#N/A
4.05	4-Fluoromethacationone	#N/A
4.06	4-Fluoromethacationone	#N/A
4.07	4-Fluoromethacationone	#N/A
4.08	4-Fluoromethacationone	#N/A
4.09	4-Fluoromethacationone	#N/A
4.1	4-Fluoromethacationone	#N/A
4.11	4-Fluoromethacationone	#N/A
4.12	4-Fluoromethacationone	#N/A
4.13	4-Fluoromethacationone	#N/A
4.14	4-Fluoromethacationone	#N/A
4.15	4-Fluoromethacationone	#N/A
5.01	4-Fluoromethacationone	#N/A
5.02	4-Fluoromethacationone	#N/A
5.03	4-Fluoromethacationone	#N/A
5.04	4-Fluoromethacationone	#N/A
5.05	4-Fluoromethacationone	#N/A
5.06	4-Fluoromethacationone	#N/A
5.07	4-Fluoromethacationone	#N/A
5.08	4-Fluoromethacationone	#N/A
5.09	4-Fluoromethacationone	#N/A
5.1	4-Fluoromethacationone	#N/A
5.11	4-Fluoromethacationone	#N/A
5.12	4-Fluoromethacationone	#N/A
5.13	4-Fluoromethacationone	#N/A
5.14	4-Fluoromethacationone	#N/A
5.15	4-Fluoromethacationone	#N/A
6.01	4-Fluoromethacationone	#N/A
6.02	4-Fluoromethacationone	#N/A
6.03	4-Fluoromethacationone	#N/A
6.04	4-Fluoromethacationone	#N/A
6.05	4-Fluoromethacationone	#N/A
6.06	4-Fluoromethacationone	#N/A
6.07	4-Fluoromethacationone	#N/A
6.08	4-Fluoromethacationone	#N/A
6.09	4-Fluoromethacationone	#N/A
6.1	4-Fluoromethacationone	#N/A
6.11	4-Fluoromethacationone	#N/A
6.12	4-Fluoromethacationone	#N/A
6.13	4-Fluoromethacationone	#N/A
6.14	4-Fluoromethacationone	#N/A
6.15	4-Fluoromethacationone	#N/A
7.01	4-Fluoromethacationone	#N/A
7.02	4-Fluoromethacationone	#N/A
7.03	4-Fluoromethacationone	#N/A
7.04	4-Fluoromethacationone	#N/A
7.05	4-Fluoromethacationone	#N/A
7.06	4-Fluoromethacationone	#N/A
7.07	4-Fluoromethacationone	#N/A
7.08	4-Fluoromethacationone	#N/A
7.09	4-Fluoromethacationone	#N/A
7.1	4-Fluoromethacationone	#N/A
7.11	4-Fluoromethacationone	#N/A
7.12	4-Fluoromethacationone	#N/A
7.13	4-Fluoromethacationone	#N/A
7.14	4-Fluoromethacationone	#N/A
7.15	4-Fluoromethacationone	#N/A
8.01	4-Fluoromethacationone	#N/A
8.02	4-Fluoromethacationone	#N/A
8.03	4-Fluoromethacationone	#N/A
8.04	4-Fluoromethacationone	#N/A
8.05	4-Fluoromethacationone	#N/A
8.06	4-Fluoromethacationone	#N/A
8.07	4-Fluoromethacationone	#N/A
8.08	4-Fluoromethacationone	#N/A
8.09	4-Fluoromethacationone	#N/A
8.1	4-Fluoromethacationone	#N/A
8.11	4-Fluoromethacationone	#N/A
8.12	4-Fluoromethacationone	#N/A
8.13	4-Fluoromethacationone	#N/A
8.14	4-Fluoromethacationone	#N/A
8.15	4-Fluoromethacationone	#N/A
9.01	4-Fluoromethacationone	#N/A
9.02	4-Fluoromethacationone	#N/A
9.03	4-Fluoromethacationone	#N/A
10.01	4-Fluoromethacationone	#N/A
10.02	4-Fluoromethacationone	#N/A
10.03	4-Fluoromethacationone	#N/A
10.04	4-Fluoromethacationone	#N/A
10.05	4-Fluoromethacationone	#N/A
10.06	4-Fluoromethacationone	#N/A
10.07	4-Fluoromethacationone	#N/A
10.08	4-Fluoromethacationone	#N/A
10.09	4-Fluoromethacationone	#N/A
10.1	4-Fluoromethacationone	#N/A
10.11	4-Fluoromethacationone	#N/A
10.12	4-Fluoromethacationone	#N/A
10.13	4-Fluoromethacationone	#N/A
10.14	4-Fluoromethacationone	#N/A
10.15	4-Fluoromethacationone	#N/A
11.01	4-Fluoromethacationone	#N/A
11.02	4-Fluoromethacationone	#N/A
11.04	4-Fluoromethacationone	#N/A
11.05	4-Fluoromethacationone	#N/A
11.06	4-Fluoromethacationone	#N/A
11.07	4-Fluoromethacationone	#N/A
11.09	4-Fluoromethacationone	#N/A
11.1	4-Fluoromethacationone	#N/A
11.11	4-Fluoromethacationone	#N/A
11.12	4-Fluoromethacationone	#N/A
11.14	4-Fluoromethacationone	#N/A
11.15	4-Fluoromethacationone	#N/A
12.01	4-Fluoromethacationone	#N/A
12.02	4-Fluoromethacationone	#N/A
12.03	4-Fluoromethacationone	#N/A
12.04	4-Fluoromethacationone	#N/A
12.05	4-Fluoromethacationone	#N/A
12.06	4-Fluoromethacationone	#N/A
12.07	4-Fluoromethacationone	#N/A
12.08	4-Fluoromethacationone	#N/A
12.09	4-Fluoromethacationone	#N/A
12.1	4-Fluoromethacationone	#N/A
12.11	4-Fluoromethacationone	#N/A
12.12	4-Fluoromethacationone	#N/A
12.13	4-Fluoromethacationone	#N/A
12.14	4-Fluoromethacationone	#N/A
12.15	4-Fluoromethacationone	#N/A
13.01	4-Fluoromethacationone	#N/A
13.02	4-Fluoromethacationone	#N/A
13.03	4-Fluoromethacationone	#N/A
13.04	4-Fluoromethacationone	#N/A
13.05	4-Fluoromethacationone	#N/A
14.01	4-Fluoromethacationone	#N/A
14.02	4-Fluoromethacationone	#N/A
14.03	4-Fluoromethacationone	#N/A
14.04	4-Fluoromethacationone	#N/A
14.05	4-Fluoromethacationone	#N/A
14.06	4-Fluoromethacationone	#N/A
14.07	4-Fluoromethacationone	#N/A
14.08	4-Fluoromethacationone	#N/A
14.09	4-Fluoromethacationone	#N/A
14.1	4-Fluoromethacationone	#N/A
14.11	4-Fluoromethacationone	#N/A
14.12	4-Fluoromethacationone	#N/A
14.13	4-Fluoromethacationone	#N/A
14.14	4-Fluoromethacationone	#N/A
14.15	4-Fluoromethacationone	#N/A
15.01	4-Fluoromethacationone	#N/A
15.02	4-Fluoromethacationone	#N/A
15.03	4-Fluoromethacationone	#N/A
15.04	4-Fluoromethacationone	#N/A
15.05	4-Fluoromethacationone	#N/A
15.06	4-Fluoromethacationone	#N/A
15.07	4-Fluoromethacationone	#N/A
15.08	4-Fluoromethacationone	#N/A
15.09	4-Fluoromethacationone	#N/A
15.1	4-Fluoromethacationone	#N/A
15.11	4-Fluoromethacationone	#N/A
15.12	4-Fluoromethacationone	#N/A
15.13	4-Fluoromethacationone	#N/A
15.14	4-Fluoromethacationone	#N/A
15.15	4-Fluoromethacationone	#N/A
16.01	4-Fluoromethacationone	#N/A
16.02	4-Fluoromethacationone	#N/A
16.03	4-Fluoromethacationone	#N/A
16.04	4-Fluoromethacationone	#N/A
16.05	4-Fluoromethacationone	#N/A
16.06	4-Fluoromethacationone	#N/A
16.07	4-Fluoromethacationone	#N/A
16.08	4-Fluoromethacationone	#N/A
16.09	4-Fluoromethacationone	#N/A
16.1	4-Fluoromethacationone	#N/A
16.11	4-Fluoromethacationone	#N/A
16.12	4-Fluoromethacationone	#N/A
16.13	4-Fluoromethacationone	#N/A
16.14	4-Fluoromethacationone	#N/A
16.15	4-Fluoromethacationone	#N/A
17.01	4-Fluoromethacationone	#N/A
17.02	4-Fluoromethacationone	#N/A
17.03	4-Fluoromethacationone	#N/A
17.04	4-Fluoromethacationone	#N/A
17.05	4-Fluoromethacationone	#N/A
17.06	4-Fluoromethacationone	#N/A
17.07	4-Fluoromethacationone	#N/A
17.08	4-Fluoromethacationone	#N/A
17.09	4-Fluoromethacationone	#N/A
17.1	4-Fluoromethacationone	#N/A
17.11	4-Fluoromethacationone	#N/A
17.12	4-Fluoromethacationone	#N/A
17.13	4-Fluoromethacationone	#N/A
17.14	4-Fluoromethacationone	#N/A
17.15	4-Fluoromethacationone	#N/A
18.01	4-Fluoromethacationone	#N/A
18.02	4-Fluoromethacationone	#N/A
18.03	4-Fluoromethacationone	#N/A
18.04	4-Fluoromethacationone	#N/A
18.05	4-Fluoromethacationone	#N/A
18.06	4-Fluoromethacationone	#N/A
18.07	4-Fluoromethacationone	#N/A
18.08	4-Fluoromethacationone	#N/A
18.09	4-Fluoromethacationone	#N/A
18.1	4-Fluoromethacationone	#N/A
18.11	4-Fluoromethacationone	#N/A
18.12	4-Fluoromethacationone	#N/A
18.13	4-Fluoromethacationone	#N/A
18.14	4-Fluoromethacationone	#N/A
18.15	4-Fluoromethacationone	#N/A
19.01	4-Fluoromethacationone	#N/A
19.02	4-Fluoromethacationone	#N/A
19.03	4-Fluoromethacationone	#N/A
19.04	4-Fluoromethacationone	#N/A
19.05	4-Fluoromethacationone	#N/A
19.06	4-Fluoromethacationone	#N/A
19.07	4-Fluoromethacationone	#N/A
19.08	4-Fluoromethacationone	#N/A
19.09	4-Fluoromethacationone	#N/A
19.1	4-Fluoromethacationone	#N/A
19.11	4-Fluoromethacationone	#N/A
19.12	4-Fluoromethacationone	#N/A
19.13	4-Fluoromethacationone	#N/A
19.14	4-Fluoromethacationone	#N/A
19.15	4-Fluoromethacationone	#N/A
20.01	4-Fluoromethacationone	#N/A
20.02	4-Fluoromethacationone	#N/A
20.03	4-Fluoromethacationone	#N/A
20.04	4-Fluoromethacationone	#N/A
21.01	4-Fluoromethacationone	#N/A
21.02	4-Fluoromethacationone	#N/A
21.03	4-Fluoromethacationone	#N/A
BD25_1	4-Fluoromethacationone	#N/A
BD25_2	4-Fluoromethacationone	#N/A
BD25_3	4-Fluoromethacationone	#N/A
BD26_1	4-Fluoromethacationone	#N/A
BD26_2	4-Fluoromethacationone	#N/A
BD26_3	4-Fluoromethacationone	#N/A
BD27_1	4-Fluoromethacationone	#N/A
BD27_2	4-Fluoromethacationone	#N/A
BD27_3	4-Fluoromethacationone	#N/A
BD28_1	4-Fluoromethacationone	#N/A
BD28_2	4-Fluoromethacationone	#N/A
BD28_3	4-Fluoromethacationone	#N/A
BD29_1	4-Fluoromethacationone	#N/A
BD29_2	4-Fluoromethacationone	#N/A
BD29_3	4-Fluoromethacationone	#N/A
1.01	4-Methylethcathinone	#N/A
1.02	4-Methylethcathinone	#N/A
1.03	4-Methylethcathinone	#N/A
1.04	4-Methylethcathinone	#N/A
1.05	4-Methylethcathinone	#N/A
1.06	4-Methylethcathinone	#N/A
1.07	4-Methylethcathinone	#N/A
1.08	4-Methylethcathinone	#N/A
1.09	4-Methylethcathinone	#N/A
1.1	4-Methylethcathinone	#N/A
1.11	4-Methylethcathinone	#N/A
1.12	4-Methylethcathinone	#N/A
1.13	4-Methylethcathinone	#N/A
1.14	4-Methylethcathinone	#N/A
1.15	4-Methylethcathinone	#N/A
2.01	4-Methylethcathinone	#N/A
2.02	4-Methylethcathinone	#N/A
2.03	4-Methylethcathinone	#N/A
2.04	4-Methylethcathinone	#N/A
2.05	4-Methylethcathinone	#N/A
2.06	4-Methylethcathinone	#N/A
2.07	4-Methylethcathinone	#N/A
2.08	4-Methylethcathinone	#N/A
2.09	4-Methylethcathinone	#N/A
3.01	4-Methylethcathinone	#N/A
3.02	4-Methylethcathinone	#N/A
3.03	4-Methylethcathinone	#N/A
3.04	4-Methylethcathinone	#N/A
3.05	4-Methylethcathinone	#N/A
3.06	4-Methylethcathinone	#N/A
3.07	4-Methylethcathinone	#N/A
3.08	4-Methylethcathinone	#N/A
3.09	4-Methylethcathinone	#N/A
4.01	4-Methylethcathinone	#N/A
4.02	4-Methylethcathinone	#N/A
4.03	4-Methylethcathinone	#N/A
4.04	4-Methylethcathinone	#N/A
4.05	4-Methylethcathinone	#N/A
4.06	4-Methylethcathinone	#N/A
4.07	4-Methylethcathinone	#N/A
4.08	4-Methylethcathinone	#N/A
4.09	4-Methylethcathinone	#N/A
4.1	4-Methylethcathinone	#N/A
4.11	4-Methylethcathinone	#N/A
4.12	4-Methylethcathinone	#N/A
4.13	4-Methylethcathinone	#N/A
4.14	4-Methylethcathinone	#N/A
4.15	4-Methylethcathinone	#N/A
5.01	4-Methylethcathinone	#N/A
5.02	4-Methylethcathinone	#N/A
5.03	4-Methylethcathinone	#N/A
5.04	4-Methylethcathinone	#N/A
5.05	4-Methylethcathinone	#N/A
5.06	4-Methylethcathinone	#N/A
5.07	4-Methylethcathinone	#N/A
5.08	4-Methylethcathinone	#N/A
5.09	4-Methylethcathinone	#N/A
5.1	4-Methylethcathinone	#N/A
5.11	4-Methylethcathinone	#N/A
5.12	4-Methylethcathinone	#N/A
5.13	4-Methylethcathinone	#N/A
5.14	4-Methylethcathinone	#N/A
5.15	4-Methylethcathinone	#N/A
6.01	4-Methylethcathinone	#N/A
6.02	4-Methylethcathinone	#N/A
6.03	4-Methylethcathinone	#N/A
6.04	4-Methylethcathinone	#N/A
6.05	4-Methylethcathinone	#N/A
6.06	4-Methylethcathinone	#N/A
6.07	4-Methylethcathinone	#N/A
6.08	4-Methylethcathinone	#N/A
6.09	4-Methylethcathinone	#N/A
6.1	4-Methylethcathinone	#N/A
6.11	4-Methylethcathinone	#N/A
6.12	4-Methylethcathinone	#N/A
6.13	4-Methylethcathinone	#N/A
6.14	4-Methylethcathinone	#N/A
6.15	4-Methylethcathinone	#N/A
7.01	4-Methylethcathinone	#N/A
7.02	4-Methylethcathinone	#N/A
7.03	4-Methylethcathinone	#N/A
7.04	4-Methylethcathinone	#N/A
7.05	4-Methylethcathinone	#N/A
7.06	4-Methylethcathinone	#N/A
7.07	4-Methylethcathinone	#N/A
7.08	4-Methylethcathinone	#N/A
7.09	4-Methylethcathinone	#N/A
7.1	4-Methylethcathinone	#N/A
7.11	4-Methylethcathinone	#N/A
7.12	4-Methylethcathinone	#N/A
7.13	4-Methylethcathinone	#N/A
7.14	4-Methylethcathinone	#N/A
7.15	4-Methylethcathinone	#N/A
8.01	4-Methylethcathinone	#N/A
8.02	4-Methylethcathinone	#N/A
8.03	4-Methylethcathinone	#N/A
8.04	4-Methylethcathinone	#N/A
8.05	4-Methylethcathinone	#N/A
8.06	4-Methylethcathinone	#N/A
8.07	4-Methylethcathinone	#N/A
8.08	4-Methylethcathinone	#N/A
8.09	4-Methylethcathinone	#N/A
8.1	4-Methylethcathinone	#N/A
8.11	4-Methylethcathinone	#N/A
8.12	4-Methylethcathinone	#N/A
8.13	4-Methylethcathinone	#N/A
8.14	4-Methylethcathinone	#N/A
8.15	4-Methylethcathinone	#N/A
9.01	4-Methylethcathinone	#N/A
9.02	4-Methylethcathinone	#N/A
9.03	4-Methylethcathinone	#N/A
10.01	4-Methylethcathinone	#N/A
10.02	4-Methylethcathinone	#N/A
10.03	4-Methylethcathinone	#N/A
10.04	4-Methylethcathinone	#N/A
10.05	4-Methylethcathinone	#N/A
10.06	4-Methylethcathinone	#N/A
10.07	4-Methylethcathinone	#N/A
10.08	4-Methylethcathinone	#N/A
10.09	4-Methylethcathinone	#N/A
10.1	4-Methylethcathinone	#N/A
10.11	4-Methylethcathinone	#N/A
10.12	4-Methylethcathinone	#N/A
10.13	4-Methylethcathinone	#N/A
10.14	4-Methylethcathinone	#N/A
10.15	4-Methylethcathinone	#N/A
11.01	4-Methylethcathinone	#N/A
11.02	4-Methylethcathinone	#N/A
11.04	4-Methylethcathinone	#N/A
11.05	4-Methylethcathinone	#N/A
11.06	4-Methylethcathinone	#N/A
11.07	4-Methylethcathinone	#N/A
11.09	4-Methylethcathinone	#N/A
11.1	4-Methylethcathinone	#N/A
11.11	4-Methylethcathinone	#N/A
11.12	4-Methylethcathinone	#N/A
11.14	4-Methylethcathinone	#N/A
11.15	4-Methylethcathinone	#N/A
12.01	4-Methylethcathinone	#N/A
12.02	4-Methylethcathinone	#N/A
12.03	4-Methylethcathinone	#N/A
12.04	4-Methylethcathinone	#N/A
12.05	4-Methylethcathinone	#N/A
12.06	4-Methylethcathinone	#N/A
12.07	4-Methylethcathinone	#N/A
12.08	4-Methylethcathinone	#N/A
12.09	4-Methylethcathinone	#N/A
12.1	4-Methylethcathinone	#N/A
12.11	4-Methylethcathinone	#N/A
12.12	4-Methylethcathinone	#N/A
12.13	4-Methylethcathinone	#N/A
12.14	4-Methylethcathinone	#N/A
12.15	4-Methylethcathinone	#N/A
13.01	4-Methylethcathinone	#N/A
13.02	4-Methylethcathinone	#N/A
13.03	4-Methylethcathinone	#N/A
13.04	4-Methylethcathinone	#N/A
13.05	4-Methylethcathinone	#N/A
14.01	4-Methylethcathinone	#N/A
14.02	4-Methylethcathinone	#N/A
14.03	4-Methylethcathinone	#N/A
14.04	4-Methylethcathinone	#N/A
14.05	4-Methylethcathinone	#N/A
14.06	4-Methylethcathinone	#N/A
14.07	4-Methylethcathinone	#N/A
14.08	4-Methylethcathinone	#N/A
14.09	4-Methylethcathinone	#N/A
14.1	4-Methylethcathinone	#N/A
14.11	4-Methylethcathinone	#N/A
14.12	4-Methylethcathinone	#N/A
14.13	4-Methylethcathinone	#N/A
14.14	4-Methylethcathinone	#N/A
14.15	4-Methylethcathinone	#N/A
15.01	4-Methylethcathinone	#N/A
15.02	4-Methylethcathinone	#N/A
15.03	4-Methylethcathinone	#N/A
15.04	4-Methylethcathinone	#N/A
15.05	4-Methylethcathinone	#N/A
15.06	4-Methylethcathinone	#N/A
15.07	4-Methylethcathinone	#N/A
15.08	4-Methylethcathinone	#N/A
15.09	4-Methylethcathinone	#N/A
15.1	4-Methylethcathinone	#N/A
15.11	4-Methylethcathinone	#N/A
15.12	4-Methylethcathinone	#N/A
15.13	4-Methylethcathinone	#N/A
15.14	4-Methylethcathinone	#N/A
15.15	4-Methylethcathinone	#N/A
16.01	4-Methylethcathinone	#N/A
16.02	4-Methylethcathinone	#N/A
16.03	4-Methylethcathinone	#N/A
16.04	4-Methylethcathinone	#N/A
16.05	4-Methylethcathinone	#N/A
16.06	4-Methylethcathinone	#N/A
16.07	4-Methylethcathinone	#N/A
16.08	4-Methylethcathinone	#N/A
16.09	4-Methylethcathinone	#N/A
16.1	4-Methylethcathinone	#N/A
16.11	4-Methylethcathinone	#N/A
16.12	4-Methylethcathinone	#N/A
16.13	4-Methylethcathinone	#N/A
16.14	4-Methylethcathinone	#N/A
16.15	4-Methylethcathinone	#N/A
17.01	4-Methylethcathinone	#N/A
17.02	4-Methylethcathinone	#N/A
17.03	4-Methylethcathinone	#N/A
17.04	4-Methylethcathinone	#N/A
17.05	4-Methylethcathinone	#N/A
17.06	4-Methylethcathinone	#N/A
17.07	4-Methylethcathinone	#N/A
17.08	4-Methylethcathinone	#N/A
17.09	4-Methylethcathinone	#N/A
17.1	4-Methylethcathinone	#N/A
17.11	4-Methylethcathinone	#N/A
17.12	4-Methylethcathinone	#N/A
17.13	4-Methylethcathinone	#N/A
17.14	4-Methylethcathinone	#N/A
17.15	4-Methylethcathinone	#N/A
18.01	4-Methylethcathinone	#N/A
18.02	4-Methylethcathinone	#N/A
18.03	4-Methylethcathinone	#N/A
18.04	4-Methylethcathinone	#N/A
18.05	4-Methylethcathinone	#N/A
18.06	4-Methylethcathinone	#N/A
18.07	4-Methylethcathinone	#N/A
18.08	4-Methylethcathinone	#N/A
18.09	4-Methylethcathinone	#N/A
18.1	4-Methylethcathinone	#N/A
18.11	4-Methylethcathinone	#N/A
18.12	4-Methylethcathinone	#N/A
18.13	4-Methylethcathinone	#N/A
18.14	4-Methylethcathinone	#N/A
18.15	4-Methylethcathinone	#N/A
19.01	4-Methylethcathinone	#N/A
19.02	4-Methylethcathinone	#N/A
19.03	4-Methylethcathinone	#N/A
19.04	4-Methylethcathinone	#N/A
19.05	4-Methylethcathinone	#N/A
19.06	4-Methylethcathinone	#N/A
19.07	4-Methylethcathinone	#N/A
19.08	4-Methylethcathinone	#N/A
19.09	4-Methylethcathinone	#N/A
19.1	4-Methylethcathinone	#N/A
19.11	4-Methylethcathinone	#N/A
19.12	4-Methylethcathinone	#N/A
19.13	4-Methylethcathinone	#N/A
19.14	4-Methylethcathinone	#N/A
19.15	4-Methylethcathinone	#N/A
20.01	4-Methylethcathinone	#N/A
20.02	4-Methylethcathinone	#N/A
20.03	4-Methylethcathinone	#N/A
20.04	4-Methylethcathinone	#N/A
21.01	4-Methylethcathinone	#N/A
21.02	4-Methylethcathinone	#N/A
21.03	4-Methylethcathinone	#N/A
BD25_1	4-Methylethcathinone	#N/A
BD25_2	4-Methylethcathinone	#N/A
BD25_3	4-Methylethcathinone	#N/A
BD26_1	4-Methylethcathinone	#N/A
BD26_2	4-Methylethcathinone	#N/A
BD26_3	4-Methylethcathinone	#N/A
BD27_1	4-Methylethcathinone	#N/A
BD27_2	4-Methylethcathinone	#N/A
BD27_3	4-Methylethcathinone	#N/A
BD28_1	4-Methylethcathinone	#N/A
BD28_2	4-Methylethcathinone	#N/A
BD28_3	4-Methylethcathinone	#N/A
BD29_1	4-Methylethcathinone	#N/A
BD29_2	4-Methylethcathinone	#N/A
BD29_3	4-Methylethcathinone	#N/A
BD11_1	4-Methylethcathinone	#N/A
BD11_2	4-Methylethcathinone	#N/A
BD11_3	4-Methylethcathinone	#N/A
BD12_1	4-Methylethcathinone	#N/A
BD12_2	4-Methylethcathinone	#N/A
BD12_3	4-Methylethcathinone	#N/A
BD13_1	4-Methylethcathinone	#N/A
BD13_2	4-Methylethcathinone	#N/A
BD13_3	4-Methylethcathinone	#N/A
BD14_1	4-Methylethcathinone	#N/A
BD14_2	4-Methylethcathinone	#N/A
BD14_3	4-Methylethcathinone	#N/A
BD15_1	4-Methylethcathinone	#N/A
BD15_2	4-Methylethcathinone	#N/A
BD15_3	4-Methylethcathinone	#N/A
BOS11_1	4-Methylethcathinone	#N/A
BOS11_2	4-Methylethcathinone	#N/A
BOS11_3	4-Methylethcathinone	#N/A
BOS12_1	4-Methylethcathinone	#N/A
BOS12_2	4-Methylethcathinone	#N/A
BOS12_3	4-Methylethcathinone	#N/A
BOS13_1	4-Methylethcathinone	#N/A
BOS13_2	4-Methylethcathinone	#N/A
BOS13_3	4-Methylethcathinone	#N/A
BOS14_1	4-Methylethcathinone	#N/A
BOS14_2	4-Methylethcathinone	#N/A
BOS14_3	4-Methylethcathinone	#N/A
BOS15_1	4-Methylethcathinone	#N/A
BOS15_2	4-Methylethcathinone	#N/A
BOS15_3	4-Methylethcathinone	#N/A
EMS12_1	4-Methylethcathinone	#N/A
EMS12_2	4-Methylethcathinone	#N/A
EMS12_3	4-Methylethcathinone	#N/A
EMS13_1	4-Methylethcathinone	#N/A
EMS13_2	4-Methylethcathinone	#N/A
EMS13_3	4-Methylethcathinone	#N/A
EMS14_1	4-Methylethcathinone	#N/A
EMS14_2	4-Methylethcathinone	#N/A
EMS14_3	4-Methylethcathinone	#N/A
THORN12_1	4-Methylethcathinone	#N/A
THORN12_2	4-Methylethcathinone	#N/A
THORN12_3	4-Methylethcathinone	#N/A
THORN13_1	4-Methylethcathinone	#N/A
THORN13_2	4-Methylethcathinone	#N/A
THORN13_3	4-Methylethcathinone	#N/A
THORN14_1	4-Methylethcathinone	#N/A
THORN14_2	4-Methylethcathinone	#N/A
THORN14_3	4-Methylethcathinone	#N/A
THORN15_1	4-Methylethcathinone	#N/A
THORN15_2	4-Methylethcathinone	#N/A
THORN15_3	4-Methylethcathinone	#N/A
1.01	Acetamiprid	#N/A
1.02	Acetamiprid	#N/A
1.03	Acetamiprid	#N/A
1.04	Acetamiprid	#N/A
1.05	Acetamiprid	#N/A
1.06	Acetamiprid	#N/A
1.07	Acetamiprid	#N/A
1.08	Acetamiprid	#N/A
1.09	Acetamiprid	#N/A
1.1	Acetamiprid	#N/A
1.11	Acetamiprid	#N/A
1.12	Acetamiprid	#N/A
1.13	Acetamiprid	#N/A
1.14	Acetamiprid	#N/A
1.15	Acetamiprid	#N/A
2.01	Acetamiprid	#N/A
2.02	Acetamiprid	#N/A
2.03	Acetamiprid	#N/A
2.04	Acetamiprid	#N/A
2.05	Acetamiprid	#N/A
2.06	Acetamiprid	#N/A
2.07	Acetamiprid	#N/A
2.08	Acetamiprid	#N/A
2.09	Acetamiprid	#N/A
3.01	Acetamiprid	#N/A
3.02	Acetamiprid	#N/A
3.03	Acetamiprid	#N/A
3.04	Acetamiprid	#N/A
3.05	Acetamiprid	#N/A
3.06	Acetamiprid	#N/A
3.07	Acetamiprid	#N/A
3.08	Acetamiprid	#N/A
3.09	Acetamiprid	#N/A
4.01	Acetamiprid	#N/A
4.02	Acetamiprid	#N/A
4.03	Acetamiprid	#N/A
4.04	Acetamiprid	#N/A
4.05	Acetamiprid	#N/A
4.06	Acetamiprid	#N/A
4.07	Acetamiprid	#N/A
4.08	Acetamiprid	#N/A
4.09	Acetamiprid	#N/A
4.1	Acetamiprid	#N/A
4.11	Acetamiprid	#N/A
4.12	Acetamiprid	#N/A
4.13	Acetamiprid	#N/A
4.14	Acetamiprid	#N/A
4.15	Acetamiprid	#N/A
5.01	Acetamiprid	#N/A
5.02	Acetamiprid	#N/A
5.03	Acetamiprid	#N/A
5.04	Acetamiprid	<LOQ
5.05	Acetamiprid	<LOQ
5.06	Acetamiprid	<LOQ
5.07	Acetamiprid	#N/A
5.08	Acetamiprid	#N/A
5.09	Acetamiprid	#N/A
5.1	Acetamiprid	#N/A
5.11	Acetamiprid	#N/A
5.12	Acetamiprid	#N/A
5.13	Acetamiprid	#N/A
5.14	Acetamiprid	#N/A
5.15	Acetamiprid	#N/A
6.01	Acetamiprid	#N/A
6.02	Acetamiprid	#N/A
6.03	Acetamiprid	#N/A
6.04	Acetamiprid	#N/A
6.05	Acetamiprid	#N/A
6.06	Acetamiprid	#N/A
6.07	Acetamiprid	#N/A
6.08	Acetamiprid	#N/A
6.09	Acetamiprid	#N/A
6.1	Acetamiprid	#N/A
6.11	Acetamiprid	#N/A
6.12	Acetamiprid	#N/A
6.13	Acetamiprid	#N/A
6.14	Acetamiprid	#N/A
6.15	Acetamiprid	#N/A
7.01	Acetamiprid	#N/A
7.02	Acetamiprid	#N/A
7.03	Acetamiprid	#N/A
7.04	Acetamiprid	#N/A
7.05	Acetamiprid	#N/A
7.06	Acetamiprid	#N/A
7.07	Acetamiprid	#N/A
7.08	Acetamiprid	#N/A
7.09	Acetamiprid	#N/A
7.1	Acetamiprid	#N/A
7.11	Acetamiprid	#N/A
7.12	Acetamiprid	#N/A
7.13	Acetamiprid	#N/A
7.14	Acetamiprid	#N/A
7.15	Acetamiprid	#N/A
8.01	Acetamiprid	#N/A
8.02	Acetamiprid	#N/A
8.03	Acetamiprid	#N/A
8.04	Acetamiprid	#N/A
8.05	Acetamiprid	#N/A
8.06	Acetamiprid	#N/A
8.07	Acetamiprid	#N/A
8.08	Acetamiprid	#N/A
8.09	Acetamiprid	#N/A
8.1	Acetamiprid	#N/A
8.11	Acetamiprid	#N/A
8.12	Acetamiprid	#N/A
8.13	Acetamiprid	#N/A
8.14	Acetamiprid	#N/A
8.15	Acetamiprid	#N/A
9.01	Acetamiprid	#N/A
9.02	Acetamiprid	#N/A
9.03	Acetamiprid	#N/A
10.01	Acetamiprid	#N/A
10.02	Acetamiprid	#N/A
10.03	Acetamiprid	#N/A
10.04	Acetamiprid	#N/A
10.05	Acetamiprid	#N/A
10.06	Acetamiprid	#N/A
10.07	Acetamiprid	#N/A
10.08	Acetamiprid	#N/A
10.09	Acetamiprid	#N/A
10.1	Acetamiprid	#N/A
10.11	Acetamiprid	#N/A
10.12	Acetamiprid	#N/A
10.13	Acetamiprid	#N/A
10.14	Acetamiprid	#N/A
10.15	Acetamiprid	#N/A
11.01	Acetamiprid	#N/A
11.02	Acetamiprid	#N/A
11.04	Acetamiprid	#N/A
11.05	Acetamiprid	#N/A
11.06	Acetamiprid	#N/A
11.07	Acetamiprid	#N/A
11.09	Acetamiprid	#N/A
11.1	Acetamiprid	#N/A
11.11	Acetamiprid	#N/A
11.12	Acetamiprid	#N/A
11.14	Acetamiprid	#N/A
11.15	Acetamiprid	#N/A
12.01	Acetamiprid	#N/A
12.02	Acetamiprid	#N/A
12.03	Acetamiprid	#N/A
12.04	Acetamiprid	#N/A
12.05	Acetamiprid	#N/A
12.06	Acetamiprid	#N/A
12.07	Acetamiprid	#N/A
12.08	Acetamiprid	#N/A
12.09	Acetamiprid	#N/A
12.1	Acetamiprid	#N/A
12.11	Acetamiprid	#N/A
12.12	Acetamiprid	#N/A
12.13	Acetamiprid	#N/A
12.14	Acetamiprid	#N/A
12.15	Acetamiprid	#N/A
13.01	Acetamiprid	#N/A
13.02	Acetamiprid	#N/A
13.03	Acetamiprid	#N/A
13.04	Acetamiprid	#N/A
13.05	Acetamiprid	#N/A
14.01	Acetamiprid	#N/A
14.02	Acetamiprid	#N/A
14.03	Acetamiprid	#N/A
14.04	Acetamiprid	#N/A
14.05	Acetamiprid	#N/A
14.06	Acetamiprid	#N/A
14.07	Acetamiprid	#N/A
14.08	Acetamiprid	#N/A
14.09	Acetamiprid	#N/A
14.1	Acetamiprid	#N/A
14.11	Acetamiprid	#N/A
14.12	Acetamiprid	#N/A
14.13	Acetamiprid	#N/A
14.14	Acetamiprid	#N/A
14.15	Acetamiprid	#N/A
15.01	Acetamiprid	#N/A
15.02	Acetamiprid	#N/A
15.03	Acetamiprid	#N/A
15.04	Acetamiprid	#N/A
15.05	Acetamiprid	#N/A
15.06	Acetamiprid	#N/A
15.07	Acetamiprid	#N/A
15.08	Acetamiprid	#N/A
15.09	Acetamiprid	#N/A
15.1	Acetamiprid	#N/A
15.11	Acetamiprid	#N/A
15.12	Acetamiprid	#N/A
15.13	Acetamiprid	#N/A
15.14	Acetamiprid	#N/A
15.15	Acetamiprid	#N/A
16.01	Acetamiprid	#N/A
16.02	Acetamiprid	#N/A
16.03	Acetamiprid	#N/A
16.04	Acetamiprid	#N/A
16.05	Acetamiprid	#N/A
16.06	Acetamiprid	#N/A
16.07	Acetamiprid	#N/A
16.08	Acetamiprid	#N/A
16.09	Acetamiprid	#N/A
16.1	Acetamiprid	#N/A
16.11	Acetamiprid	#N/A
16.12	Acetamiprid	#N/A
16.13	Acetamiprid	#N/A
16.14	Acetamiprid	#N/A
16.15	Acetamiprid	#N/A
17.01	Acetamiprid	#N/A
17.02	Acetamiprid	#N/A
17.03	Acetamiprid	#N/A
17.04	Acetamiprid	#N/A
17.05	Acetamiprid	#N/A
17.06	Acetamiprid	#N/A
17.07	Acetamiprid	#N/A
17.08	Acetamiprid	#N/A
17.09	Acetamiprid	#N/A
17.1	Acetamiprid	#N/A
17.11	Acetamiprid	#N/A
17.12	Acetamiprid	#N/A
17.13	Acetamiprid	#N/A
17.14	Acetamiprid	#N/A
17.15	Acetamiprid	#N/A
18.01	Acetamiprid	#N/A
18.02	Acetamiprid	#N/A
18.03	Acetamiprid	#N/A
18.04	Acetamiprid	#N/A
18.05	Acetamiprid	#N/A
18.06	Acetamiprid	#N/A
18.07	Acetamiprid	#N/A
18.08	Acetamiprid	#N/A
18.09	Acetamiprid	#N/A
18.1	Acetamiprid	#N/A
18.11	Acetamiprid	#N/A
18.12	Acetamiprid	#N/A
18.13	Acetamiprid	#N/A
18.14	Acetamiprid	#N/A
18.15	Acetamiprid	#N/A
19.01	Acetamiprid	#N/A
19.02	Acetamiprid	#N/A
19.03	Acetamiprid	#N/A
19.04	Acetamiprid	#N/A
19.05	Acetamiprid	#N/A
19.06	Acetamiprid	#N/A
19.07	Acetamiprid	#N/A
19.08	Acetamiprid	#N/A
19.09	Acetamiprid	#N/A
19.1	Acetamiprid	#N/A
19.11	Acetamiprid	#N/A
19.12	Acetamiprid	#N/A
19.13	Acetamiprid	#N/A
19.14	Acetamiprid	#N/A
19.15	Acetamiprid	#N/A
20.01	Acetamiprid	#N/A
20.02	Acetamiprid	#N/A
20.03	Acetamiprid	#N/A
20.04	Acetamiprid	#N/A
21.01	Acetamiprid	#N/A
21.02	Acetamiprid	#N/A
21.03	Acetamiprid	#N/A
BD25_1	Acetamiprid	<LOQ
BD25_2	Acetamiprid	<LOQ
BD25_3	Acetamiprid	<LOQ
BD26_1	Acetamiprid	<LOQ
BD26_2	Acetamiprid	<LOQ
BD26_3	Acetamiprid	<LOQ
BD27_1	Acetamiprid	0.998005
BD27_2	Acetamiprid	#N/A
BD27_3	Acetamiprid	<LOQ
BD28_1	Acetamiprid	2.93722
BD28_2	Acetamiprid	<LOQ
BD28_3	Acetamiprid	<LOQ
BD29_1	Acetamiprid	<LOQ
BD29_2	Acetamiprid	#N/A
BD29_3	Acetamiprid	9.81103
1.01	Alprazolam	#N/A
1.02	Alprazolam	#N/A
1.03	Alprazolam	#N/A
1.04	Alprazolam	#N/A
1.05	Alprazolam	#N/A
1.06	Alprazolam	#N/A
1.07	Alprazolam	#N/A
1.08	Alprazolam	#N/A
1.09	Alprazolam	#N/A
1.1	Alprazolam	#N/A
1.11	Alprazolam	#N/A
1.12	Alprazolam	#N/A
1.13	Alprazolam	#N/A
1.14	Alprazolam	#N/A
1.15	Alprazolam	#N/A
2.01	Alprazolam	#N/A
2.02	Alprazolam	#N/A
2.03	Alprazolam	#N/A
2.04	Alprazolam	#N/A
2.05	Alprazolam	#N/A
2.06	Alprazolam	#N/A
2.07	Alprazolam	#N/A
2.08	Alprazolam	#N/A
2.09	Alprazolam	#N/A
3.01	Alprazolam	#N/A
3.02	Alprazolam	#N/A
3.03	Alprazolam	#N/A
3.04	Alprazolam	#N/A
3.05	Alprazolam	#N/A
3.06	Alprazolam	#N/A
3.07	Alprazolam	#N/A
3.08	Alprazolam	#N/A
3.09	Alprazolam	#N/A
4.01	Alprazolam	#N/A
4.02	Alprazolam	#N/A
4.03	Alprazolam	#N/A
4.04	Alprazolam	#N/A
4.05	Alprazolam	#N/A
4.06	Alprazolam	#N/A
4.07	Alprazolam	#N/A
4.08	Alprazolam	#N/A
4.09	Alprazolam	#N/A
4.1	Alprazolam	#N/A
4.11	Alprazolam	#N/A
4.12	Alprazolam	#N/A
4.13	Alprazolam	#N/A
4.14	Alprazolam	#N/A
4.15	Alprazolam	#N/A
5.01	Alprazolam	#N/A
5.02	Alprazolam	#N/A
5.03	Alprazolam	#N/A
5.04	Alprazolam	#N/A
5.05	Alprazolam	#N/A
5.06	Alprazolam	#N/A
5.07	Alprazolam	#N/A
5.08	Alprazolam	#N/A
5.09	Alprazolam	#N/A
5.1	Alprazolam	#N/A
5.11	Alprazolam	#N/A
5.12	Alprazolam	#N/A
5.13	Alprazolam	#N/A
5.14	Alprazolam	#N/A
5.15	Alprazolam	#N/A
6.01	Alprazolam	#N/A
6.02	Alprazolam	#N/A
6.03	Alprazolam	#N/A
6.04	Alprazolam	#N/A
6.05	Alprazolam	#N/A
6.06	Alprazolam	#N/A
6.07	Alprazolam	#N/A
6.08	Alprazolam	#N/A
6.09	Alprazolam	#N/A
6.1	Alprazolam	#N/A
6.11	Alprazolam	#N/A
6.12	Alprazolam	#N/A
6.13	Alprazolam	#N/A
6.14	Alprazolam	#N/A
6.15	Alprazolam	#N/A
7.01	Alprazolam	#N/A
7.02	Alprazolam	#N/A
7.03	Alprazolam	#N/A
7.04	Alprazolam	#N/A
7.05	Alprazolam	#N/A
7.06	Alprazolam	#N/A
7.07	Alprazolam	#N/A
7.08	Alprazolam	#N/A
7.09	Alprazolam	#N/A
7.1	Alprazolam	#N/A
7.11	Alprazolam	#N/A
7.12	Alprazolam	#N/A
7.13	Alprazolam	#N/A
7.14	Alprazolam	#N/A
7.15	Alprazolam	#N/A
8.01	Alprazolam	#N/A
8.02	Alprazolam	#N/A
8.03	Alprazolam	#N/A
8.04	Alprazolam	#N/A
8.05	Alprazolam	#N/A
8.06	Alprazolam	#N/A
8.07	Alprazolam	#N/A
8.08	Alprazolam	#N/A
8.09	Alprazolam	#N/A
8.1	Alprazolam	#N/A
8.11	Alprazolam	#N/A
8.12	Alprazolam	#N/A
8.13	Alprazolam	#N/A
8.14	Alprazolam	#N/A
8.15	Alprazolam	#N/A
9.01	Alprazolam	#N/A
9.02	Alprazolam	#N/A
9.03	Alprazolam	#N/A
10.01	Alprazolam	#N/A
10.02	Alprazolam	#N/A
10.03	Alprazolam	#N/A
10.04	Alprazolam	#N/A
10.05	Alprazolam	#N/A
10.06	Alprazolam	#N/A
10.07	Alprazolam	#N/A
10.08	Alprazolam	#N/A
10.09	Alprazolam	#N/A
10.1	Alprazolam	#N/A
10.11	Alprazolam	#N/A
10.12	Alprazolam	#N/A
10.13	Alprazolam	#N/A
10.14	Alprazolam	#N/A
10.15	Alprazolam	#N/A
11.01	Alprazolam	#N/A
11.02	Alprazolam	#N/A
11.04	Alprazolam	#N/A
11.05	Alprazolam	#N/A
11.06	Alprazolam	#N/A
11.07	Alprazolam	#N/A
11.09	Alprazolam	#N/A
11.1	Alprazolam	#N/A
11.11	Alprazolam	#N/A
11.12	Alprazolam	#N/A
11.14	Alprazolam	#N/A
11.15	Alprazolam	#N/A
12.01	Alprazolam	#N/A
12.02	Alprazolam	#N/A
12.03	Alprazolam	#N/A
12.04	Alprazolam	#N/A
12.05	Alprazolam	#N/A
12.06	Alprazolam	#N/A
12.07	Alprazolam	#N/A
12.08	Alprazolam	#N/A
12.09	Alprazolam	#N/A
12.1	Alprazolam	#N/A
12.11	Alprazolam	#N/A
12.12	Alprazolam	#N/A
12.13	Alprazolam	#N/A
12.14	Alprazolam	#N/A
12.15	Alprazolam	#N/A
13.01	Alprazolam	#N/A
13.02	Alprazolam	#N/A
13.03	Alprazolam	#N/A
13.04	Alprazolam	#N/A
13.05	Alprazolam	#N/A
14.01	Alprazolam	#N/A
14.02	Alprazolam	#N/A
14.03	Alprazolam	#N/A
14.04	Alprazolam	#N/A
14.05	Alprazolam	#N/A
14.06	Alprazolam	#N/A
14.07	Alprazolam	#N/A
14.08	Alprazolam	#N/A
14.09	Alprazolam	#N/A
14.1	Alprazolam	#N/A
14.11	Alprazolam	#N/A
14.12	Alprazolam	#N/A
14.13	Alprazolam	#N/A
14.14	Alprazolam	#N/A
14.15	Alprazolam	#N/A
15.01	Alprazolam	#N/A
15.02	Alprazolam	#N/A
15.03	Alprazolam	#N/A
15.04	Alprazolam	#N/A
15.05	Alprazolam	#N/A
15.06	Alprazolam	#N/A
15.07	Alprazolam	#N/A
15.08	Alprazolam	#N/A
15.09	Alprazolam	#N/A
15.1	Alprazolam	#N/A
15.11	Alprazolam	#N/A
15.12	Alprazolam	#N/A
15.13	Alprazolam	#N/A
15.14	Alprazolam	#N/A
15.15	Alprazolam	#N/A
16.01	Alprazolam	#N/A
16.02	Alprazolam	#N/A
16.03	Alprazolam	#N/A
16.04	Alprazolam	#N/A
16.05	Alprazolam	#N/A
16.06	Alprazolam	#N/A
16.07	Alprazolam	#N/A
16.08	Alprazolam	#N/A
16.09	Alprazolam	#N/A
16.1	Alprazolam	#N/A
16.11	Alprazolam	#N/A
16.12	Alprazolam	#N/A
16.13	Alprazolam	#N/A
16.14	Alprazolam	#N/A
16.15	Alprazolam	#N/A
17.01	Alprazolam	#N/A
17.02	Alprazolam	#N/A
17.03	Alprazolam	#N/A
17.04	Alprazolam	#N/A
17.05	Alprazolam	#N/A
17.06	Alprazolam	#N/A
17.07	Alprazolam	#N/A
17.08	Alprazolam	#N/A
17.09	Alprazolam	#N/A
17.1	Alprazolam	#N/A
17.11	Alprazolam	#N/A
17.12	Alprazolam	#N/A
17.13	Alprazolam	#N/A
17.14	Alprazolam	#N/A
17.15	Alprazolam	#N/A
18.01	Alprazolam	#N/A
18.02	Alprazolam	#N/A
18.03	Alprazolam	#N/A
18.04	Alprazolam	#N/A
18.05	Alprazolam	#N/A
18.06	Alprazolam	#N/A
18.07	Alprazolam	#N/A
18.08	Alprazolam	#N/A
18.09	Alprazolam	#N/A
18.1	Alprazolam	#N/A
18.11	Alprazolam	#N/A
18.12	Alprazolam	#N/A
18.13	Alprazolam	#N/A
18.14	Alprazolam	#N/A
18.15	Alprazolam	#N/A
19.01	Alprazolam	#N/A
19.02	Alprazolam	#N/A
19.03	Alprazolam	#N/A
19.04	Alprazolam	#N/A
19.05	Alprazolam	9.41954
19.06	Alprazolam	#N/A
19.07	Alprazolam	#N/A
19.08	Alprazolam	#N/A
19.09	Alprazolam	#N/A
19.1	Alprazolam	#N/A
19.11	Alprazolam	#N/A
19.12	Alprazolam	#N/A
19.13	Alprazolam	#N/A
19.14	Alprazolam	#N/A
19.15	Alprazolam	#N/A
20.01	Alprazolam	#N/A
20.02	Alprazolam	#N/A
20.03	Alprazolam	#N/A
20.04	Alprazolam	#N/A
21.01	Alprazolam	#N/A
21.02	Alprazolam	#N/A
21.03	Alprazolam	#N/A
BD25_1	Alprazolam	#N/A
BD25_2	Alprazolam	#N/A
BD25_3	Alprazolam	#N/A
BD26_1	Alprazolam	#N/A
BD26_2	Alprazolam	#N/A
BD26_3	Alprazolam	#N/A
BD27_1	Alprazolam	#N/A
BD27_2	Alprazolam	#N/A
BD27_3	Alprazolam	#N/A
BD28_1	Alprazolam	#N/A
BD28_2	Alprazolam	#N/A
BD28_3	Alprazolam	#N/A
BD29_1	Alprazolam	#N/A
BD29_2	Alprazolam	#N/A
BD29_3	Alprazolam	#N/A
BD11_1	Alprazolam	#N/A
BD11_2	Alprazolam	<LOQ
BD11_3	Alprazolam	#N/A
BD12_1	Alprazolam	#N/A
BD12_2	Alprazolam	#N/A
BD12_3	Alprazolam	#N/A
BD13_1	Alprazolam	#N/A
BD13_2	Alprazolam	#N/A
BD13_3	Alprazolam	#N/A
BD14_1	Alprazolam	#N/A
BD14_2	Alprazolam	#N/A
BD14_3	Alprazolam	#N/A
BD15_1	Alprazolam	#N/A
BD15_2	Alprazolam	#N/A
BD15_3	Alprazolam	#N/A
BOS11_1	Alprazolam	#N/A
BOS11_2	Alprazolam	#N/A
BOS11_3	Alprazolam	#N/A
BOS12_1	Alprazolam	#N/A
BOS12_2	Alprazolam	#N/A
BOS12_3	Alprazolam	#N/A
BOS13_1	Alprazolam	#N/A
BOS13_2	Alprazolam	#N/A
BOS13_3	Alprazolam	#N/A
BOS14_1	Alprazolam	#N/A
BOS14_2	Alprazolam	#N/A
BOS14_3	Alprazolam	#N/A
BOS15_1	Alprazolam	#N/A
BOS15_2	Alprazolam	#N/A
BOS15_3	Alprazolam	#N/A
EMS12_1	Alprazolam	#N/A
EMS12_2	Alprazolam	#N/A
EMS12_3	Alprazolam	#N/A
EMS13_1	Alprazolam	#N/A
EMS13_2	Alprazolam	#N/A
EMS13_3	Alprazolam	#N/A
EMS14_1	Alprazolam	#N/A
EMS14_2	Alprazolam	#N/A
EMS14_3	Alprazolam	#N/A
THORN12_1	Alprazolam	#N/A
THORN12_2	Alprazolam	#N/A
THORN12_3	Alprazolam	#N/A
THORN13_1	Alprazolam	#N/A
THORN13_2	Alprazolam	#N/A
THORN13_3	Alprazolam	#N/A
THORN14_1	Alprazolam	#N/A
THORN14_2	Alprazolam	#N/A
THORN14_3	Alprazolam	#N/A
THORN15_1	Alprazolam	#N/A
THORN15_2	Alprazolam	#N/A
THORN15_3	Alprazolam	#N/A
1.01	Ametryn	#N/A
1.02	Ametryn	#N/A
1.03	Ametryn	#N/A
1.04	Ametryn	#N/A
1.05	Ametryn	#N/A
1.06	Ametryn	#N/A
1.07	Ametryn	#N/A
1.08	Ametryn	#N/A
1.09	Ametryn	#N/A
1.1	Ametryn	#N/A
1.11	Ametryn	#N/A
1.12	Ametryn	#N/A
1.13	Ametryn	#N/A
1.14	Ametryn	#N/A
1.15	Ametryn	#N/A
2.01	Ametryn	#N/A
2.02	Ametryn	#N/A
2.03	Ametryn	#N/A
2.04	Ametryn	#N/A
2.05	Ametryn	#N/A
2.06	Ametryn	#N/A
2.07	Ametryn	#N/A
2.08	Ametryn	#N/A
2.09	Ametryn	#N/A
3.01	Ametryn	#N/A
3.02	Ametryn	#N/A
3.03	Ametryn	#N/A
3.04	Ametryn	#N/A
3.05	Ametryn	#N/A
3.06	Ametryn	#N/A
3.07	Ametryn	#N/A
3.08	Ametryn	#N/A
3.09	Ametryn	#N/A
4.01	Ametryn	#N/A
4.02	Ametryn	#N/A
4.03	Ametryn	#N/A
4.04	Ametryn	#N/A
4.05	Ametryn	#N/A
4.06	Ametryn	#N/A
4.07	Ametryn	#N/A
4.08	Ametryn	#N/A
4.09	Ametryn	#N/A
4.1	Ametryn	#N/A
4.11	Ametryn	#N/A
4.12	Ametryn	#N/A
4.13	Ametryn	#N/A
4.14	Ametryn	#N/A
4.15	Ametryn	#N/A
5.01	Ametryn	#N/A
5.02	Ametryn	#N/A
5.03	Ametryn	#N/A
5.04	Ametryn	#N/A
5.05	Ametryn	#N/A
5.06	Ametryn	#N/A
5.07	Ametryn	#N/A
5.08	Ametryn	#N/A
5.09	Ametryn	#N/A
5.1	Ametryn	#N/A
5.11	Ametryn	#N/A
5.12	Ametryn	#N/A
5.13	Ametryn	#N/A
5.14	Ametryn	#N/A
5.15	Ametryn	#N/A
6.01	Ametryn	#N/A
6.02	Ametryn	#N/A
6.03	Ametryn	#N/A
6.04	Ametryn	#N/A
6.05	Ametryn	#N/A
6.06	Ametryn	#N/A
6.07	Ametryn	#N/A
6.08	Ametryn	#N/A
6.09	Ametryn	#N/A
6.1	Ametryn	#N/A
6.11	Ametryn	#N/A
6.12	Ametryn	#N/A
6.13	Ametryn	#N/A
6.14	Ametryn	#N/A
6.15	Ametryn	#N/A
7.01	Ametryn	#N/A
7.02	Ametryn	#N/A
7.03	Ametryn	#N/A
7.04	Ametryn	#N/A
7.05	Ametryn	#N/A
7.06	Ametryn	#N/A
7.07	Ametryn	#N/A
7.08	Ametryn	#N/A
7.09	Ametryn	#N/A
7.1	Ametryn	#N/A
7.11	Ametryn	#N/A
7.12	Ametryn	#N/A
7.13	Ametryn	#N/A
7.14	Ametryn	#N/A
7.15	Ametryn	#N/A
8.01	Ametryn	#N/A
8.02	Ametryn	#N/A
8.03	Ametryn	#N/A
8.04	Ametryn	#N/A
8.05	Ametryn	#N/A
8.06	Ametryn	#N/A
8.07	Ametryn	#N/A
8.08	Ametryn	#N/A
8.09	Ametryn	#N/A
8.1	Ametryn	#N/A
8.11	Ametryn	#N/A
8.12	Ametryn	#N/A
8.13	Ametryn	#N/A
8.14	Ametryn	#N/A
8.15	Ametryn	#N/A
9.01	Ametryn	#N/A
9.02	Ametryn	#N/A
9.03	Ametryn	#N/A
10.01	Ametryn	#N/A
10.02	Ametryn	#N/A
10.03	Ametryn	#N/A
10.04	Ametryn	#N/A
10.05	Ametryn	#N/A
10.06	Ametryn	#N/A
10.07	Ametryn	#N/A
10.08	Ametryn	#N/A
10.09	Ametryn	#N/A
10.1	Ametryn	#N/A
10.11	Ametryn	#N/A
10.12	Ametryn	#N/A
10.13	Ametryn	#N/A
10.14	Ametryn	#N/A
10.15	Ametryn	#N/A
11.01	Ametryn	#N/A
11.02	Ametryn	#N/A
11.04	Ametryn	#N/A
11.05	Ametryn	#N/A
11.06	Ametryn	#N/A
11.07	Ametryn	#N/A
11.09	Ametryn	#N/A
11.1	Ametryn	#N/A
11.11	Ametryn	#N/A
11.12	Ametryn	#N/A
11.14	Ametryn	#N/A
11.15	Ametryn	#N/A
12.01	Ametryn	#N/A
12.02	Ametryn	#N/A
12.03	Ametryn	#N/A
12.04	Ametryn	#N/A
12.05	Ametryn	#N/A
12.06	Ametryn	#N/A
12.07	Ametryn	#N/A
12.08	Ametryn	#N/A
12.09	Ametryn	#N/A
12.1	Ametryn	#N/A
12.11	Ametryn	#N/A
12.12	Ametryn	#N/A
12.13	Ametryn	#N/A
12.14	Ametryn	#N/A
12.15	Ametryn	#N/A
13.01	Ametryn	#N/A
13.02	Ametryn	#N/A
13.03	Ametryn	#N/A
13.04	Ametryn	#N/A
13.05	Ametryn	#N/A
14.01	Ametryn	#N/A
14.02	Ametryn	#N/A
14.03	Ametryn	#N/A
14.04	Ametryn	#N/A
14.05	Ametryn	#N/A
14.06	Ametryn	#N/A
14.07	Ametryn	#N/A
14.08	Ametryn	#N/A
14.09	Ametryn	#N/A
14.1	Ametryn	#N/A
14.11	Ametryn	#N/A
14.12	Ametryn	#N/A
14.13	Ametryn	#N/A
14.14	Ametryn	#N/A
14.15	Ametryn	#N/A
15.01	Ametryn	#N/A
15.02	Ametryn	#N/A
15.03	Ametryn	#N/A
15.04	Ametryn	#N/A
15.05	Ametryn	#N/A
15.06	Ametryn	#N/A
15.07	Ametryn	#N/A
15.08	Ametryn	#N/A
15.09	Ametryn	#N/A
15.1	Ametryn	#N/A
15.11	Ametryn	#N/A
15.12	Ametryn	#N/A
15.13	Ametryn	#N/A
15.14	Ametryn	#N/A
15.15	Ametryn	#N/A
16.01	Ametryn	#N/A
16.02	Ametryn	#N/A
16.03	Ametryn	#N/A
16.04	Ametryn	#N/A
16.05	Ametryn	#N/A
16.06	Ametryn	#N/A
16.07	Ametryn	#N/A
16.08	Ametryn	#N/A
16.09	Ametryn	#N/A
16.1	Ametryn	#N/A
16.11	Ametryn	#N/A
16.12	Ametryn	#N/A
16.13	Ametryn	#N/A
16.14	Ametryn	#N/A
16.15	Ametryn	#N/A
17.01	Ametryn	#N/A
17.02	Ametryn	#N/A
17.03	Ametryn	#N/A
17.04	Ametryn	#N/A
17.05	Ametryn	#N/A
17.06	Ametryn	#N/A
17.07	Ametryn	#N/A
17.08	Ametryn	#N/A
17.09	Ametryn	#N/A
17.1	Ametryn	#N/A
17.11	Ametryn	#N/A
17.12	Ametryn	#N/A
17.13	Ametryn	#N/A
17.14	Ametryn	#N/A
17.15	Ametryn	#N/A
18.01	Ametryn	#N/A
18.02	Ametryn	#N/A
18.03	Ametryn	#N/A
18.04	Ametryn	#N/A
18.05	Ametryn	#N/A
18.06	Ametryn	#N/A
18.07	Ametryn	#N/A
18.08	Ametryn	#N/A
[truncated: 40,103 more rows]

## Sheet: Autumn
Sample Name	Component Group Name	USE_CONC	CONC_LOQ	CONC_MAX
BD11_1	2-(Thiocyanomethylthio)benzothiazole	#N/A	#N/A	#N/A
BD11_2	2-(Thiocyanomethylthio)benzothiazole	#N/A	#N/A	#N/A
BD11_3	2-(Thiocyanomethylthio)benzothiazole	#N/A	#N/A	#N/A
BD12_1	2-(Thiocyanomethylthio)benzothiazole	#N/A	#N/A	#N/A
BD12_2	2-(Thiocyanomethylthio)benzothiazole	#N/A	#N/A	#N/A
BD12_3	2-(Thiocyanomethylthio)benzothiazole	#N/A	#N/A	#N/A
BD13_1	2-(Thiocyanomethylthio)benzothiazole	#N/A	#N/A	#N/A
BD13_2	2-(Thiocyanomethylthio)benzothiazole	#N/A	#N/A	#N/A
BD13_3	2-(Thiocyanomethylthio)benzothiazole	#N/A	#N/A	#N/A
BD14_1	2-(Thiocyanomethylthio)benzothiazole	#N/A	#N/A	#N/A
BD14_2	2-(Thiocyanomethylthio)benzothiazole	#N/A	#N/A	#N/A
BD14_3	2-(Thiocyanomethylthio)benzothiazole	#N/A	#N/A	#N/A
BD15_1	2-(Thiocyanomethylthio)benzothiazole	#N/A	#N/A	#N/A
BD15_2	2-(Thiocyanomethylthio)benzothiazole	#N/A	#N/A	#N/A
BD15_3	2-(Thiocyanomethylthio)benzothiazole	#N/A	#N/A	#N/A
BOS11_1	2-(Thiocyanomethylthio)benzothiazole	#N/A	#N/A	#N/A
BOS11_2	2-(Thiocyanomethylthio)benzothiazole	#N/A	#N/A	#N/A
BOS11_3	2-(Thiocyanomethylthio)benzothiazole	#N/A	#N/A	#N/A
BOS12_1	2-(Thiocyanomethylthio)benzothiazole	#N/A	#N/A	#N/A
BOS12_2	2-(Thiocyanomethylthio)benzothiazole	#N/A	#N/A	#N/A
BOS12_3	2-(Thiocyanomethylthio)benzothiazole	#N/A	#N/A	#N/A
BOS13_1	2-(Thiocyanomethylthio)benzothiazole	#N/A	#N/A	#N/A
BOS13_2	2-(Thiocyanomethylthio)benzothiazole	#N/A	#N/A	#N/A
BOS13_3	2-(Thiocyanomethylthio)benzothiazole	#N/A	#N/A	#N/A
BOS14_1	2-(Thiocyanomethylthio)benzothiazole	#N/A	#N/A	#N/A
BOS14_2	2-(Thiocyanomethylthio)benzothiazole	#N/A	#N/A	#N/A
BOS14_3	2-(Thiocyanomethylthio)benzothiazole	#N/A	#N/A	#N/A
BOS15_1	2-(Thiocyanomethylthio)benzothiazole	#N/A	#N/A	#N/A
BOS15_2	2-(Thiocyanomethylthio)benzothiazole	#N/A	#N/A	#N/A
BOS15_3	2-(Thiocyanomethylthio)benzothiazole	#N/A	#N/A	#N/A
THORN12_1	2-(Thiocyanomethylthio)benzothiazole	#N/A	#N/A	#N/A
THORN12_2	2-(Thiocyanomethylthio)benzothiazole	#N/A	#N/A	#N/A
THORN12_3	2-(Thiocyanomethylthio)benzothiazole	#N/A	#N/A	#N/A
THORN13_1	2-(Thiocyanomethylthio)benzothiazole	#N/A	#N/A	#N/A
THORN13_2	2-(Thiocyanomethylthio)benzothiazole	#N/A	#N/A	#N/A
THORN13_3	2-(Thiocyanomethylthio)benzothiazole	#N/A	#N/A	#N/A
THORN14_1	2-(Thiocyanomethylthio)benzothiazole	#N/A	#N/A	#N/A
THORN14_2	2-(Thiocyanomethylthio)benzothiazole	#N/A	#N/A	#N/A
THORN14_3	2-(Thiocyanomethylthio)benzothiazole	#N/A	#N/A	#N/A
THORN15_1	2-(Thiocyanomethylthio)benzothiazole	#N/A	#N/A	#N/A
THORN15_2	2-(Thiocyanomethylthio)benzothiazole	#N/A	#N/A	#N/A
THORN15_3	2-(Thiocyanomethylthio)benzothiazole	#N/A	#N/A	#N/A
EMS12_1	2-(Thiocyanomethylthio)benzothiazole	#N/A	#N/A	#N/A
EMS12_2	2-(Thiocyanomethylthio)benzothiazole	#N/A	#N/A	#N/A
EMS12_3	2-(Thiocyanomethylthio)benzothiazole	#N/A	#N/A	#N/A
EMS13_1	2-(Thiocyanomethylthio)benzothiazole	#N/A	#N/A	#N/A
EMS13_2	2-(Thiocyanomethylthio)benzothiazole	#N/A	#N/A	#N/A
EMS13_3	2-(Thiocyanomethylthio)benzothiazole	#N/A	#N/A	#N/A
EMS14_1	2-(Thiocyanomethylthio)benzothiazole	#N/A	#N/A	#N/A
EMS14_2	2-(Thiocyanomethylthio)benzothiazole	#N/A	#N/A	#N/A
EMS14_3	2-(Thiocyanomethylthio)benzothiazole	#N/A	#N/A	#N/A
BD11_1	4-Methylethcathinone	#N/A	#N/A	#N/A
BD11_2	4-Methylethcathinone	#N/A	#N/A	#N/A
BD11_3	4-Methylethcathinone	#N/A	#N/A	#N/A
BD12_1	4-Methylethcathinone	#N/A	#N/A	#N/A
BD12_2	4-Methylethcathinone	#N/A	#N/A	#N/A
BD12_3	4-Methylethcathinone	#N/A	#N/A	#N/A
BD13_1	4-Methylethcathinone	#N/A	#N/A	#N/A
BD13_2	4-Methylethcathinone	#N/A	#N/A	#N/A
BD13_3	4-Methylethcathinone	#N/A	#N/A	#N/A
BD14_1	4-Methylethcathinone	#N/A	#N/A	#N/A
BD14_2	4-Methylethcathinone	#N/A	#N/A	#N/A
BD14_3	4-Methylethcathinone	#N/A	#N/A	#N/A
BD15_1	4-Methylethcathinone	#N/A	#N/A	#N/A
BD15_2	4-Methylethcathinone	#N/A	#N/A	#N/A
BD15_3	4-Methylethcathinone	#N/A	#N/A	#N/A
BOS11_1	4-Methylethcathinone	#N/A	#N/A	#N/A
BOS11_2	4-Methylethcathinone	#N/A	#N/A	#N/A
BOS11_3	4-Methylethcathinone	#N/A	#N/A	#N/A
BOS12_1	4-Methylethcathinone	#N/A	#N/A	#N/A
BOS12_2	4-Methylethcathinone	#N/A	#N/A	#N/A
BOS12_3	4-Methylethcathinone	#N/A	#N/A	#N/A
BOS13_1	4-Methylethcathinone	#N/A	#N/A	#N/A
BOS13_2	4-Methylethcathinone	#N/A	#N/A	#N/A
BOS13_3	4-Methylethcathinone	#N/A	#N/A	#N/A
BOS14_1	4-Methylethcathinone	#N/A	#N/A	#N/A
BOS14_2	4-Methylethcathinone	#N/A	#N/A	#N/A
BOS14_3	4-Methylethcathinone	#N/A	#N/A	#N/A
BOS15_1	4-Methylethcathinone	#N/A	#N/A	#N/A
BOS15_2	4-Methylethcathinone	#N/A	#N/A	#N/A
BOS15_3	4-Methylethcathinone	#N/A	#N/A	#N/A
THORN12_1	4-Methylethcathinone	#N/A	#N/A	#N/A
THORN12_2	4-Methylethcathinone	#N/A	#N/A	#N/A
THORN12_3	4-Methylethcathinone	#N/A	#N/A	#N/A
THORN13_1	4-Methylethcathinone	#N/A	#N/A	#N/A
THORN13_2	4-Methylethcathinone	#N/A	#N/A	#N/A
THORN13_3	4-Methylethcathinone	#N/A	#N/A	#N/A
THORN14_1	4-Methylethcathinone	#N/A	#N/A	#N/A
THORN14_2	4-Methylethcathinone	#N/A	#N/A	#N/A
THORN14_3	4-Methylethcathinone	#N/A	#N/A	#N/A
THORN15_1	4-Methylethcathinone	#N/A	#N/A	#N/A
THORN15_2	4-Methylethcathinone	#N/A	#N/A	#N/A
THORN15_3	4-Methylethcathinone	#N/A	#N/A	#N/A
EMS12_1	4-Methylethcathinone	#N/A	#N/A	#N/A
EMS12_2	4-Methylethcathinone	#N/A	#N/A	#N/A
EMS12_3	4-Methylethcathinone	#N/A	#N/A	#N/A
EMS13_1	4-Methylethcathinone	#N/A	#N/A	#N/A
EMS13_2	4-Methylethcathinone	#N/A	#N/A	#N/A
EMS13_3	4-Methylethcathinone	#N/A	#N/A	#N/A
EMS14_1	4-Methylethcathinone	#N/A	#N/A	#N/A
EMS14_2	4-Methylethcathinone	#N/A	#N/A	#N/A
EMS14_3	4-Methylethcathinone	#N/A	#N/A	#N/A
BD11_1	Alprazolam	#N/A	#N/A	#N/A
BD11_2	Alprazolam	<LOQ	<LOQ	<LOQ
BD11_3	Alprazolam	#N/A	#N/A	#N/A
BD12_1	Alprazolam	#N/A	#N/A	#N/A
BD12_2	Alprazolam	#N/A	#N/A	#N/A
BD12_3	Alprazolam	#N/A	#N/A	#N/A
BD13_1	Alprazolam	#N/A	#N/A	#N/A
BD13_2	Alprazolam	#N/A	#N/A	#N/A
BD13_3	Alprazolam	#N/A	#N/A	#N/A
BD14_1	Alprazolam	#N/A	#N/A	#N/A
BD14_2	Alprazolam	#N/A	#N/A	#N/A
BD14_3	Alprazolam	#N/A	#N/A	#N/A
BD15_1	Alprazolam	#N/A	#N/A	#N/A
BD15_2	Alprazolam	#N/A	#N/A	#N/A
BD15_3	Alprazolam	#N/A	#N/A	#N/A
BOS11_1	Alprazolam	#N/A	#N/A	#N/A
BOS11_2	Alprazolam	#N/A	#N/A	#N/A
BOS11_3	Alprazolam	#N/A	#N/A	#N/A
BOS12_1	Alprazolam	#N/A	#N/A	#N/A
BOS12_2	Alprazolam	#N/A	#N/A	#N/A
BOS12_3	Alprazolam	#N/A	#N/A	#N/A
BOS13_1	Alprazolam	#N/A	#N/A	#N/A
BOS13_2	Alprazolam	#N/A	#N/A	#N/A
BOS13_3	Alprazolam	#N/A	#N/A	#N/A
BOS14_1	Alprazolam	#N/A	#N/A	#N/A
BOS14_2	Alprazolam	#N/A	#N/A	#N/A
BOS14_3	Alprazolam	#N/A	#N/A	#N/A
BOS15_1	Alprazolam	#N/A	#N/A	#N/A
BOS15_2	Alprazolam	#N/A	#N/A	#N/A
BOS15_3	Alprazolam	#N/A	#N/A	#N/A
THORN12_1	Alprazolam	#N/A	#N/A	#N/A
THORN12_2	Alprazolam	#N/A	#N/A	#N/A
THORN12_3	Alprazolam	#N/A	#N/A	#N/A
THORN13_1	Alprazolam	#N/A	#N/A	#N/A
THORN13_2	Alprazolam	#N/A	#N/A	#N/A
THORN13_3	Alprazolam	#N/A	#N/A	#N/A
THORN14_1	Alprazolam	#N/A	#N/A	#N/A
THORN14_2	Alprazolam	#N/A	#N/A	#N/A
THORN14_3	Alprazolam	#N/A	#N/A	#N/A
THORN15_1	Alprazolam	#N/A	#N/A	#N/A
THORN15_2	Alprazolam	#N/A	#N/A	#N/A
THORN15_3	Alprazolam	#N/A	#N/A	#N/A
EMS12_1	Alprazolam	#N/A	#N/A	#N/A
EMS12_2	Alprazolam	#N/A	#N/A	#N/A
EMS12_3	Alprazolam	#N/A	#N/A	#N/A
EMS13_1	Alprazolam	#N/A	#N/A	#N/A
EMS13_2	Alprazolam	#N/A	#N/A	#N/A
EMS13_3	Alprazolam	#N/A	#N/A	#N/A
EMS14_1	Alprazolam	#N/A	#N/A	#N/A
EMS14_2	Alprazolam	#N/A	#N/A	#N/A
EMS14_3	Alprazolam	#N/A	#N/A	#N/A
BD11_1	Ametryn	#N/A	#N/A	#N/A
BD11_2	Ametryn	#N/A	#N/A	#N/A
BD11_3	Ametryn	#N/A	#N/A	#N/A
BD12_1	Ametryn	#N/A	#N/A	#N/A
BD12_2	Ametryn	#N/A	#N/A	#N/A
BD12_3	Ametryn	#N/A	#N/A	#N/A
BD13_1	Ametryn	#N/A	#N/A	#N/A
BD13_2	Ametryn	#N/A	#N/A	#N/A
BD13_3	Ametryn	#N/A	#N/A	#N/A
BD14_1	Ametryn	#N/A	#N/A	#N/A
BD14_2	Ametryn	#N/A	#N/A	#N/A
BD14_3	Ametryn	#N/A	#N/A	#N/A
BD15_1	Ametryn	#N/A	#N/A	#N/A
BD15_2	Ametryn	#N/A	#N/A	#N/A
BD15_3	Ametryn	#N/A	#N/A	#N/A
BOS11_1	Ametryn	#N/A	#N/A	#N/A
BOS11_2	Ametryn	#N/A	#N/A	#N/A
BOS11_3	Ametryn	#N/A	#N/A	#N/A
BOS12_1	Ametryn	#N/A	#N/A	#N/A
BOS12_2	Ametryn	#N/A	#N/A	#N/A
BOS12_3	Ametryn	#N/A	#N/A	#N/A
BOS13_1	Ametryn	#N/A	#N/A	#N/A
BOS13_2	Ametryn	#N/A	#N/A	#N/A
BOS13_3	Ametryn	#N/A	#N/A	#N/A
BOS14_1	Ametryn	#N/A	#N/A	#N/A
BOS14_2	Ametryn	#N/A	#N/A	#N/A
BOS14_3	Ametryn	#N/A	#N/A	#N/A
BOS15_1	Ametryn	#N/A	#N/A	#N/A
BOS15_2	Ametryn	#N/A	#N/A	#N/A
BOS15_3	Ametryn	#N/A	#N/A	#N/A
THORN12_1	Ametryn	#N/A	#N/A	#N/A
THORN12_2	Ametryn	#N/A	#N/A	#N/A
THORN12_3	Ametryn	#N/A	#N/A	#N/A
THORN13_1	Ametryn	#N/A	#N/A	#N/A
THORN13_2	Ametryn	#N/A	#N/A	#N/A
THORN13_3	Ametryn	#N/A	#N/A	#N/A
THORN14_1	Ametryn	#N/A	#N/A	#N/A
THORN14_2	Ametryn	#N/A	#N/A	#N/A
THORN14_3	Ametryn	#N/A	#N/A	#N/A
THORN15_1	Ametryn	#N/A	#N/A	#N/A
THORN15_2	Ametryn	#N/A	#N/A	#N/A
THORN15_3	Ametryn	#N/A	#N/A	#N/A
EMS12_1	Ametryn	#N/A	#N/A	#N/A
EMS12_2	Ametryn	#N/A	#N/A	#N/A
EMS12_3	Ametryn	#N/A	#N/A	#N/A
EMS13_1	Ametryn	#N/A	#N/A	#N/A
EMS13_2	Ametryn	#N/A	#N/A	#N/A
EMS13_3	Ametryn	#N/A	#N/A	#N/A
EMS14_1	Ametryn	#N/A	#N/A	#N/A
EMS14_2	Ametryn	#N/A	#N/A	#N/A
EMS14_3	Ametryn	#N/A	#N/A	#N/A
BD11_1	Amitriptyline	<LOQ	<LOQ	<LOQ
BD11_2	Amitriptyline	#N/A	#N/A	#N/A
BD11_3	Amitriptyline	<LOQ	<LOQ	<LOQ
BD12_1	Amitriptyline	#N/A	#N/A	#N/A
BD12_2	Amitriptyline	#N/A	#N/A	#N/A
BD12_3	Amitriptyline	#N/A	#N/A	#N/A
BD13_1	Amitriptyline	#N/A	#N/A	#N/A
BD13_2	Amitriptyline	#N/A	#N/A	#N/A
BD13_3	Amitriptyline	#N/A	#N/A	#N/A
BD14_1	Amitriptyline	#N/A	#N/A	#N/A
BD14_2	Amitriptyline	<LOQ	<LOQ	<LOQ
BD14_3	Amitriptyline	#N/A	#N/A	#N/A
BD15_1	Amitriptyline	#N/A	#N/A	#N/A
BD15_2	Amitriptyline	<LOQ	<LOQ	<LOQ
BD15_3	Amitriptyline	#N/A	#N/A	#N/A
BOS11_1	Amitriptyline	#N/A	#N/A	#N/A
BOS11_2	Amitriptyline	#N/A	#N/A	#N/A
BOS11_3	Amitriptyline	#N/A	#N/A	#N/A
BOS12_1	Amitriptyline	#N/A	#N/A	#N/A
BOS12_2	Amitriptyline	#N/A	#N/A	#N/A
BOS12_3	Amitriptyline	#N/A	#N/A	#N/A
BOS13_1	Amitriptyline	#N/A	#N/A	#N/A
BOS13_2	Amitriptyline	#N/A	#N/A	#N/A
BOS13_3	Amitriptyline	#N/A	#N/A	#N/A
BOS14_1	Amitriptyline	#N/A	#N/A	#N/A
BOS14_2	Amitriptyline	#N/A	#N/A	#N/A
BOS14_3	Amitriptyline	#N/A	#N/A	#N/A
BOS15_1	Amitriptyline	#N/A	#N/A	#N/A
BOS15_2	Amitriptyline	#N/A	#N/A	#N/A
BOS15_3	Amitriptyline	#N/A	#N/A	#N/A
THORN12_1	Amitriptyline	#N/A	#N/A	#N/A
THORN12_2	Amitriptyline	<LOQ	<LOQ	<LOQ
THORN12_3	Amitriptyline	#N/A	#N/A	#N/A
THORN13_1	Amitriptyline	<LOQ	<LOQ	<LOQ
THORN13_2	Amitriptyline	#N/A	#N/A	#N/A
THORN13_3	Amitriptyline	#N/A	#N/A	#N/A
THORN14_1	Amitriptyline	#N/A	#N/A	#N/A
THORN14_2	Amitriptyline	#N/A	#N/A	#N/A
THORN14_3	Amitriptyline	#N/A	#N/A	#N/A
THORN15_1	Amitriptyline	#N/A	#N/A	#N/A
THORN15_2	Amitriptyline	#N/A	#N/A	#N/A
THORN15_3	Amitriptyline	#N/A	#N/A	#N/A
EMS12_1	Amitriptyline	#N/A	#N/A	#N/A
EMS12_2	Amitriptyline	#N/A	#N/A	#N/A
EMS12_3	Amitriptyline	#N/A	#N/A	#N/A
EMS13_1	Amitriptyline	#N/A	#N/A	#N/A
EMS13_2	Amitriptyline	#N/A	#N/A	#N/A
EMS13_3	Amitriptyline	#N/A	#N/A	#N/A
EMS14_1	Amitriptyline	#N/A	#N/A	#N/A
EMS14_2	Amitriptyline	<LOQ	<LOQ	<LOQ
EMS14_3	Amitriptyline	10.2024	<LOQ	<LOQ
BD11_1	Amlodipine	#N/A	#N/A	#N/A
BD11_2	Amlodipine	#N/A	#N/A	#N/A
BD11_3	Amlodipine	#N/A	#N/A	#N/A
BD12_1	Amlodipine	#N/A	#N/A	#N/A
BD12_2	Amlodipine	#N/A	#N/A	#N/A
BD12_3	Amlodipine	#N/A	#N/A	#N/A
BD13_1	Amlodipine	#N/A	#N/A	#N/A
BD13_2	Amlodipine	#N/A	#N/A	#N/A
BD13_3	Amlodipine	#N/A	#N/A	#N/A
BD14_1	Amlodipine	#N/A	#N/A	#N/A
BD14_2	Amlodipine	#N/A	#N/A	#N/A
BD14_3	Amlodipine	#N/A	#N/A	#N/A
BD15_1	Amlodipine	#N/A	#N/A	#N/A
BD15_2	Amlodipine	#N/A	#N/A	#N/A
BD15_3	Amlodipine	#N/A	#N/A	#N/A
BOS11_1	Amlodipine	#N/A	#N/A	#N/A
BOS11_2	Amlodipine	#N/A	#N/A	#N/A
BOS11_3	Amlodipine	#N/A	#N/A	#N/A
BOS12_1	Amlodipine	#N/A	#N/A	#N/A
BOS12_2	Amlodipine	#N/A	#N/A	#N/A
BOS12_3	Amlodipine	#N/A	#N/A	#N/A
BOS13_1	Amlodipine	#N/A	#N/A	#N/A
BOS13_2	Amlodipine	#N/A	#N/A	#N/A
BOS13_3	Amlodipine	#N/A	#N/A	#N/A
BOS14_1	Amlodipine	#N/A	#N/A	#N/A
BOS14_2	Amlodipine	#N/A	#N/A	#N/A
BOS14_3	Amlodipine	#N/A	#N/A	#N/A
BOS15_1	Amlodipine	#N/A	#N/A	#N/A
BOS15_2	Amlodipine	#N/A	#N/A	#N/A
BOS15_3	Amlodipine	#N/A	#N/A	#N/A
THORN12_1	Amlodipine	#N/A	#N/A	#N/A
THORN12_2	Amlodipine	#N/A	#N/A	#N/A
THORN12_3	Amlodipine	#N/A	#N/A	#N/A
THORN13_1	Amlodipine	#N/A	#N/A	#N/A
THORN13_2	Amlodipine	#N/A	#N/A	#N/A
THORN13_3	Amlodipine	#N/A	#N/A	#N/A
THORN14_1	Amlodipine	<LOQ	<LOQ	<LOQ
THORN14_2	Amlodipine	#N/A	#N/A	#N/A
THORN14_3	Amlodipine	#N/A	#N/A	#N/A
THORN15_1	Amlodipine	<LOQ	<LOQ	<LOQ
THORN15_2	Amlodipine	<LOQ	<LOQ	<LOQ
THORN15_3	Amlodipine	#N/A	#N/A	#N/A
EMS12_1	Amlodipine	#N/A	#N/A	#N/A
EMS12_2	Amlodipine	#N/A	#N/A	#N/A
EMS12_3	Amlodipine	#N/A	#N/A	#N/A
EMS13_1	Amlodipine	#N/A	#N/A	#N/A
EMS13_2	Amlodipine	#N/A	#N/A	#N/A
EMS13_3	Amlodipine	#N/A	#N/A	#N/A
EMS14_1	Amlodipine	#N/A	#N/A	#N/A
EMS14_2	Amlodipine	<LOQ	<LOQ	<LOQ
EMS14_3	Amlodipine	#N/A	#N/A	#N/A
BD11_1	Amphetamine	#N/A	#N/A	#N/A
BD11_2	Amphetamine	#N/A	#N/A	#N/A
BD11_3	Amphetamine	#N/A	#N/A	#N/A
BD12_1	Amphetamine	#N/A	#N/A	#N/A
BD12_2	Amphetamine	#N/A	#N/A	#N/A
BD12_3	Amphetamine	#N/A	#N/A	#N/A
BD13_1	Amphetamine	#N/A	#N/A	#N/A
BD13_2	Amphetamine	#N/A	#N/A	#N/A
BD13_3	Amphetamine	#N/A	#N/A	#N/A
BD14_1	Amphetamine	#N/A	#N/A	#N/A
BD14_2	Amphetamine	#N/A	#N/A	#N/A
BD14_3	Amphetamine	#N/A	#N/A	#N/A
BD15_1	Amphetamine	#N/A	#N/A	#N/A
BD15_2	Amphetamine	#N/A	#N/A	#N/A
BD15_3	Amphetamine	#N/A	#N/A	#N/A
BOS11_1	Amphetamine	#N/A	#N/A	#N/A
BOS11_2	Amphetamine	#N/A	#N/A	#N/A
BOS11_3	Amphetamine	#N/A	#N/A	#N/A
BOS12_1	Amphetamine	#N/A	#N/A	#N/A
BOS12_2	Amphetamine	#N/A	#N/A	#N/A
BOS12_3	Amphetamine	#N/A	#N/A	#N/A
BOS13_1	Amphetamine	#N/A	#N/A	#N/A
BOS13_2	Amphetamine	#N/A	#N/A	#N/A
BOS13_3	Amphetamine	#N/A	#N/A	#N/A
BOS14_1	Amphetamine	#N/A	#N/A	#N/A
BOS14_2	Amphetamine	#N/A	#N/A	#N/A
BOS14_3	Amphetamine	#N/A	#N/A	#N/A
BOS15_1	Amphetamine	#N/A	#N/A	#N/A
BOS15_2	Amphetamine	#N/A	#N/A	#N/A
BOS15_3	Amphetamine	#N/A	#N/A	#N/A
THORN12_1	Amphetamine	#N/A	#N/A	#N/A
THORN12_2	Amphetamine	#N/A	#N/A	#N/A
THORN12_3	Amphetamine	#N/A	#N/A	#N/A
THORN13_1	Amphetamine	#N/A	#N/A	#N/A
THORN13_2	Amphetamine	#N/A	#N/A	#N/A
THORN13_3	Amphetamine	#N/A	#N/A	#N/A
THORN14_1	Amphetamine	#N/A	#N/A	#N/A
THORN14_2	Amphetamine	#N/A	#N/A	#N/A
THORN14_3	Amphetamine	#N/A	#N/A	#N/A
THORN15_1	Amphetamine	#N/A	#N/A	#N/A
THORN15_2	Amphetamine	#N/A	#N/A	#N/A
THORN15_3	Amphetamine	#N/A	#N/A	#N/A
EMS12_1	Amphetamine	#N/A	#N/A	#N/A
EMS12_2	Amphetamine	#N/A	#N/A	#N/A
EMS12_3	Amphetamine	#N/A	#N/A	#N/A
EMS13_1	Amphetamine	#N/A	#N/A	#N/A
EMS13_2	Amphetamine	#N/A	#N/A	#N/A
EMS13_3	Amphetamine	#N/A	#N/A	#N/A
EMS14_1	Amphetamine	#N/A	#N/A	#N/A
EMS14_2	Amphetamine	#N/A	#N/A	#N/A
EMS14_3	Amphetamine	#N/A	#N/A	#N/A
BD11_1	Atorvastatin	#N/A	#N/A	#N/A
BD11_2	Atorvastatin	#N/A	#N/A	#N/A
BD11_3	Atorvastatin	#N/A	#N/A	#N/A
BD12_1	Atorvastatin	#N/A	#N/A	#N/A
BD12_2	Atorvastatin	#N/A	#N/A	#N/A
BD12_3	Atorvastatin	#N/A	#N/A	#N/A
BD13_1	Atorvastatin	#N/A	#N/A	#N/A
BD13_2	Atorvastatin	#N/A	#N/A	#N/A
BD13_3	Atorvastatin	#N/A	#N/A	#N/A
BD14_1	Atorvastatin	#N/A	#N/A	#N/A
BD14_2	Atorvastatin	#N/A	#N/A	#N/A
BD14_3	Atorvastatin	#N/A	#N/A	#N/A
BD15_1	Atorvastatin	356.549	356.549	356.549
BD15_2	Atorvastatin	295.62	295.62	295.62
BD15_3	Atorvastatin	454.12	454.12	454.12
BOS11_1	Atorvastatin	#N/A	#N/A	#N/A
BOS11_2	Atorvastatin	#N/A	#N/A	#N/A
BOS11_3	Atorvastatin	#N/A	#N/A	#N/A
BOS12_1	Atorvastatin	#N/A	#N/A	#N/A
BOS12_2	Atorvastatin	#N/A	#N/A	#N/A
BOS12_3	Atorvastatin	#N/A	#N/A	#N/A
BOS13_1	Atorvastatin	#N/A	#N/A	#N/A
BOS13_2	Atorvastatin	#N/A	#N/A	#N/A
BOS13_3	Atorvastatin	#N/A	#N/A	#N/A
BOS14_1	Atorvastatin	#N/A	#N/A	#N/A
BOS14_2	Atorvastatin	#N/A	#N/A	#N/A
BOS14_3	Atorvastatin	#N/A	#N/A	#N/A
BOS15_1	Atorvastatin	#N/A	#N/A	#N/A
BOS15_2	Atorvastatin	#N/A	#N/A	#N/A
BOS15_3	Atorvastatin	#N/A	#N/A	#N/A
THORN12_1	Atorvastatin	86.9508	86.9508	86.9508
THORN12_2	Atorvastatin	406.563	406.563	406.563
THORN12_3	Atorvastatin	101.374	101.374	101.374
THORN13_1	Atorvastatin	216.916	216.916	216.916
THORN13_2	Atorvastatin	146.437	146.437	146.437
THORN13_3	Atorvastatin	146.866	146.866	146.866
THORN14_1	Atorvastatin	205.494	205.494	205.494
THORN14_2	Atorvastatin	99.5419	99.5419	99.5419
THORN14_3	Atorvastatin	92.4862	92.4862	92.4862
THORN15_1	Atorvastatin	109.209	109.209	109.209
THORN15_2	Atorvastatin	186.432	186.432	186.432
THORN15_3	Atorvastatin	214.421	214.421	214.421
EMS12_1	Atorvastatin	#N/A	#N/A	#N/A
EMS12_2	Atorvastatin	#N/A	#N/A	#N/A
EMS12_3	Atorvastatin	#N/A	#N/A	#N/A
EMS13_1	Atorvastatin	#N/A	#N/A	#N/A
EMS13_2	Atorvastatin	#N/A	#N/A	#N/A
EMS13_3	Atorvastatin	#N/A	#N/A	#N/A
EMS14_1	Atorvastatin	#N/A	#N/A	#N/A
EMS14_2	Atorvastatin	#N/A	#N/A	#N/A
EMS14_3	Atorvastatin	#N/A	#N/A	#N/A
BD11_1	Atrazine	<LOQ	<LOQ	<LOQ
BD11_2	Atrazine	<LOQ	<LOQ	<LOQ
BD11_3	Atrazine	<LOQ	<LOQ	<LOQ
BD12_1	Atrazine	<LOQ	<LOQ	<LOQ
BD12_2	Atrazine	<LOQ	<LOQ	<LOQ
BD12_3	Atrazine	<LOQ	<LOQ	<LOQ
BD13_1	Atrazine	#N/A	#N/A	#N/A
BD13_2	Atrazine	<LOQ	<LOQ	<LOQ
BD13_3	Atrazine	<LOQ	<LOQ	<LOQ
BD14_1	Atrazine	#N/A	#N/A	#N/A
BD14_2	Atrazine	#N/A	#N/A	#N/A
BD14_3	Atrazine	<LOQ	<LOQ	<LOQ
BD15_1	Atrazine	<LOQ	<LOQ	<LOQ
BD15_2	Atrazine	<LOQ	<LOQ	<LOQ
BD15_3	Atrazine	<LOQ	<LOQ	<LOQ
BOS11_1	Atrazine	<LOQ	<LOQ	<LOQ
BOS11_2	Atrazine	#N/A	#N/A	#N/A
BOS11_3	Atrazine	#N/A	#N/A	#N/A
BOS12_1	Atrazine	#N/A	#N/A	#N/A
BOS12_2	Atrazine	#N/A	#N/A	#N/A
BOS12_3	Atrazine	<LOQ	<LOQ	<LOQ
BOS13_1	Atrazine	<LOQ	<LOQ	<LOQ
BOS13_2	Atrazine	#N/A	#N/A	#N/A
BOS13_3	Atrazine	#N/A	#N/A	#N/A
BOS14_1	Atrazine	#N/A	#N/A	#N/A
BOS14_2	Atrazine	#N/A	#N/A	#N/A
BOS14_3	Atrazine	#N/A	#N/A	#N/A
BOS15_1	Atrazine	#N/A	#N/A	#N/A
BOS15_2	Atrazine	#N/A	#N/A	#N/A
BOS15_3	Atrazine	<LOQ	<LOQ	<LOQ
THORN12_1	Atrazine	<LOQ	<LOQ	<LOQ
THORN12_2	Atrazine	<LOQ	<LOQ	<LOQ
THORN12_3	Atrazine	<LOQ	<LOQ	<LOQ
THORN13_1	Atrazine	<LOQ	<LOQ	<LOQ
THORN13_2	Atrazine	<LOQ	<LOQ	<LOQ
THORN13_3	Atrazine	<LOQ	<LOQ	<LOQ
THORN14_1	Atrazine	<LOQ	<LOQ	<LOQ
THORN14_2	Atrazine	#N/A	#N/A	#N/A
THORN14_3	Atrazine	#N/A	#N/A	#N/A
THORN15_1	Atrazine	#N/A	#N/A	#N/A
THORN15_2	Atrazine	#N/A	#N/A	#N/A
THORN15_3	Atrazine	#N/A	#N/A	#N/A
EMS12_1	Atrazine	#N/A	#N/A	#N/A
EMS12_2	Atrazine	<LOQ	<LOQ	<LOQ
EMS12_3	Atrazine	<LOQ	<LOQ	<LOQ
EMS13_1	Atrazine	#N/A	#N/A	#N/A
EMS13_2	Atrazine	<LOQ	<LOQ	<LOQ
EMS13_3	Atrazine	<LOQ	<LOQ	<LOQ
EMS14_1	Atrazine	<LOQ	<LOQ	<LOQ
EMS14_2	Atrazine	<LOQ	<LOQ	<LOQ
EMS14_3	Atrazine	<LOQ	<LOQ	<LOQ
BD11_1	Azelnidipine	#N/A	#N/A	#N/A
BD11_2	Azelnidipine	#N/A	#N/A	#N/A
BD11_3	Azelnidipine	#N/A	#N/A	#N/A
BD12_1	Azelnidipine	#N/A	#N/A	#N/A
BD12_2	Azelnidipine	#N/A	#N/A	#N/A
BD12_3	Azelnidipine	#N/A	#N/A	#N/A
BD13_1	Azelnidipine	#N/A	#N/A	#N/A
BD13_2	Azelnidipine	#N/A	#N/A	#N/A
BD13_3	Azelnidipine	#N/A	#N/A	#N/A
BD14_1	Azelnidipine	#N/A	#N/A	#N/A
BD14_2	Azelnidipine	#N/A	#N/A	#N/A
BD14_3	Azelnidipine	#N/A	#N/A	#N/A
BD15_1	Azelnidipine	#N/A	#N/A	#N/A
BD15_2	Azelnidipine	#N/A	#N/A	#N/A
BD15_3	Azelnidipine	#N/A	#N/A	#N/A
BOS11_1	Azelnidipine	#N/A	#N/A	#N/A
BOS11_2	Azelnidipine	#N/A	#N/A	#N/A
BOS11_3	Azelnidipine	#N/A	#N/A	#N/A
BOS12_1	Azelnidipine	#N/A	#N/A	#N/A
BOS12_2	Azelnidipine	#N/A	#N/A	#N/A
BOS12_3	Azelnidipine	#N/A	#N/A	#N/A
BOS13_1	Azelnidipine	#N/A	#N/A	#N/A
BOS13_2	Azelnidipine	#N/A	#N/A	#N/A
BOS13_3	Azelnidipine	#N/A	#N/A	#N/A
BOS14_1	Azelnidipine	#N/A	#N/A	#N/A
BOS14_2	Azelnidipine	#N/A	#N/A	#N/A
BOS14_3	Azelnidipine	#N/A	#N/A	#N/A
BOS15_1	Azelnidipine	#N/A	#N/A	#N/A
BOS15_2	Azelnidipine	#N/A	#N/A	#N/A
BOS15_3	Azelnidipine	#N/A	#N/A	#N/A
THORN12_1	Azelnidipine	#N/A	#N/A	#N/A
THORN12_2	Azelnidipine	#N/A	#N/A	#N/A
THORN12_3	Azelnidipine	#N/A	#N/A	#N/A
THORN13_1	Azelnidipine	#N/A	#N/A	#N/A
THORN13_2	Azelnidipine	#N/A	#N/A	#N/A
THORN13_3	Azelnidipine	#N/A	#N/A	#N/A
THORN14_1	Azelnidipine	#N/A	#N/A	#N/A
THORN14_2	Azelnidipine	#N/A	#N/A	#N/A
THORN14_3	Azelnidipine	#N/A	#N/A	#N/A
THORN15_1	Azelnidipine	#N/A	#N/A	#N/A
THORN15_2	Azelnidipine	#N/A	#N/A	#N/A
THORN15_3	Azelnidipine	#N/A	#N/A	#N/A
EMS12_1	Azelnidipine	#N/A	#N/A	#N/A
EMS12_2	Azelnidipine	#N/A	#N/A	#N/A
EMS12_3	Azelnidipine	#N/A	#N/A	#N/A
EMS13_1	Azelnidipine	#N/A	#N/A	#N/A
EMS13_2	Azelnidipine	#N/A	#N/A	#N/A
EMS13_3	Azelnidipine	#N/A	#N/A	#N/A
EMS14_1	Azelnidipine	#N/A	#N/A	#N/A
EMS14_2	Azelnidipine	<LOQ	<LOQ	<LOQ
EMS14_3	Azelnidipine	#N/A	#N/A	#N/A
BD11_1	Azithromycin	0.886013	0.886013	0.886013
BD11_2	Azithromycin	0.697614	0.697614	0.697614
BD11_3	Azithromycin	0.669051	0.669051	0.669051
BD12_1	Azithromycin	0.546878	0.546878	0.546878
BD12_2	Azithromycin	0.647573	0.647573	0.647573
BD12_3	Azithromycin	0.543729	0.543729	0.543729
BD13_1	Azithromycin	0.646873	0.646873	0.646873
BD13_2	Azithromycin	0.480302	0.480302	0.480302
BD13_3	Azithromycin	0.555539	0.555539	0.555539
BD14_1	Azithromycin	<LOQ	<LOQ	<LOQ
BD14_2	Azithromycin	0.555495	0.555495	0.555495
BD14_3	Azithromycin	0.489051	0.489051	0.489051
BD15_1	Azithromycin	7.16436	7.16436	7.16436
BD15_2	Azithromycin	5.59401	5.59401	5.59401
BD15_3	Azithromycin	6.8363	6.8363	6.8363
BOS11_1	Azithromycin	0.61236	0.61236	0.61236
BOS11_2	Azithromycin	#N/A	#N/A	#N/A
BOS11_3	Azithromycin	0.483495	0.483495	0.483495
BOS12_1	Azithromycin	#N/A	#N/A	#N/A
BOS12_2	Azithromycin	0.585809	0.585809	0.585809
BOS12_3	Azithromycin	0.520851	0.520851	0.520851
BOS13_1	Azithromycin	#N/A	#N/A	#N/A
BOS13_2	Azithromycin	#N/A	#N/A	#N/A
BOS13_3	Azithromycin	#N/A	#N/A	#N/A
BOS14_1	Azithromycin	0.505323	0.505323	0.505323
BOS14_2	Azithromycin	#N/A	#N/A	#N/A
BOS14_3	Azithromycin	#N/A	#N/A	#N/A
BOS15_1	Azithromycin	#N/A	#N/A	#N/A
BOS15_2	Azithromycin	0.547403	0.547403	0.547403
BOS15_3	Azithromycin	0.502961	0.502961	0.502961
THORN12_1	Azithromycin	11.9017	11.9017	11.9017
THORN12_2	Azithromycin	18.6205	18.6205	18.6205
THORN12_3	Azithromycin	7.803	7.803	7.803
THORN13_1	Azithromycin	15.7073	15.7073	15.7073
THORN13_2	Azithromycin	11.8798	11.8798	11.8798
THORN13_3	Azithromycin	14.3031	14.3031	14.3031
THORN14_1	Azithromycin	19.5697	19.5697	19.5697
THORN14_2	Azithromycin	7.69802	7.69802	7.69802
THORN14_3	Azithromycin	13.2008	13.2008	13.2008
THORN15_1	Azithromycin	2.2569	2.2569	2.2569
THORN15_2	Azithromycin	3.72271	3.72271	3.72271
THORN15_3	Azithromycin	4.68329	4.68329	4.68329
EMS12_1	Azithromycin	0.478946	0.478946	0.478946
EMS12_2	Azithromycin	#N/A	#N/A	#N/A
EMS12_3	Azithromycin	#N/A	#N/A	#N/A
EMS13_1	Azithromycin	#N/A	#N/A	#N/A
EMS13_2	Azithromycin	#N/A	#N/A	#N/A
EMS13_3	Azithromycin	#N/A	#N/A	#N/A
EMS14_1	Azithromycin	#N/A	#N/A	#N/A
EMS14_2	Azithromycin	0.484414	0.484414	0.484414
EMS14_3	Azithromycin	0.718786	0.718786	0.718786
BD11_1	Azoxystrobin	<LOQ	<LOQ	<LOQ
BD11_2	Azoxystrobin	<LOQ	<LOQ	<LOQ
BD11_3	Azoxystrobin	<LOQ	<LOQ	<LOQ
BD12_1	Azoxystrobin	#N/A	#N/A	#N/A
BD12_2	Azoxystrobin	#N/A	#N/A	#N/A
BD12_3	Azoxystrobin	<LOQ	<LOQ	<LOQ
BD13_1	Azoxystrobin	<LOQ	<LOQ	<LOQ
BD13_2	Azoxystrobin	<LOQ	<LOQ	<LOQ
BD13_3	Azoxystrobin	#N/A	#N/A	#N/A
BD14_1	Azoxystrobin	#N/A	#N/A	#N/A
BD14_2	Azoxystrobin	#N/A	#N/A	#N/A
BD14_3	Azoxystrobin	#N/A	#N/A	#N/A
BD15_1	Azoxystrobin	<LOQ	<LOQ	<LOQ
BD15_2	Azoxystrobin	<LOQ	<LOQ	<LOQ
BD15_3	Azoxystrobin	<LOQ	<LOQ	<LOQ
BOS11_1	Azoxystrobin	<LOQ	<LOQ	<LOQ
BOS11_2	Azoxystrobin	<LOQ	<LOQ	<LOQ
BOS11_3	Azoxystrobin	<LOQ	<LOQ	<LOQ
BOS12_1	Azoxystrobin	<LOQ	<LOQ	<LOQ
BOS12_2	Azoxystrobin	<LOQ	<LOQ	<LOQ
BOS12_3	Azoxystrobin	<LOQ	<LOQ	<LOQ
BOS13_1	Azoxystrobin	<LOQ	<LOQ	<LOQ
BOS13_2	Azoxystrobin	<LOQ	<LOQ	<LOQ
BOS13_3	Azoxystrobin	#N/A	#N/A	#N/A
BOS14_1	Azoxystrobin	#N/A	#N/A	#N/A
BOS14_2	Azoxystrobin	#N/A	#N/A	#N/A
BOS14_3	Azoxystrobin	#N/A	#N/A	#N/A
BOS15_1	Azoxystrobin	<LOQ	<LOQ	<LOQ
BOS15_2	Azoxystrobin	<LOQ	<LOQ	<LOQ
BOS15_3	Azoxystrobin	<LOQ	<LOQ	<LOQ
THORN12_1	Azoxystrobin	<LOQ	<LOQ	<LOQ
THORN12_2	Azoxystrobin	3.23809	3.23809	3.23809
THORN12_3	Azoxystrobin	<LOQ	<LOQ	<LOQ
THORN13_1	Azoxystrobin	4.62985	4.62985	4.62985
THORN13_2	Azoxystrobin	<LOQ	<LOQ	<LOQ
THORN13_3	Azoxystrobin	3.00588	3.00588	3.00588
THORN14_1	Azoxystrobin	3.16248	3.16248	3.16248
THORN14_2	Azoxystrobin	#N/A	#N/A	#N/A
THORN14_3	Azoxystrobin	<LOQ	<LOQ	<LOQ
THORN15_1	Azoxystrobin	#N/A	#N/A	#N/A
THORN15_2	Azoxystrobin	<LOQ	<LOQ	<LOQ
THORN15_3	Azoxystrobin	<LOQ	<LOQ	<LOQ
EMS12_1	Azoxystrobin	<LOQ	<LOQ	<LOQ
EMS12_2	Azoxystrobin	<LOQ	<LOQ	<LOQ
EMS12_3	Azoxystrobin	<LOQ	<LOQ	<LOQ
EMS13_1	Azoxystrobin	#N/A	#N/A	#N/A
EMS13_2	Azoxystrobin	#N/A	#N/A	#N/A
EMS13_3	Azoxystrobin	#N/A	#N/A	#N/A
EMS14_1	Azoxystrobin	2.84194	2.84194	2.84194
EMS14_2	Azoxystrobin	<LOQ	<LOQ	<LOQ
EMS14_3	Azoxystrobin	2.53153	2.53153	2.53153
BD11_1	Benoxacor	#N/A	#N/A	#N/A
BD11_2	Benoxacor	#N/A	#N/A	#N/A
BD11_3	Benoxacor	#N/A	#N/A	#N/A
BD12_1	Benoxacor	#N/A	#N/A	#N/A
BD12_2	Benoxacor	#N/A	#N/A	#N/A
BD12_3	Benoxacor	#N/A	#N/A	#N/A
BD13_1	Benoxacor	#N/A	#N/A	#N/A
BD13_2	Benoxacor	#N/A	#N/A	#N/A
BD13_3	Benoxacor	#N/A	#N/A	#N/A
BD14_1	Benoxacor	#N/A	#N/A	#N/A
BD14_2	Benoxacor	#N/A	#N/A	#N/A
BD14_3	Benoxacor	#N/A	#N/A	#N/A
BD15_1	Benoxacor	#N/A	#N/A	#N/A
BD15_2	Benoxacor	#N/A	#N/A	#N/A
BD15_3	Benoxacor	#N/A	#N/A	#N/A
BOS11_1	Benoxacor	#N/A	#N/A	#N/A
BOS11_2	Benoxacor	#N/A	#N/A	#N/A
BOS11_3	Benoxacor	#N/A	#N/A	#N/A
BOS12_1	Benoxacor	#N/A	#N/A	#N/A
BOS12_2	Benoxacor	#N/A	#N/A	#N/A
BOS12_3	Benoxacor	#N/A	#N/A	#N/A
BOS13_1	Benoxacor	#N/A	#N/A	#N/A
BOS13_2	Benoxacor	#N/A	#N/A	#N/A
BOS13_3	Benoxacor	#N/A	#N/A	#N/A
BOS14_1	Benoxacor	#N/A	#N/A	#N/A
BOS14_2	Benoxacor	#N/A	#N/A	#N/A
BOS14_3	Benoxacor	#N/A	#N/A	#N/A
BOS15_1	Benoxacor	#N/A	#N/A	#N/A
BOS15_2	Benoxacor	#N/A	#N/A	#N/A
BOS15_3	Benoxacor	#N/A	#N/A	#N/A
THORN12_1	Benoxacor	#N/A	#N/A	#N/A
THORN12_2	Benoxacor	#N/A	#N/A	#N/A
THORN12_3	Benoxacor	#N/A	#N/A	#N/A
THORN13_1	Benoxacor	#N/A	#N/A	#N/A
THORN13_2	Benoxacor	#N/A	#N/A	#N/A
THORN13_3	Benoxacor	#N/A	#N/A	#N/A
THORN14_1	Benoxacor	#N/A	#N/A	#N/A
THORN14_2	Benoxacor	#N/A	#N/A	#N/A
THORN14_3	Benoxacor	#N/A	#N/A	#N/A
THORN15_1	Benoxacor	#N/A	#N/A	#N/A
THORN15_2	Benoxacor	#N/A	#N/A	#N/A
THORN15_3	Benoxacor	#N/A	#N/A	#N/A
EMS12_1	Benoxacor	#N/A	#N/A	#N/A
EMS12_2	Benoxacor	#N/A	#N/A	#N/A
EMS12_3	Benoxacor	#N/A	#N/A	#N/A
EMS13_1	Benoxacor	#N/A	#N/A	#N/A
EMS13_2	Benoxacor	#N/A	#N/A	#N/A
EMS13_3	Benoxacor	#N/A	#N/A	#N/A
EMS14_1	Benoxacor	#N/A	#N/A	#N/A
EMS14_2	Benoxacor	#N/A	#N/A	#N/A
EMS14_3	Benoxacor	#N/A	#N/A	#N/A
BD11_1	Bensulide	#N/A	#N/A	#N/A
BD11_2	Bensulide	#N/A	#N/A	#N/A
BD11_3	Bensulide	#N/A	#N/A	#N/A
BD12_1	Bensulide	#N/A	#N/A	#N/A
BD12_2	Bensulide	#N/A	#N/A	#N/A
BD12_3	Bensulide	#N/A	#N/A	#N/A
BD13_1	Bensulide	#N/A	#N/A	#N/A
BD13_2	Bensulide	#N/A	#N/A	#N/A
BD13_3	Bensulide	#N/A	#N/A	#N/A
BD14_1	Bensulide	#N/A	#N/A	#N/A
BD14_2	Bensulide	#N/A	#N/A	#N/A
BD14_3	Bensulide	#N/A	#N/A	#N/A
BD15_1	Bensulide	#N/A	#N/A	#N/A
BD15_2	Bensulide	#N/A	#N/A	#N/A
BD15_3	Bensulide	#N/A	#N/A	#N/A
BOS11_1	Bensulide	#N/A	#N/A	#N/A
BOS11_2	Bensulide	#N/A	#N/A	#N/A
BOS11_3	Bensulide	#N/A	#N/A	#N/A
BOS12_1	Bensulide	#N/A	#N/A	#N/A
BOS12_2	Bensulide	#N/A	#N/A	#N/A
BOS12_3	Bensulide	#N/A	#N/A	#N/A
BOS13_1	Bensulide	#N/A	#N/A	#N/A
BOS13_2	Bensulide	#N/A	#N/A	#N/A
BOS13_3	Bensulide	#N/A	#N/A	#N/A
BOS14_1	Bensulide	#N/A	#N/A	#N/A
BOS14_2	Bensulide	#N/A	#N/A	#N/A
BOS14_3	Bensulide	#N/A	#N/A	#N/A
BOS15_1	Bensulide	#N/A	#N/A	#N/A
BOS15_2	Bensulide	#N/A	#N/A	#N/A
BOS15_3	Bensulide	#N/A	#N/A	#N/A
THORN12_1	Bensulide	#N/A	#N/A	#N/A
THORN12_2	Bensulide	#N/A	#N/A	#N/A
THORN12_3	Bensulide	#N/A	#N/A	#N/A
THORN13_1	Bensulide	#N/A	#N/A	#N/A
THORN13_2	Bensulide	#N/A	#N/A	#N/A
THORN13_3	Bensulide	#N/A	#N/A	#N/A
THORN14_1	Bensulide	#N/A	#N/A	#N/A
THORN14_2	Bensulide	#N/A	#N/A	#N/A
THORN14_3	Bensulide	#N/A	#N/A	#N/A
THORN15_1	Bensulide	#N/A	#N/A	#N/A
THORN15_2	Bensulide	#N/A	#N/A	#N/A
THORN15_3	Bensulide	#N/A	#N/A	#N/A
EMS12_1	Bensulide	#N/A	#N/A	#N/A
EMS12_2	Bensulide	#N/A	#N/A	#N/A
EMS12_3	Bensulide	#N/A	#N/A	#N/A
EMS13_1	Bensulide	#N/A	#N/A	#N/A
EMS13_2	Bensulide	#N/A	#N/A	#N/A
EMS13_3	Bensulide	#N/A	#N/A	#N/A
EMS14_1	Bensulide	#N/A	#N/A	#N/A
EMS14_2	Bensulide	#N/A	#N/A	#N/A
EMS14_3	Bensulide	#N/A	#N/A	#N/A
BD11_1	Benzatropine	#N/A	#N/A	#N/A
BD11_2	Benzatropine	#N/A	#N/A	#N/A
BD11_3	Benzatropine	#N/A	#N/A	#N/A
BD12_1	Benzatropine	#N/A	#N/A	#N/A
BD12_2	Benzatropine	#N/A	#N/A	#N/A
BD12_3	Benzatropine	#N/A	#N/A	#N/A
BD13_1	Benzatropine	#N/A	#N/A	#N/A
BD13_2	Benzatropine	#N/A	#N/A	#N/A
BD13_3	Benzatropine	#N/A	#N/A	#N/A
BD14_1	Benzatropine	#N/A	#N/A	#N/A
BD14_2	Benzatropine	#N/A	#N/A	#N/A
BD14_3	Benzatropine	#N/A	#N/A	#N/A
BD15_1	Benzatropine	#N/A	#N/A	#N/A
BD15_2	Benzatropine	#N/A	#N/A	#N/A
BD15_3	Benzatropine	#N/A	#N/A	#N/A
BOS11_1	Benzatropine	#N/A	#N/A	#N/A
BOS11_2	Benzatropine	#N/A	#N/A	#N/A
BOS11_3	Benzatropine	#N/A	#N/A	#N/A
BOS12_1	Benzatropine	#N/A	#N/A	#N/A
BOS12_2	Benzatropine	#N/A	#N/A	#N/A
BOS12_3	Benzatropine	#N/A	#N/A	#N/A
BOS13_1	Benzatropine	#N/A	#N/A	#N/A
BOS13_2	Benzatropine	#N/A	#N/A	#N/A
BOS13_3	Benzatropine	#N/A	#N/A	#N/A
BOS14_1	Benzatropine	#N/A	#N/A	#N/A
BOS14_2	Benzatropine	#N/A	#N/A	#N/A
BOS14_3	Benzatropine	#N/A	#N/A	#N/A
BOS15_1	Benzatropine	#N/A	#N/A	#N/A
BOS15_2	Benzatropine	#N/A	#N/A	#N/A
BOS15_3	Benzatropine	#N/A	#N/A	#N/A
THORN12_1	Benzatropine	#N/A	#N/A	#N/A
THORN12_2	Benzatropine	#N/A	#N/A	#N/A
THORN12_3	Benzatropine	#N/A	#N/A	#N/A
THORN13_1	Benzatropine	#N/A	#N/A	#N/A
THORN13_2	Benzatropine	#N/A	#N/A	#N/A
THORN13_3	Benzatropine	#N/A	#N/A	#N/A
THORN14_1	Benzatropine	#N/A	#N/A	#N/A
THORN14_2	Benzatropine	#N/A	#N/A	#N/A
THORN14_3	Benzatropine	#N/A	#N/A	#N/A
THORN15_1	Benzatropine	#N/A	#N/A	#N/A
THORN15_2	Benzatropine	#N/A	#N/A	#N/A
THORN15_3	Benzatropine	#N/A	#N/A	#N/A
EMS12_1	Benzatropine	#N/A	#N/A	#N/A
EMS12_2	Benzatropine	#N/A	#N/A	#N/A
EMS12_3	Benzatropine	#N/A	#N/A	#N/A
EMS13_1	Benzatropine	#N/A	#N/A	#N/A
EMS13_2	Benzatropine	#N/A	#N/A	#N/A
EMS13_3	Benzatropine	#N/A	#N/A	#N/A
EMS14_1	Benzatropine	1.62245	1.62245	1.62245
EMS14_2	Benzatropine	1.93388	1.93388	1.93388
EMS14_3	Benzatropine	2.75247	2.75247	2.75247
BD11_1	Benzoylecgonine, BZE	74.9951	74.9951	74.9951
BD11_2	Benzoylecgonine, BZE	87.7756	87.7756	87.7756
BD11_3	Benzoylecgonine, BZE	111.334	111.334	111.334
BD12_1	Benzoylecgonine, BZE	61.5597	61.5597	61.5597
BD12_2	Benzoylecgonine, BZE	76.5421	76.5421	76.5421
BD12_3	Benzoylecgonine, BZE	59.1937	59.1937	59.1937
BD13_1	Benzoylecgonine, BZE	28.0696	28.0696	28.0696
BD13_2	Benzoylecgonine, BZE	25.16	25.16	25.16
BD13_3	Benzoylecgonine, BZE	32.5966	32.5966	32.5966
BD14_1	Benzoylecgonine, BZE	28.2673	28.2673	28.2673
BD14_2	Benzoylecgonine, BZE	26.9186	26.9186	26.9186
BD14_3	Benzoylecgonine, BZE	21.936	21.936	21.936
BD15_1	Benzoylecgonine, BZE	>400	>400	400
BD15_2	Benzoylecgonine, BZE	>400	>400	400
BD15_3	Benzoylecgonine, BZE	>400	>400	400
BOS11_1	Benzoylecgonine, BZE	35.215	35.215	35.215
BOS11_2	Benzoylecgonine, BZE	27.1814	27.1814	27.1814
BOS11_3	Benzoylecgonine, BZE	34.3328	34.3328	34.3328
BOS12_1	Benzoylecgonine, BZE	20.2637	20.2637	20.2637
BOS12_2	Benzoylecgonine, BZE	21.3634	21.3634	21.3634
BOS12_3	Benzoylecgonine, BZE	17.6985	17.6985	17.6985
BOS13_1	Benzoylecgonine, BZE	28.2124	28.2124	28.2124
BOS13_2	Benzoylecgonine, BZE	17.0677	17.0677	17.0677
BOS13_3	Benzoylecgonine, BZE	29.6206	29.6206	29.6206
BOS14_1	Benzoylecgonine, BZE	22.4878	22.4878	22.4878
BOS14_2	Benzoylecgonine, BZE	19.8332	19.8332	19.8332
BOS14_3	Benzoylecgonine, BZE	28.542	28.542	28.542
BOS15_1	Benzoylecgonine, BZE	20.4899	20.4899	20.4899
BOS15_2	Benzoylecgonine, BZE	16.9609	16.9609	16.9609
BOS15_3	Benzoylecgonine, BZE	24.1151	24.1151	24.1151
THORN12_1	Benzoylecgonine, BZE	>400	>400	400
THORN12_2	Benzoylecgonine, BZE	>400	>400	400
THORN12_3	Benzoylecgonine, BZE	>400	>400	400
THORN13_1	Benzoylecgonine, BZE	>400	>400	400
THORN13_2	Benzoylecgonine, BZE	>400	>400	400
THORN13_3	Benzoylecgonine, BZE	>400	>400	400
THORN14_1	Benzoylecgonine, BZE	>400	>400	400
THORN14_2	Benzoylecgonine, BZE	>400	>400	400
THORN14_3	Benzoylecgonine, BZE	>400	>400	400
THORN15_1	Benzoylecgonine, BZE	>400	>400	400
THORN15_2	Benzoylecgonine, BZE	>400	>400	400
THORN15_3	Benzoylecgonine, BZE	>400	>400	400
EMS12_1	Benzoylecgonine, BZE	12.0455	12.0455	12.0455
EMS12_2	Benzoylecgonine, BZE	10.6254	10.6254	10.6254
EMS12_3	Benzoylecgonine, BZE	11.4118	11.4118	11.4118
EMS13_1	Benzoylecgonine, BZE	8.62045	8.62045	8.62045
EMS13_2	Benzoylecgonine, BZE	7.34757	7.34757	7.34757
EMS13_3	Benzoylecgonine, BZE	8.73455	8.73455	8.73455
EMS14_1	Benzoylecgonine, BZE	56.0743	56.0743	56.0743
EMS14_2	Benzoylecgonine, BZE	22.9861	22.9861	22.9861
EMS14_3	Benzoylecgonine, BZE	27.5649	27.5649	27.5649
BD11_1	Betaxolol	#N/A	#N/A	#N/A
BD11_2	Betaxolol	#N/A	#N/A	#N/A
BD11_3	Betaxolol	#N/A	#N/A	#N/A
BD12_1	Betaxolol	#N/A	#N/A	#N/A
BD12_2	Betaxolol	#N/A	#N/A	#N/A
BD12_3	Betaxolol	#N/A	#N/A	#N/A
BD13_1	Betaxolol	#N/A	#N/A	#N/A
BD13_2	Betaxolol	#N/A	#N/A	#N/A
BD13_3	Betaxolol	#N/A	#N/A	#N/A
BD14_1	Betaxolol	#N/A	#N/A	#N/A
BD14_2	Betaxolol	#N/A	#N/A	#N/A
BD14_3	Betaxolol	#N/A	#N/A	#N/A
BD15_1	Betaxolol	#N/A	#N/A	#N/A
BD15_2	Betaxolol	#N/A	#N/A	#N/A
BD15_3	Betaxolol	#N/A	#N/A	#N/A
BOS11_1	Betaxolol	#N/A	#N/A	#N/A
BOS11_2	Betaxolol	#N/A	#N/A	#N/A
BOS11_3	Betaxolol	#N/A	#N/A	#N/A
BOS12_1	Betaxolol	#N/A	#N/A	#N/A
BOS12_2	Betaxolol	#N/A	#N/A	#N/A
BOS12_3	Betaxolol	#N/A	#N/A	#N/A
BOS13_1	Betaxolol	#N/A	#N/A	#N/A
BOS13_2	Betaxolol	#N/A	#N/A	#N/A
BOS13_3	Betaxolol	#N/A	#N/A	#N/A
BOS14_1	Betaxolol	#N/A	#N/A	#N/A
BOS14_2	Betaxolol	#N/A	#N/A	#N/A
BOS14_3	Betaxolol	#N/A	#N/A	#N/A
BOS15_1	Betaxolol	#N/A	#N/A	#N/A
BOS15_2	Betaxolol	#N/A	#N/A	#N/A
BOS15_3	Betaxolol	#N/A	#N/A	#N/A
THORN12_1	Betaxolol	#N/A	#N/A	#N/A
THORN12_2	Betaxolol	#N/A	#N/A	#N/A
THORN12_3	Betaxolol	#N/A	#N/A	#N/A
THORN13_1	Betaxolol	#N/A	#N/A	#N/A
THORN13_2	Betaxolol	#N/A	#N/A	#N/A
THORN13_3	Betaxolol	#N/A	#N/A	#N/A
THORN14_1	Betaxolol	#N/A	#N/A	#N/A
THORN14_2	Betaxolol	#N/A	#N/A	#N/A
THORN14_3	Betaxolol	#N/A	#N/A	#N/A
THORN15_1	Betaxolol	#N/A	#N/A	#N/A
THORN15_2	Betaxolol	#N/A	#N/A	#N/A
THORN15_3	Betaxolol	#N/A	#N/A	#N/A
EMS12_1	Betaxolol	#N/A	#N/A	#N/A
EMS12_2	Betaxolol	#N/A	#N/A	#N/A
EMS12_3	Betaxolol	#N/A	#N/A	#N/A
EMS13_1	Betaxolol	#N/A	#N/A	#N/A
EMS13_2	Betaxolol	#N/A	#N/A	#N/A
EMS13_3	Betaxolol	#N/A	#N/A	#N/A
EMS14_1	Betaxolol	#N/A	#N/A	#N/A
EMS14_2	Betaxolol	#N/A	#N/A	#N/A
EMS14_3	Betaxolol	<LOQ	<LOQ	<LOQ
BD11_1	Bezafibrate	9.70848	9.70848	9.70848
BD11_2	Bezafibrate	12.0269	12.0269	12.0269
BD11_3	Bezafibrate	10.4544	10.4544	10.4544
BD12_1	Bezafibrate	7.81665	7.81665	7.81665
BD12_2	Bezafibrate	<LOQ	<LOQ	<LOQ
BD12_3	Bezafibrate	8.55665	8.55665	8.55665
BD13_1	Bezafibrate	<LOQ	<LOQ	<LOQ
BD13_2	Bezafibrate	<LOQ	<LOQ	<LOQ
BD13_3	Bezafibrate	<LOQ	<LOQ	<LOQ
BD14_1	Bezafibrate	<LOQ	<LOQ	<LOQ
BD14_2	Bezafibrate	#N/A	#N/A	#N/A
BD14_3	Bezafibrate	<LOQ	<LOQ	<LOQ
BD15_1	Bezafibrate	169.007	169.007	169.007
BD15_2	Bezafibrate	141.375	141.375	141.375
BD15_3	Bezafibrate	176.726	176.726	176.726
BOS11_1	Bezafibrate	<LOQ	<LOQ	<LOQ
BOS11_2	Bezafibrate	<LOQ	<LOQ	<LOQ
BOS11_3	Bezafibrate	<LOQ	<LOQ	<LOQ
BOS12_1	Bezafibrate	<LOQ	<LOQ	<LOQ
BOS12_2	Bezafibrate	<LOQ	<LOQ	<LOQ
BOS12_3	Bezafibrate	#N/A	#N/A	#N/A
BOS13_1	Bezafibrate	<LOQ	<LOQ	<LOQ
BOS13_2	Bezafibrate	<LOQ	<LOQ	<LOQ
BOS13_3	Bezafibrate	#N/A	#N/A	#N/A
BOS14_1	Bezafibrate	<LOQ	<LOQ	<LOQ
BOS14_2	Bezafibrate	<LOQ	<LOQ	<LOQ
BOS14_3	Bezafibrate	#N/A	#N/A	#N/A
BOS15_1	Bezafibrate	#N/A	#N/A	#N/A
BOS15_2	Bezafibrate	<LOQ	<LOQ	<LOQ
BOS15_3	Bezafibrate	<LOQ	<LOQ	<LOQ
THORN12_1	Bezafibrate	54.7318	54.7318	54.7318
THORN12_2	Bezafibrate	129.297	129.297	129.297
THORN12_3	Bezafibrate	99.1906	99.1906	99.1906
THORN13_1	Bezafibrate	104.729	104.729	104.729
THORN13_2	Bezafibrate	116.1	116.1	116.1
THORN13_3	Bezafibrate	112.742	112.742	112.742
THORN14_1	Bezafibrate	85.1683	85.1683	85.1683
THORN14_2	Bezafibrate	115.687	115.687	115.687
THORN14_3	Bezafibrate	90.4119	90.4119	90.4119
THORN15_1	Bezafibrate	74.3865	74.3865	74.3865
THORN15_2	Bezafibrate	91.5314	91.5314	91.5314
THORN15_3	Bezafibrate	88.9979	88.9979	88.9979
EMS12_1	Bezafibrate	#N/A	#N/A	#N/A
EMS12_2	Bezafibrate	<LOQ	<LOQ	<LOQ
EMS12_3	Bezafibrate	8.6627	8.6627	8.6627
EMS13_1	Bezafibrate	7.40953	7.40953	7.40953
EMS13_2	Bezafibrate	#N/A	#N/A	#N/A
EMS13_3	Bezafibrate	#N/A	#N/A	#N/A
EMS14_1	Bezafibrate	#N/A	#N/A	#N/A
EMS14_2	Bezafibrate	<LOQ	<LOQ	<LOQ
EMS14_3	Bezafibrate	<LOQ	<LOQ	<LOQ
BD11_1	Bisoprolol	5.21626	5.21626	5.21626
BD11_2	Bisoprolol	5.76621	5.76621	5.76621
BD11_3	Bisoprolol	5.59281	5.59281	5.59281
BD12_1	Bisoprolol	3.28052	3.28052	3.28052
BD12_2	Bisoprolol	3.86317	3.86317	3.86317
BD12_3	Bisoprolol	3.87308	3.87308	3.87308
BD13_1	Bisoprolol	3.02205	3.02205	3.02205
BD13_2	Bisoprolol	2.80835	2.80835	2.80835
BD13_3	Bisoprolol	3.03031	3.03031	3.03031
BD14_1	Bisoprolol	#N/A	#N/A	#N/A
BD14_2	Bisoprolol	2.93832	2.93832	2.93832
BD14_3	Bisoprolol	2.94873	2.94873	2.94873
BD15_1	Bisoprolol	33.2359	33.2359	33.2359
BD15_2	Bisoprolol	27.6868	27.6868	27.6868
BD15_3	Bisoprolol	31.5513	31.5513	31.5513
BOS11_1	Bisoprolol	3.12494	3.12494	3.12494
BOS11_2	Bisoprolol	2.97466	2.97466	2.97466
BOS11_3	Bisoprolol	2.96871	2.96871	2.96871
BOS12_1	Bisoprolol	2.94641	2.94641	2.94641
BOS12_2	Bisoprolol	2.91537	2.91537	2.91537
BOS12_3	Bisoprolol	2.97366	2.97366	2.97366
BOS13_1	Bisoprolol	2.89935	2.89935	2.89935
BOS13_2	Bisoprolol	3.07688	3.07688	3.07688
BOS13_3	Bisoprolol	2.85277	2.85277	2.85277
BOS14_1	Bisoprolol	2.8721	2.8721	2.8721
BOS14_2	Bisoprolol	2.97548	2.97548	2.97548
BOS14_3	Bisoprolol	<LOQ	<LOQ	<LOQ
BOS15_1	Bisoprolol	2.91405	2.91405	2.91405
BOS15_2	Bisoprolol	3.18027	3.18027	3.18027
BOS15_3	Bisoprolol	3.0247	3.0247	3.0247
THORN12_1	Bisoprolol	36.5885	36.5885	36.5885
THORN12_2	Bisoprolol	46.3985	46.3985	46.3985
THORN12_3	Bisoprolol	28.3639	28.3639	28.3639
THORN13_1	Bisoprolol	43.2771	43.2771	43.2771
THORN13_2	Bisoprolol	33.7974	33.7974	33.7974
THORN13_3	Bisoprolol	39.3795	39.3795	39.3795
THORN14_1	Bisoprolol	33.1368	33.1368	33.1368
THORN14_2	Bisoprolol	18.43	18.43	18.43
THORN14_3	Bisoprolol	29.1897	29.1897	29.1897
THORN15_1	Bisoprolol	8.60022	8.60022	8.60022
THORN15_2	Bisoprolol	15.5102	15.5102	15.5102
THORN15_3	Bisoprolol	14.7538	14.7538	14.7538
EMS12_1	Bisoprolol	#N/A	#N/A	#N/A
EMS12_2	Bisoprolol	<LOQ	<LOQ	<LOQ
EMS12_3	Bisoprolol	<LOQ	<LOQ	<LOQ
EMS13_1	Bisoprolol	#N/A	#N/A	#N/A
EMS13_2	Bisoprolol	#N/A	#N/A	#N/A
EMS13_3	Bisoprolol	#N/A	#N/A	#N/A
EMS14_1	Bisoprolol	2.75578	2.75578	2.75578
EMS14_2	Bisoprolol	#N/A	#N/A	#N/A
EMS14_3	Bisoprolol	2.98721	2.98721	2.98721
BD11_1	Bupropion	#N/A	#N/A	#N/A
BD11_2	Bupropion	#N/A	#N/A	#N/A
BD11_3	Bupropion	#N/A	#N/A	#N/A
BD12_1	Bupropion	#N/A	#N/A	#N/A
BD12_2	Bupropion	#N/A	#N/A	#N/A
BD12_3	Bupropion	#N/A	#N/A	#N/A
BD13_1	Bupropion	#N/A	#N/A	#N/A
BD13_2	Bupropion	#N/A	#N/A	#N/A
BD13_3	Bupropion	#N/A	#N/A	#N/A
BD14_1	Bupropion	#N/A	#N/A	#N/A
BD14_2	Bupropion	#N/A	#N/A	#N/A
BD14_3	Bupropion	#N/A	#N/A	#N/A
BD15_1	Bupropion	#N/A	#N/A	#N/A
BD15_2	Bupropion	#N/A	#N/A	#N/A
BD15_3	Bupropion	#N/A	#N/A	#N/A
BOS11_1	Bupropion	#N/A	#N/A	#N/A
BOS11_2	Bupropion	#N/A	#N/A	#N/A
BOS11_3	Bupropion	#N/A	#N/A	#N/A
BOS12_1	Bupropion	#N/A	#N/A	#N/A
BOS12_2	Bupropion	#N/A	#N/A	#N/A
BOS12_3	Bupropion	#N/A	#N/A	#N/A
BOS13_1	Bupropion	#N/A	#N/A	#N/A
BOS13_2	Bupropion	#N/A	#N/A	#N/A
BOS13_3	Bupropion	#N/A	#N/A	#N/A
BOS14_1	Bupropion	#N/A	#N/A	#N/A
BOS14_2	Bupropion	#N/A	#N/A	#N/A
BOS14_3	Bupropion	#N/A	#N/A	#N/A
BOS15_1	Bupropion	#N/A	#N/A	#N/A
BOS15_2	Bupropion	#N/A	#N/A	#N/A
BOS15_3	Bupropion	#N/A	#N/A	#N/A
THORN12_1	Bupropion	#N/A	#N/A	#N/A
THORN12_2	Bupropion	#N/A	#N/A	#N/A
THORN12_3	Bupropion	#N/A	#N/A	#N/A
THORN13_1	Bupropion	#N/A	#N/A	#N/A
THORN13_2	Bupropion	#N/A	#N/A	#N/A
THORN13_3	Bupropion	#N/A	#N/A	#N/A
THORN14_1	Bupropion	#N/A	#N/A	#N/A
THORN14_2	Bupropion	#N/A	#N/A	#N/A
THORN14_3	Bupropion	#N/A	#N/A	#N/A
THORN15_1	Bupropion	#N/A	#N/A	#N/A
THORN15_2	Bupropion	#N/A	#N/A	#N/A
THORN15_3	Bupropion	#N/A	#N/A	#N/A
EMS12_1	Bupropion	#N/A	#N/A	#N/A
EMS12_2	Bupropion	#N/A	#N/A	#N/A
EMS12_3	Bupropion	#N/A	#N/A	#N/A
EMS13_1	Bupropion	#N/A	#N/A	#N/A
EMS13_2	Bupropion	#N/A	#N/A	#N/A
EMS13_3	Bupropion	#N/A	#N/A	#N/A
EMS14_1	Bupropion	#N/A	#N/A	#N/A
EMS14_2	Bupropion	#N/A	#N/A	#N/A
EMS14_3	Bupropion	#N/A	#N/A	#N/A
BD11_1	Buspirone	#N/A	#N/A	#N/A
BD11_2	Buspirone	#N/A	#N/A	#N/A
BD11_3	Buspirone	#N/A	#N/A	#N/A
BD12_1	Buspirone	#N/A	#N/A	#N/A
BD12_2	Buspirone	#N/A	#N/A	#N/A
BD12_3	Buspirone	#N/A	#N/A	#N/A
BD13_1	Buspirone	#N/A	#N/A	#N/A
BD13_2	Buspirone	#N/A	#N/A	#N/A
BD13_3	Buspirone	#N/A	#N/A	#N/A
BD14_1	Buspirone	#N/A	#N/A	#N/A
BD14_2	Buspirone	#N/A	#N/A	#N/A
BD14_3	Buspirone	#N/A	#N/A	#N/A
BD15_1	Buspirone	#N/A	#N/A	#N/A
BD15_2	Buspirone	#N/A	#N/A	#N/A
BD15_3	Buspirone	#N/A	#N/A	#N/A
BOS11_1	Buspirone	#N/A	#N/A	#N/A
BOS11_2	Buspirone	#N/A	#N/A	#N/A
BOS11_3	Buspirone	#N/A	#N/A	#N/A
BOS12_1	Buspirone	#N/A	#N/A	#N/A
BOS12_2	Buspirone	#N/A	#N/A	#N/A
BOS12_3	Buspirone	#N/A	#N/A	#N/A
BOS13_1	Buspirone	#N/A	#N/A	#N/A
BOS13_2	Buspirone	#N/A	#N/A	#N/A
BOS13_3	Buspirone	#N/A	#N/A	#N/A
BOS14_1	Buspirone	#N/A	#N/A	#N/A
BOS14_2	Buspirone	#N/A	#N/A	#N/A
BOS14_3	Buspirone	#N/A	#N/A	#N/A
BOS15_1	Buspirone	#N/A	#N/A	#N/A
BOS15_2	Buspirone	#N/A	#N/A	#N/A
BOS15_3	Buspirone	#N/A	#N/A	#N/A
THORN12_1	Buspirone	#N/A	#N/A	#N/A
THORN12_2	Buspirone	#N/A	#N/A	#N/A
THORN12_3	Buspirone	#N/A	#N/A	#N/A
THORN13_1	Buspirone	#N/A	#N/A	#N/A
THORN13_2	Buspirone	#N/A	#N/A	#N/A
THORN13_3	Buspirone	#N/A	#N/A	#N/A
THORN14_1	Buspirone	#N/A	#N/A	#N/A
THORN14_2	Buspirone	#N/A	#N/A	#N/A
THORN14_3	Buspirone	#N/A	#N/A	#N/A
THORN15_1	Buspirone	#N/A	#N/A	#N/A
THORN15_2	Buspirone	#N/A	#N/A	#N/A
THORN15_3	Buspirone	#N/A	#N/A	#N/A
EMS12_1	Buspirone	#N/A	#N/A	#N/A
EMS12_2	Buspirone	#N/A	#N/A	#N/A
EMS12_3	Buspirone	#N/A	#N/A	#N/A
EMS13_1	Buspirone	#N/A	#N/A	#N/A
EMS13_2	Buspirone	#N/A	#N/A	#N/A
EMS13_3	Buspirone	#N/A	#N/A	#N/A
EMS14_1	Buspirone	<LOQ	<LOQ	<LOQ
EMS14_2	Buspirone	<LOQ	<LOQ	<LOQ
EMS14_3	Buspirone	5.03832	5.03832	5.03832
BD11_1	Carazolol	#N/A	#N/A	#N/A
BD11_2	Carazolol	#N/A	#N/A	#N/A
BD11_3	Carazolol	#N/A	#N/A	#N/A
BD12_1	Carazolol	#N/A	#N/A	#N/A
BD12_2	Carazolol	#N/A	#N/A	#N/A
BD12_3	Carazolol	#N/A	#N/A	#N/A
BD13_1	Carazolol	#N/A	#N/A	#N/A
BD13_2	Carazolol	#N/A	#N/A	#N/A
BD13_3	Carazolol	#N/A	#N/A	#N/A
BD14_1	Carazolol	#N/A	#N/A	#N/A
BD14_2	Carazolol	#N/A	#N/A	#N/A
BD14_3	Carazolol	#N/A	#N/A	#N/A
BD15_1	Carazolol	#N/A	#N/A	#N/A
BD15_2	Carazolol	#N/A	#N/A	#N/A
BD15_3	Carazolol	#N/A	#N/A	#N/A
BOS11_1	Carazolol	#N/A	#N/A	#N/A
BOS11_2	Carazolol	#N/A	#N/A	#N/A
BOS11_3	Carazolol	#N/A	#N/A	#N/A
BOS12_1	Carazolol	#N/A	#N/A	#N/A
BOS12_2	Carazolol	#N/A	#N/A	#N/A
BOS12_3	Carazolol	#N/A	#N/A	#N/A
BOS13_1	Carazolol	#N/A	#N/A	#N/A
BOS13_2	Carazolol	#N/A	#N/A	#N/A
BOS13_3	Carazolol	#N/A	#N/A	#N/A
BOS14_1	Carazolol	#N/A	#N/A	#N/A
BOS14_2	Carazolol	#N/A	#N/A	#N/A
BOS14_3	Carazolol	#N/A	#N/A	#N/A
BOS15_1	Carazolol	#N/A	#N/A	#N/A
BOS15_2	Carazolol	#N/A	#N/A	#N/A
BOS15_3	Carazolol	#N/A	#N/A	#N/A
THORN12_1	Carazolol	#N/A	#N/A	#N/A
THORN12_2	Carazolol	#N/A	#N/A	#N/A
THORN12_3	Carazolol	#N/A	#N/A	#N/A
THORN13_1	Carazolol	#N/A	#N/A	#N/A
THORN13_2	Carazolol	#N/A	#N/A	#N/A
THORN13_3	Carazolol	#N/A	#N/A	#N/A
THORN14_1	Carazolol	#N/A	#N/A	#N/A
THORN14_2	Carazolol	#N/A	#N/A	#N/A
THORN14_3	Carazolol	#N/A	#N/A	#N/A
THORN15_1	Carazolol	#N/A	#N/A	#N/A
THORN15_2	Carazolol	#N/A	#N/A	#N/A
THORN15_3	Carazolol	#N/A	#N/A	#N/A
EMS12_1	Carazolol	#N/A	#N/A	#N/A
EMS12_2	Carazolol	#N/A	#N/A	#N/A
EMS12_3	Carazolol	#N/A	#N/A	#N/A
EMS13_1	Carazolol	#N/A	#N/A	#N/A
EMS13_2	Carazolol	#N/A	#N/A	#N/A
EMS13_3	Carazolol	#N/A	#N/A	#N/A
EMS14_1	Carazolol	<LOQ	<LOQ	<LOQ
EMS14_2	Carazolol	<LOQ	<LOQ	<LOQ
EMS14_3	Carazolol	7.69653	7.69653	7.69653
BD11_1	Carbamazepine	45.272	45.272	45.272
BD11_2	Carbamazepine	68.3859	68.3859	68.3859
BD11_3	Carbamazepine	58.3257	58.3257	58.3257
BD12_1	Carbamazepine	39.5815	39.5815	39.5815
BD12_2	Carbamazepine	49.7993	49.7993	49.7993
BD12_3	Carbamazepine	46.6442	46.6442	46.6442
BD13_1	Carbamazepine	20.3799	20.3799	20.3799
BD13_2	Carbamazepine	17.7217	17.7217	17.7217
BD13_3	Carbamazepine	21.2397	21.2397	21.2397
BD14_1	Carbamazepine	<LOQ	<LOQ	<LOQ
BD14_2	Carbamazepine	34.992	34.992	34.992
BD14_3	Carbamazepine	31.8471	31.8471	31.8471
BD15_1	Carbamazepine	243.728	243.728	243.728
BD15_2	Carbamazepine	207.97	207.97	207.97
BD15_3	Carbamazepine	247.699	247.699	247.699
BOS11_1	Carbamazepine	21.9136	21.9136	21.9136
BOS11_2	Carbamazepine	17.9488	17.9488	17.9488
BOS11_3	Carbamazepine	18.0676	18.0676	18.0676
BOS12_1	Carbamazepine	18.1503	18.1503	18.1503
BOS12_2	Carbamazepine	16.8777	16.8777	16.8777
BOS12_3	Carbamazepine	18.016	18.016	18.016
BOS13_1	Carbamazepine	18.3932	18.3932	18.3932
BOS13_2	Carbamazepine	17.2422	17.2422	17.2422
BOS13_3	Carbamazepine	18.4501	18.4501	18.4501
BOS14_1	Carbamazepine	18.3829	18.3829	18.3829
BOS14_2	Carbamazepine	18.8848	18.8848	18.8848
BOS14_3	Carbamazepine	17.6701	17.6701	17.6701
BOS15_1	Carbamazepine	16.4232	16.4232	16.4232
BOS15_2	Carbamazepine	17.4639	17.4639	17.4639
BOS15_3	Carbamazepine	18.9366	18.9366	18.9366
THORN12_1	Carbamazepine	168.696	168.696	168.696
THORN12_2	Carbamazepine	279.495	279.495	279.495
THORN12_3	Carbamazepine	220.553	220.553	220.553
THORN13_1	Carbamazepine	263.046	263.046	263.046
THORN13_2	Carbamazepine	239.929	239.929	239.929
THORN13_3	Carbamazepine	229.698	229.698	229.698
THORN14_1	Carbamazepine	185.595	185.595	185.595
THORN14_2	Carbamazepine	196.079	196.079	196.079
THORN14_3	Carbamazepine	206.535	206.535	206.535
THORN15_1	Carbamazepine	94.7553	94.7553	94.7553
THORN15_2	Carbamazepine	130.332	130.332	130.332
THORN15_3	Carbamazepine	136.298	136.298	136.298
EMS12_1	Carbamazepine	13.7599	13.7599	13.7599
EMS12_2	Carbamazepine	15.5862	15.5862	15.5862
EMS12_3	Carbamazepine	14.9785	14.9785	14.9785
EMS13_1	Carbamazepine	14.4419	14.4419	14.4419
EMS13_2	Carbamazepine	13.79	13.79	13.79
EMS13_3	Carbamazepine	14.4986	14.4986	14.4986
EMS14_1	Carbamazepine	14.6794	14.6794	14.6794
EMS14_2	Carbamazepine	15.6205	15.6205	15.6205
EMS14_3	Carbamazepine	16.6735	16.6735	16.6735
BD11_1	Carboxine	#N/A	#N/A	#N/A
BD11_2	Carboxine	#N/A	#N/A	#N/A
BD11_3	Carboxine	#N/A	#N/A	#N/A
BD12_1	Carboxine	#N/A	#N/A	#N/A
BD12_2	Carboxine	#N/A	#N/A	#N/A
BD12_3	Carboxine	#N/A	#N/A	#N/A
BD13_1	Carboxine	#N/A	#N/A	#N/A
BD13_2	Carboxine	#N/A	#N/A	#N/A
BD13_3	Carboxine	#N/A	#N/A	#N/A
BD14_1	Carboxine	#N/A	#N/A	#N/A
BD14_2	Carboxine	#N/A	#N/A	#N/A
BD14_3	Carboxine	#N/A	#N/A	#N/A
BD15_1	Carboxine	#N/A	#N/A	#N/A
BD15_2	Carboxine	#N/A	#N/A	#N/A
BD15_3	Carboxine	#N/A	#N/A	#N/A
BOS11_1	Carboxine	#N/A	#N/A	#N/A
BOS11_2	Carboxine	#N/A	#N/A	#N/A
BOS11_3	Carboxine	#N/A	#N/A	#N/A
BOS12_1	Carboxine	#N/A	#N/A	#N/A
BOS12_2	Carboxine	#N/A	#N/A	#N/A
BOS12_3	Carboxine	#N/A	#N/A	#N/A
BOS13_1	Carboxine	#N/A	#N/A	#N/A
BOS13_2	Carboxine	#N/A	#N/A	#N/A
BOS13_3	Carboxine	#N/A	#N/A	#N/A
BOS14_1	Carboxine	#N/A	#N/A	#N/A
BOS14_2	Carboxine	#N/A	#N/A	#N/A
BOS14_3	Carboxine	#N/A	#N/A	#N/A
BOS15_1	Carboxine	#N/A	#N/A	#N/A
BOS15_2	Carboxine	#N/A	#N/A	#N/A
BOS15_3	Carboxine	#N/A	#N/A	#N/A
THORN12_1	Carboxine	#N/A	#N/A	#N/A
THORN12_2	Carboxine	#N/A	#N/A	#N/A
THORN12_3	Carboxine	#N/A	#N/A	#N/A
THORN13_1	Carboxine	#N/A	#N/A	#N/A
THORN13_2	Carboxine	#N/A	#N/A	#N/A
THORN13_3	Carboxine	#N/A	#N/A	#N/A
THORN14_1	Carboxine	#N/A	#N/A	#N/A
THORN14_2	Carboxine	#N/A	#N/A	#N/A
THORN14_3	Carboxine	#N/A	#N/A	#N/A
THORN15_1	Carboxine	#N/A	#N/A	#N/A
THORN15_2	Carboxine	#N/A	#N/A	#N/A
THORN15_3	Carboxine	#N/A	#N/A	#N/A
EMS12_1	Carboxine	#N/A	#N/A	#N/A
EMS12_2	Carboxine	#N/A	#N/A	#N/A
EMS12_3	Carboxine	#N/A	#N/A	#N/A
EMS13_1	Carboxine	#N/A	#N/A	#N/A
EMS13_2	Carboxine	#N/A	#N/A	#N/A
EMS13_3	Carboxine	#N/A	#N/A	#N/A
EMS14_1	Carboxine	#N/A	#N/A	#N/A
EMS14_2	Carboxine	#N/A	#N/A	#N/A
EMS14_3	Carboxine	#N/A	#N/A	#N/A
BD11_1	Carfentrazone-ethyl	#N/A	#N/A	#N/A
BD11_2	Carfentrazone-ethyl	#N/A	#N/A	#N/A
BD11_3	Carfentrazone-ethyl	#N/A	#N/A	#N/A
BD12_1	Carfentrazone-ethyl	#N/A	#N/A	#N/A
BD12_2	Carfentrazone-ethyl	#N/A	#N/A	#N/A
BD12_3	Carfentrazone-ethyl	#N/A	#N/A	#N/A
BD13_1	Carfentrazone-ethyl	#N/A	#N/A	#N/A
BD13_2	Carfentrazone-ethyl	#N/A	#N/A	#N/A
BD13_3	Carfentrazone-ethyl	#N/A	#N/A	#N/A
BD14_1	Carfentrazone-ethyl	#N/A	#N/A	#N/A
BD14_2	Carfentrazone-ethyl	#N/A	#N/A	#N/A
BD14_3	Carfentrazone-ethyl	#N/A	#N/A	#N/A
BD15_1	Carfentrazone-ethyl	#N/A	#N/A	#N/A
BD15_2	Carfentrazone-ethyl	#N/A	#N/A	#N/A
BD15_3	Carfentrazone-ethyl	#N/A	#N/A	#N/A
BOS11_1	Carfentrazone-ethyl	#N/A	#N/A	#N/A
BOS11_2	Carfentrazone-ethyl	#N/A	#N/A	#N/A
BOS11_3	Carfentrazone-ethyl	#N/A	#N/A	#N/A
BOS12_1	Carfentrazone-ethyl	#N/A	#N/A	#N/A
BOS12_2	Carfentrazone-ethyl	#N/A	#N/A	#N/A
BOS12_3	Carfentrazone-ethyl	#N/A	#N/A	#N/A
BOS13_1	Carfentrazone-ethyl	#N/A	#N/A	#N/A
BOS13_2	Carfentrazone-ethyl	#N/A	#N/A	#N/A
BOS13_3	Carfentrazone-ethyl	#N/A	#N/A	#N/A
BOS14_1	Carfentrazone-ethyl	#N/A	#N/A	#N/A
BOS14_2	Carfentrazone-ethyl	#N/A	#N/A	#N/A
BOS14_3	Carfentrazone-ethyl	#N/A	#N/A	#N/A
BOS15_1	Carfentrazone-ethyl	#N/A	#N/A	#N/A
BOS15_2	Carfentrazone-ethyl	#N/A	#N/A	#N/A
BOS15_3	Carfentrazone-ethyl	#N/A	#N/A	#N/A
THORN12_1	Carfentrazone-ethyl	#N/A	#N/A	#N/A
THORN12_2	Carfentrazone-ethyl	#N/A	#N/A	#N/A
THORN12_3	Carfentrazone-ethyl	#N/A	#N/A	#N/A
THORN13_1	Carfentrazone-ethyl	#N/A	#N/A	#N/A
THORN13_2	Carfentrazone-ethyl	#N/A	#N/A	#N/A
THORN13_3	Carfentrazone-ethyl	#N/A	#N/A	#N/A
THORN14_1	Carfentrazone-ethyl	#N/A	#N/A	#N/A
THORN14_2	Carfentrazone-ethyl	#N/A	#N/A	#N/A
THORN14_3	Carfentrazone-ethyl	#N/A	#N/A	#N/A
THORN15_1	Carfentrazone-ethyl	#N/A	#N/A	#N/A
THORN15_2	Carfentrazone-ethyl	#N/A	#N/A	#N/A
THORN15_3	Carfentrazone-ethyl	#N/A	#N/A	#N/A
EMS12_1	Carfentrazone-ethyl	#N/A	#N/A	#N/A
EMS12_2	Carfentrazone-ethyl	#N/A	#N/A	#N/A
EMS12_3	Carfentrazone-ethyl	#N/A	#N/A	#N/A
EMS13_1	Carfentrazone-ethyl	#N/A	#N/A	#N/A
EMS13_2	Carfentrazone-ethyl	#N/A	#N/A	#N/A
EMS13_3	Carfentrazone-ethyl	#N/A	#N/A	#N/A
EMS14_1	Carfentrazone-ethyl	#N/A	#N/A	#N/A
EMS14_2	Carfentrazone-ethyl	#N/A	#N/A	#N/A
EMS14_3	Carfentrazone-ethyl	#N/A	#N/A	#N/A
BD11_1	Celecoxib	<LOQ	<LOQ	<LOQ
BD11_2	Celecoxib	<LOQ	<LOQ	<LOQ
BD11_3	Celecoxib	#N/A	#N/A	#N/A
BD12_1	Celecoxib	#N/A	#N/A	#N/A
BD12_2	Celecoxib	#N/A	#N/A	#N/A
BD12_3	Celecoxib	#N/A	#N/A	#N/A
BD13_1	Celecoxib	#N/A	#N/A	#N/A
BD13_2	Celecoxib	#N/A	#N/A	#N/A
BD13_3	Celecoxib	#N/A	#N/A	#N/A
BD14_1	Celecoxib	#N/A	#N/A	#N/A
BD14_2	Celecoxib	#N/A	#N/A	#N/A
BD14_3	Celecoxib	#N/A	#N/A	#N/A
BD15_1	Celecoxib	9.5281	9.5281	9.5281
BD15_2	Celecoxib	9.78287	9.78287	9.78287
BD15_3	Celecoxib	9.58	9.58	9.58
BOS11_1	Celecoxib	#N/A	#N/A	#N/A
BOS11_2	Celecoxib	#N/A	#N/A	#N/A
BOS11_3	Celecoxib	#N/A	#N/A	#N/A
BOS12_1	Celecoxib	#N/A	#N/A	#N/A
BOS12_2	Celecoxib	#N/A	#N/A	#N/A
BOS12_3	Celecoxib	#N/A	#N/A	#N/A
BOS13_1	Celecoxib	#N/A	#N/A	#N/A
BOS13_2	Celecoxib	#N/A	#N/A	#N/A
BOS13_3	Celecoxib	#N/A	#N/A	#N/A
BOS14_1	Celecoxib	#N/A	#N/A	#N/A
BOS14_2	Celecoxib	#N/A	#N/A	#N/A
BOS14_3	Celecoxib	#N/A	#N/A	#N/A
BOS15_1	Celecoxib	#N/A	#N/A	#N/A
BOS15_2	Celecoxib	#N/A	#N/A	#N/A
BOS15_3	Celecoxib	#N/A	#N/A	#N/A
THORN12_1	Celecoxib	5.73003	5.73003	5.73003
THORN12_2	Celecoxib	6.96334	6.96334	6.96334
THORN12_3	Celecoxib	5.95556	5.95556	5.95556
THORN13_1	Celecoxib	7.38325	7.38325	7.38325
THORN13_2	Celecoxib	<LOQ	<LOQ	<LOQ
THORN13_3	Celecoxib	6.40944	6.40944	6.40944
THORN14_1	Celecoxib	6.84114	6.84114	6.84114
THORN14_2	Celecoxib	<LOQ	<LOQ	<LOQ
THORN14_3	Celecoxib	7.17707	7.17707	7.17707
THORN15_1	Celecoxib	<LOQ	<LOQ	<LOQ
THORN15_2	Celecoxib	6.12116	6.12116	6.12116
THORN15_3	Celecoxib	6.6109	6.6109	6.6109
EMS12_1	Celecoxib	<LOQ	<LOQ	<LOQ
EMS12_2	Celecoxib	#N/A	#N/A	#N/A
EMS12_3	Celecoxib	#N/A	#N/A	#N/A
EMS13_1	Celecoxib	#N/A	#N/A	#N/A
EMS13_2	Celecoxib	#N/A	#N/A	#N/A
EMS13_3	Celecoxib	#N/A	#N/A	#N/A
EMS14_1	Celecoxib	#N/A	#N/A	#N/A
EMS14_2	Celecoxib	#N/A	#N/A	#N/A
EMS14_3	Celecoxib	#N/A	#N/A	#N/A
BD11_1	Chloramphenicol	#N/A	#N/A	#N/A
BD11_2	Chloramphenicol	#N/A	#N/A	#N/A
BD11_3	Chloramphenicol	#N/A	#N/A	#N/A
BD12_1	Chloramphenicol	#N/A	#N/A	#N/A
BD12_2	Chloramphenicol	#N/A	#N/A	#N/A
BD12_3	Chloramphenicol	#N/A	#N/A	#N/A
BD13_1	Chloramphenicol	#N/A	#N/A	#N/A
BD13_2	Chloramphenicol	#N/A	#N/A	#N/A
BD13_3	Chloramphenicol	#N/A	#N/A	#N/A
BD14_1	Chloramphenicol	#N/A	#N/A	#N/A
BD14_2	Chloramphenicol	#N/A	#N/A	#N/A
BD14_3	Chloramphenicol	#N/A	#N/A	#N/A
BD15_1	Chloramphenicol	#N/A	#N/A	#N/A
BD15_2	Chloramphenicol	#N/A	#N/A	#N/A
BD15_3	Chloramphenicol	#N/A	#N/A	#N/A
BOS11_1	Chloramphenicol	#N/A	#N/A	#N/A
BOS11_2	Chloramphenicol	#N/A	#N/A	#N/A
BOS11_3	Chloramphenicol	#N/A	#N/A	#N/A
BOS12_1	Chloramphenicol	#N/A	#N/A	#N/A
BOS12_2	Chloramphenicol	#N/A	#N/A	#N/A
BOS12_3	Chloramphenicol	#N/A	#N/A	#N/A
BOS13_1	Chloramphenicol	#N/A	#N/A	#N/A
BOS13_2	Chloramphenicol	#N/A	#N/A	#N/A
BOS13_3	Chloramphenicol	#N/A	#N/A	#N/A
BOS14_1	Chloramphenicol	#N/A	#N/A	#N/A
BOS14_2	Chloramphenicol	#N/A	#N/A	#N/A
BOS14_3	Chloramphenicol	#N/A	#N/A	#N/A
BOS15_1	Chloramphenicol	#N/A	#N/A	#N/A
BOS15_2	Chloramphenicol	#N/A	#N/A	#N/A
BOS15_3	Chloramphenicol	#N/A	#N/A	#N/A
THORN12_1	Chloramphenicol	#N/A	#N/A	#N/A
THORN12_2	Chloramphenicol	#N/A	#N/A	#N/A
THORN12_3	Chloramphenicol	#N/A	#N/A	#N/A
THORN13_1	Chloramphenicol	#N/A	#N/A	#N/A
THORN13_2	Chloramphenicol	#N/A	#N/A	#N/A
THORN13_3	Chloramphenicol	#N/A	#N/A	#N/A
THORN14_1	Chloramphenicol	#N/A	#N/A	#N/A
THORN14_2	Chloramphenicol	#N/A	#N/A	#N/A
THORN14_3	Chloramphenicol	#N/A	#N/A	#N/A
THORN15_1	Chloramphenicol	#N/A	#N/A	#N/A
THORN15_2	Chloramphenicol	#N/A	#N/A	#N/A
THORN15_3	Chloramphenicol	#N/A	#N/A	#N/A
EMS12_1	Chloramphenicol	#N/A	#N/A	#N/A
EMS12_2	Chloramphenicol	#N/A	#N/A	#N/A
EMS12_3	Chloramphenicol	#N/A	#N/A	#N/A
EMS13_1	Chloramphenicol	#N/A	#N/A	#N/A
EMS13_2	Chloramphenicol	#N/A	#N/A	#N/A
EMS13_3	Chloramphenicol	#N/A	#N/A	#N/A
EMS14_1	Chloramphenicol	#N/A	#N/A	#N/A
EMS14_2	Chloramphenicol	#N/A	#N/A	#N/A
EMS14_3	Chloramphenicol	#N/A	#N/A	#N/A
BD11_1	Cilazapril	#N/A	#N/A	#N/A
BD11_2	Cilazapril	#N/A	#N/A	#N/A
BD11_3	Cilazapril	#N/A	#N/A	#N/A
BD12_1	Cilazapril	#N/A	#N/A	#N/A
BD12_2	Cilazapril	#N/A	#N/A	#N/A
BD12_3	Cilazapril	#N/A	#N/A	#N/A
BD13_1	Cilazapril	#N/A	#N/A	#N/A
BD13_2	Cilazapril	#N/A	#N/A	#N/A
BD13_3	Cilazapril	#N/A	#N/A	#N/A
BD14_1	Cilazapril	#N/A	#N/A	#N/A
BD14_2	Cilazapril	#N/A	#N/A	#N/A
BD14_3	Cilazapril	#N/A	#N/A	#N/A
BD15_1	Cilazapril	#N/A	#N/A	#N/A
BD15_2	Cilazapril	#N/A	#N/A	#N/A
BD15_3	Cilazapril	#N/A	#N/A	#N/A
BOS11_1	Cilazapril	#N/A	#N/A	#N/A
BOS11_2	Cilazapril	#N/A	#N/A	#N/A
BOS11_3	Cilazapril	#N/A	#N/A	#N/A
BOS12_1	Cilazapril	#N/A	#N/A	#N/A
BOS12_2	Cilazapril	#N/A	#N/A	#N/A
BOS12_3	Cilazapril	#N/A	#N/A	#N/A
BOS13_1	Cilazapril	#N/A	#N/A	#N/A
BOS13_2	Cilazapril	#N/A	#N/A	#N/A
BOS13_3	Cilazapril	#N/A	#N/A	#N/A
BOS14_1	Cilazapril	#N/A	#N/A	#N/A
BOS14_2	Cilazapril	#N/A	#N/A	#N/A
BOS14_3	Cilazapril	#N/A	#N/A	#N/A
BOS15_1	Cilazapril	#N/A	#N/A	#N/A
BOS15_2	Cilazapril	#N/A	#N/A	#N/A
BOS15_3	Cilazapril	#N/A	#N/A	#N/A
THORN12_1	Cilazapril	#N/A	#N/A	#N/A
THORN12_2	Cilazapril	#N/A	#N/A	#N/A
THORN12_3	Cilazapril	#N/A	#N/A	#N/A
THORN13_1	Cilazapril	#N/A	#N/A	#N/A
THORN13_2	Cilazapril	#N/A	#N/A	#N/A
THORN13_3	Cilazapril	#N/A	#N/A	#N/A
THORN14_1	Cilazapril	#N/A	#N/A	#N/A
THORN14_2	Cilazapril	#N/A	#N/A	#N/A
THORN14_3	Cilazapril	#N/A	#N/A	#N/A
THORN15_1	Cilazapril	#N/A	#N/A	#N/A
THORN15_2	Cilazapril	#N/A	#N/A	#N/A
THORN15_3	Cilazapril	#N/A	#N/A	#N/A
EMS12_1	Cilazapril	#N/A	#N/A	#N/A
EMS12_2	Cilazapril	#N/A	#N/A	#N/A
EMS12_3	Cilazapril	#N/A	#N/A	#N/A
EMS13_1	Cilazapril	#N/A	#N/A	#N/A
EMS13_2	Cilazapril	#N/A	#N/A	#N/A
EMS13_3	Cilazapril	#N/A	#N/A	#N/A
EMS14_1	Cilazapril	<LOQ	<LOQ	<LOQ
EMS14_2	Cilazapril	3.73042	3.73042	3.73042
EMS14_3	Cilazapril	<LOQ	<LOQ	<LOQ
BD11_1	Clarithromycin	12.5276	12.5276	12.5276
BD11_2	Clarithromycin	13.4929	13.4929	13.4929
BD11_3	Clarithromycin	12.1107	12.1107	12.1107
BD12_1	Clarithromycin	<LOQ	<LOQ	<LOQ
BD12_2	Clarithromycin	9.11122	9.11122	9.11122
BD12_3	Clarithromycin	7.81743	7.81743	7.81743
BD13_1	Clarithromycin	6.77742	6.77742	6.77742
BD13_2	Clarithromycin	<LOQ	<LOQ	<LOQ
BD13_3	Clarithromycin	5.98727	5.98727	5.98727
BD14_1	Clarithromycin	<LOQ	<LOQ	<LOQ
BD14_2	Clarithromycin	#N/A	#N/A	#N/A
BD14_3	Clarithromycin	<LOQ	<LOQ	<LOQ
BD15_1	Clarithromycin	56.1985	56.1985	56.1985
BD15_2	Clarithromycin	51.7217	51.7217	51.7217
BD15_3	Clarithromycin	49.2875	49.2875	49.2875
BOS11_1	Clarithromycin	<LOQ	<LOQ	<LOQ
BOS11_2	Clarithromycin	<LOQ	<LOQ	<LOQ
BOS11_3	Clarithromycin	<LOQ	<LOQ	<LOQ
BOS12_1	Clarithromycin	#N/A	#N/A	#N/A
BOS12_2	Clarithromycin	#N/A	#N/A	#N/A
BOS12_3	Clarithromycin	<LOQ	<LOQ	<LOQ
BOS13_1	Clarithromycin	#N/A	#N/A	#N/A
BOS13_2	Clarithromycin	<LOQ	<LOQ	<LOQ
BOS13_3	Clarithromycin	#N/A	#N/A	#N/A
BOS14_1	Clarithromycin	<LOQ	<LOQ	<LOQ
BOS14_2	Clarithromycin	#N/A	#N/A	#N/A
BOS14_3	Clarithromycin	#N/A	#N/A	#N/A
BOS15_1	Clarithromycin	#N/A	#N/A	#N/A
BOS15_2	Clarithromycin	<LOQ	<LOQ	<LOQ
BOS15_3	Clarithromycin	#N/A	#N/A	#N/A
THORN12_1	Clarithromycin	55.527	55.527	55.527
THORN12_2	Clarithromycin	105.751	105.751	105.751
THORN12_3	Clarithromycin	61.6546	61.6546	61.6546
THORN13_1	Clarithromycin	112.27	112.27	112.27
THORN13_2	Clarithromycin	73.518	73.518	73.518
THORN13_3	Clarithromycin	78.0788	78.0788	78.0788
THORN14_1	Clarithromycin	74.7212	74.7212	74.7212
THORN14_2	Clarithromycin	32.5304	32.5304	32.5304
THORN14_3	Clarithromycin	64.0049	64.0049	64.0049
THORN15_1	Clarithromycin	24.7604	24.7604	24.7604
THORN15_2	Clarithromycin	47.8046	47.8046	47.8046
THORN15_3	Clarithromycin	45.5662	45.5662	45.5662
EMS12_1	Clarithromycin	#N/A	#N/A	#N/A
EMS12_2	Clarithromycin	#N/A	#N/A	#N/A
EMS12_3	Clarithromycin	#N/A	#N/A	#N/A
EMS13_1	Clarithromycin	#N/A	#N/A	#N/A
EMS13_2	Clarithromycin	#N/A	#N/A	#N/A
EMS13_3	Clarithromycin	#N/A	#N/A	#N/A
EMS14_1	Clarithromycin	#N/A	#N/A	#N/A
EMS14_2	Clarithromycin	#N/A	#N/A	#N/A
EMS14_3	Clarithromycin	<LOQ	<LOQ	<LOQ
BD11_1	Clodinafop-propargyl	#N/A	#N/A	#N/A
BD11_2	Clodinafop-propargyl	#N/A	#N/A	#N/A
BD11_3	Clodinafop-propargyl	#N/A	#N/A	#N/A
BD12_1	Clodinafop-propargyl	#N/A	#N/A	#N/A
BD12_2	Clodinafop-propargyl	#N/A	#N/A	#N/A
BD12_3	Clodinafop-propargyl	#N/A	#N/A	#N/A
BD13_1	Clodinafop-propargyl	#N/A	#N/A	#N/A
BD13_2	Clodinafop-propargyl	#N/A	#N/A	#N/A
BD13_3	Clodinafop-propargyl	#N/A	#N/A	#N/A
BD14_1	Clodinafop-propargyl	#N/A	#N/A	#N/A
BD14_2	Clodinafop-propargyl	#N/A	#N/A	#N/A
BD14_3	Clodinafop-propargyl	#N/A	#N/A	#N/A
BD15_1	Clodinafop-propargyl	#N/A	#N/A	#N/A
BD15_2	Clodinafop-propargyl	#N/A	#N/A	#N/A
BD15_3	Clodinafop-propargyl	#N/A	#N/A	#N/A
BOS11_1	Clodinafop-propargyl	#N/A	#N/A	#N/A
BOS11_2	Clodinafop-propargyl	#N/A	#N/A	#N/A
BOS11_3	Clodinafop-propargyl	#N/A	#N/A	#N/A
BOS12_1	Clodinafop-propargyl	#N/A	#N/A	#N/A
BOS12_2	Clodinafop-propargyl	#N/A	#N/A	#N/A
BOS12_3	Clodinafop-propargyl	#N/A	#N/A	#N/A
BOS13_1	Clodinafop-propargyl	#N/A	#N/A	#N/A
BOS13_2	Clodinafop-propargyl	#N/A	#N/A	#N/A
BOS13_3	Clodinafop-propargyl	#N/A	#N/A	#N/A
BOS14_1	Clodinafop-propargyl	#N/A	#N/A	#N/A
BOS14_2	Clodinafop-propargyl	#N/A	#N/A	#N/A
BOS14_3	Clodinafop-propargyl	#N/A	#N/A	#N/A
BOS15_1	Clodinafop-propargyl	#N/A	#N/A	#N/A
BOS15_2	Clodinafop-propargyl	#N/A	#N/A	#N/A
BOS15_3	Clodinafop-propargyl	#N/A	#N/A	#N/A
THORN12_1	Clodinafop-propargyl	#N/A	#N/A	#N/A
THORN12_2	Clodinafop-propargyl	#N/A	#N/A	#N/A
THORN12_3	Clodinafop-propargyl	#N/A	#N/A	#N/A
THORN13_1	Clodinafop-propargyl	#N/A	#N/A	#N/A
THORN13_2	Clodinafop-propargyl	#N/A	#N/A	#N/A
THORN13_3	Clodinafop-propargyl	#N/A	#N/A	#N/A
THORN14_1	Clodinafop-propargyl	#N/A	#N/A	#N/A
THORN14_2	Clodinafop-propargyl	#N/A	#N/A	#N/A
THORN14_3	Clodinafop-propargyl	#N/A	#N/A	#N/A
THORN15_1	Clodinafop-propargyl	#N/A	#N/A	#N/A
THORN15_2	Clodinafop-propargyl	#N/A	#N/A	#N/A
THORN15_3	Clodinafop-propargyl	#N/A	#N/A	#N/A
EMS12_1	Clodinafop-propargyl	#N/A	#N/A	#N/A
EMS12_2	Clodinafop-propargyl	#N/A	#N/A	#N/A
EMS12_3	Clodinafop-propargyl	#N/A	#N/A	#N/A
EMS13_1	Clodinafop-propargyl	#N/A	#N/A	#N/A
EMS13_2	Clodinafop-propargyl	#N/A	#N/A	#N/A
EMS13_3	Clodinafop-propargyl	#N/A	#N/A	#N/A
EMS14_1	Clodinafop-propargyl	#N/A	#N/A	#N/A
EMS14_2	Clodinafop-propargyl	<LOQ	<LOQ	<LOQ
EMS14_3	Clodinafop-propargyl	#N/A	#N/A	#N/A
BD11_1	Clopidogrel	<LOQ	<LOQ	<LOQ
BD11_2	Clopidogrel	<LOQ	<LOQ	<LOQ
BD11_3	Clopidogrel	<LOQ	<LOQ	<LOQ
BD12_1	Clopidogrel	#N/A	#N/A	#N/A
BD12_2	Clopidogrel	#N/A	#N/A	#N/A
BD12_3	Clopidogrel	#N/A	#N/A	#N/A
BD13_1	Clopidogrel	#N/A	#N/A	#N/A
BD13_2	Clopidogrel	#N/A	#N/A	#N/A
BD13_3	Clopidogrel	#N/A	#N/A	#N/A
BD14_1	Clopidogrel	#N/A	#N/A	#N/A
BD14_2	Clopidogrel	<LOQ	<LOQ	<LOQ
BD14_3	Clopidogrel	#N/A	#N/A	#N/A
BD15_1	Clopidogrel	40.6096	40.6096	40.6096
BD15_2	Clopidogrel	42.0216	42.0216	42.0216
BD15_3	Clopidogrel	40.4966	40.4966	40.4966
BOS11_1	Clopidogrel	#N/A	#N/A	#N/A
BOS11_2	Clopidogrel	<LOQ	<LOQ	<LOQ
BOS11_3	Clopidogrel	#N/A	#N/A	#N/A
BOS12_1	Clopidogrel	#N/A	#N/A	#N/A
BOS12_2	Clopidogrel	#N/A	#N/A	#N/A
BOS12_3	Clopidogrel	#N/A	#N/A	#N/A
BOS13_1	Clopidogrel	#N/A	#N/A	#N/A
BOS13_2	Clopidogrel	<LOQ	<LOQ	<LOQ
BOS13_3	Clopidogrel	#N/A	#N/A	#N/A
BOS14_1	Clopidogrel	#N/A	#N/A	#N/A
BOS14_2	Clopidogrel	#N/A	#N/A	#N/A
BOS14_3	Clopidogrel	#N/A	#N/A	#N/A
BOS15_1	Clopidogrel	#N/A	#N/A	#N/A
BOS15_2	Clopidogrel	#N/A	#N/A	#N/A
BOS15_3	Clopidogrel	<LOQ	<LOQ	<LOQ
THORN12_1	Clopidogrel	19.0907	19.0907	19.0907
THORN12_2	Clopidogrel	34.5662	34.5662	34.5662
THORN12_3	Clopidogrel	18.5485	18.5485	18.5485
THORN13_1	Clopidogrel	28.9973	28.9973	28.9973
THORN13_2	Clopidogrel	19.4409	19.4409	19.4409
THORN13_3	Clopidogrel	25.36	25.36	25.36
THORN14_1	Clopidogrel	23.0556	23.0556	23.0556
THORN14_2	Clopidogrel	14.7881	14.7881	14.7881
THORN14_3	Clopidogrel	24.1852	24.1852	24.1852
THORN15_1	Clopidogrel	16.4271	16.4271	16.4271
THORN15_2	Clopidogrel	19.6216	19.6216	19.6216
THORN15_3	Clopidogrel	21.0223	21.0223	21.0223
EMS12_1	Clopidogrel	#N/A	#N/A	#N/A
EMS12_2	Clopidogrel	#N/A	#N/A	#N/A
EMS12_3	Clopidogrel	#N/A	#N/A	#N/A
EMS13_1	Clopidogrel	#N/A	#N/A	#N/A
EMS13_2	Clopidogrel	#N/A	#N/A	#N/A
EMS13_3	Clopidogrel	#N/A	#N/A	#N/A
EMS14_1	Clopidogrel	<LOQ	<LOQ	<LOQ
EMS14_2	Clopidogrel	<LOQ	<LOQ	<LOQ
EMS14_3	Clopidogrel	<LOQ	<LOQ	<LOQ
BD11_1	Clothianidin	#N/A	#N/A	#N/A
BD11_2	Clothianidin	#N/A	#N/A	#N/A
BD11_3	Clothianidin	#N/A	#N/A	#N/A
BD12_1	Clothianidin	#N/A	#N/A	#N/A
BD12_2	Clothianidin	#N/A	#N/A	#N/A
BD12_3	Clothianidin	#N/A	#N/A	#N/A
BD13_1	Clothianidin	<LOQ	<LOQ	<LOQ
BD13_2	Clothianidin	<LOQ	<LOQ	<LOQ
BD13_3	Clothianidin	<LOQ	<LOQ	<LOQ
BD14_1	Clothianidin	#N/A	#N/A	#N/A
BD14_2	Clothianidin	<LOQ	<LOQ	<LOQ
BD14_3	Clothianidin	#N/A	#N/A	#N/A
BD15_1	Clothianidin	<LOQ	<LOQ	<LOQ
BD15_2	Clothianidin	<LOQ	<LOQ	<LOQ
BD15_3	Clothianidin	<LOQ	<LOQ	<LOQ
BOS11_1	Clothianidin	10.1846	10.1846	10.1846
BOS11_2	Clothianidin	8.06481	8.06481	8.06481
BOS11_3	Clothianidin	7.37241	7.37241	7.37241
BOS12_1	Clothianidin	5.65152	5.65152	5.65152
BOS12_2	Clothianidin	5.88268	5.88268	5.88268
BOS12_3	Clothianidin	5.26218	5.26218	5.26218
BOS13_1	Clothianidin	6.77055	6.77055	6.77055
BOS13_2	Clothianidin	5.46244	5.46244	5.46244
BOS13_3	Clothianidin	7.63339	7.63339	7.63339
BOS14_1	Clothianidin	7.00863	7.00863	7.00863
BOS14_2	Clothianidin	6.84085	6.84085	6.84085
BOS14_3	Clothianidin	7.0049	7.0049	7.0049
BOS15_1	Clothianidin	8.88504	8.88504	8.88504
BOS15_2	Clothianidin	8.73591	8.73591	8.73591
BOS15_3	Clothianidin	11.0794	11.0794	11.0794
THORN12_1	Clothianidin	<LOQ	<LOQ	<LOQ
THORN12_2	Clothianidin	<LOQ	<LOQ	<LOQ
THORN12_3	Clothianidin	<LOQ	<LOQ	<LOQ
THORN13_1	Clothianidin	<LOQ	<LOQ	<LOQ
THORN13_2	Clothianidin	<LOQ	<LOQ	<LOQ
THORN13_3	Clothianidin	<LOQ	<LOQ	<LOQ
THORN14_1	Clothianidin	<LOQ	<LOQ	<LOQ
THORN14_2	Clothianidin	<LOQ	<LOQ	<LOQ
THORN14_3	Clothianidin	<LOQ	<LOQ	<LOQ
THORN15_1	Clothianidin	#N/A	#N/A	#N/A
THORN15_2	Clothianidin	#N/A	#N/A	#N/A
THORN15_3	Clothianidin	<LOQ	<LOQ	<LOQ
EMS12_1	Clothianidin	<LOQ	<LOQ	<LOQ
EMS12_2	Clothianidin	<LOQ	<LOQ	<LOQ
EMS12_3	Clothianidin	<LOQ	<LOQ	<LOQ
EMS13_1	Clothianidin	<LOQ	<LOQ	<LOQ
EMS13_2	Clothianidin	<LOQ	<LOQ	<LOQ
EMS13_3	Clothianidin	<LOQ	<LOQ	<LOQ
EMS14_1	Clothianidin	4.65819	4.65819	4.65819
EMS14_2	Clothianidin	6.37002	6.37002	6.37002
EMS14_3	Clothianidin	5.52795	5.52795	5.52795
BD11_1	Clozapine	<LOQ	<LOQ	<LOQ
BD11_2	Clozapine	#N/A	#N/A	#N/A
BD11_3	Clozapine	<LOQ	<LOQ	<LOQ
BD12_1	Clozapine	<LOQ	<LOQ	<LOQ
BD12_2	Clozapine	2.09678	2.09678	2.09678
BD12_3	Clozapine	<LOQ	<LOQ	<LOQ
BD13_1	Clozapine	<LOQ	<LOQ	<LOQ
BD13_2	Clozapine	<LOQ	<LOQ	<LOQ
BD13_3	Clozapine	<LOQ	<LOQ	<LOQ
BD14_1	Clozapine	#N/A	#N/A	#N/A
BD14_2	Clozapine	2.57231	2.57231	2.57231
BD14_3	Clozapine	<LOQ	<LOQ	<LOQ
BD15_1	Clozapine	7.44721	7.44721	7.44721
BD15_2	Clozapine	6.79746	6.79746	6.79746
BD15_3	Clozapine	7.12123	7.12123	7.12123
BOS11_1	Clozapine	2.03952	2.03952	2.03952
BOS11_2	Clozapine	1.92344	1.92344	1.92344
BOS11_3	Clozapine	<LOQ	<LOQ	<LOQ
BOS12_1	Clozapine	<LOQ	<LOQ	<LOQ
BOS12_2	Clozapine	<LOQ	<LOQ	<LOQ
BOS12_3	Clozapine	<LOQ	<LOQ	<LOQ
BOS13_1	Clozapine	#N/A	#N/A	#N/A
BOS13_2	Clozapine	<LOQ	<LOQ	<LOQ
BOS13_3	Clozapine	<LOQ	<LOQ	<LOQ
BOS14_1	Clozapine	<LOQ	<LOQ	<LOQ
BOS14_2	Clozapine	1.95009	1.95009	1.95009
BOS14_3	Clozapine	<LOQ	<LOQ	<LOQ
BOS15_1	Clozapine	<LOQ	<LOQ	<LOQ
BOS15_2	Clozapine	<LOQ	<LOQ	<LOQ
BOS15_3	Clozapine	<LOQ	<LOQ	<LOQ
THORN12_1	Clozapine	2.66812	2.66812	2.66812
THORN12_2	Clozapine	3.33087	3.33087	3.33087
THORN12_3	Clozapine	2.69632	2.69632	2.69632
THORN13_1	Clozapine	3.23968	3.23968	3.23968
THORN13_2	Clozapine	2.75777	2.75777	2.75777
THORN13_3	Clozapine	2.84873	2.84873	2.84873
THORN14_1	Clozapine	2.91657	2.91657	2.91657
THORN14_2	Clozapine	2.56262	2.56262	2.56262
THORN14_3	Clozapine	2.8038	2.8038	2.8038
THORN15_1	Clozapine	<LOQ	<LOQ	<LOQ
THORN15_2	Clozapine	<LOQ	<LOQ	<LOQ
THORN15_3	Clozapine	2.14061	2.14061	2.14061
EMS12_1	Clozapine	#N/A	#N/A	#N/A
EMS12_2	Clozapine	#N/A	#N/A	#N/A
EMS12_3	Clozapine	#N/A	#N/A	#N/A
EMS13_1	Clozapine	#N/A	#N/A	#N/A
EMS13_2	Clozapine	<LOQ	<LOQ	<LOQ
EMS13_3	Clozapine	#N/A	#N/A	#N/A
EMS14_1	Clozapine	#N/A	#N/A	#N/A
EMS14_2	Clozapine	<LOQ	<LOQ	<LOQ
EMS14_3	Clozapine	2.57407	2.57407	2.57407
BD11_1	Cocaine	12.3239	12.3239	12.3239
BD11_2	Cocaine	13.7699	13.7699	13.7699
BD11_3	Cocaine	20.8893	20.8893	20.8893
BD12_1	Cocaine	7.85816	7.85816	7.85816
BD12_2	Cocaine	7.68994	7.68994	7.68994
BD12_3	Cocaine	8.63324	8.63324	8.63324
BD13_1	Cocaine	7.18559	7.18559	7.18559
BD13_2	Cocaine	#N/A	#N/A	#N/A
BD13_3	Cocaine	7.27062	7.27062	7.27062
BD14_1	Cocaine	8.33403	8.33403	8.33403
BD14_2	Cocaine	25.0338	25.0338	25.0338
BD14_3	Cocaine	7.23369	7.23369	7.23369
BD15_1	Cocaine	63.4012	63.4012	63.4012
BD15_2	Cocaine	68.6266	68.6266	68.6266
BD15_3	Cocaine	114.267	114.267	114.267
BOS11_1	Cocaine	7.39947	7.39947	7.39947
BOS11_2	Cocaine	7.55466	7.55466	7.55466
BOS11_3	Cocaine	7.62466	7.62466	7.62466
BOS12_1	Cocaine	7.26175	7.26175	7.26175
BOS12_2	Cocaine	#N/A	#N/A	#N/A
BOS12_3	Cocaine	#N/A	#N/A	#N/A
BOS13_1	Cocaine	#N/A	#N/A	#N/A
BOS13_2	Cocaine	#N/A	#N/A	#N/A
BOS13_3	Cocaine	#N/A	#N/A	#N/A
BOS14_1	Cocaine	#N/A	#N/A	#N/A
BOS14_2	Cocaine	#N/A	#N/A	#N/A
BOS14_3	Cocaine	#N/A	#N/A	#N/A
BOS15_1	Cocaine	7.19131	7.19131	7.19131
BOS15_2	Cocaine	7.21823	7.21823	7.21823
BOS15_3	Cocaine	7.18215	7.18215	7.18215
THORN12_1	Cocaine	29.6723	29.6723	29.6723
THORN12_2	Cocaine	19.4362	19.4362	19.4362
THORN12_3	Cocaine	11.4263	11.4263	11.4263
THORN13_1	Cocaine	24.4612	24.4612	24.4612
THORN13_2	Cocaine	31.9199	31.9199	31.9199
THORN13_3	Cocaine	13.8944	13.8944	13.8944
THORN14_1	Cocaine	16.9724	16.9724	16.9724
THORN14_2	Cocaine	18.9294	18.9294	18.9294
THORN14_3	Cocaine	16.7448	16.7448	16.7448
THORN15_1	Cocaine	10.8981	10.8981	10.8981
THORN15_2	Cocaine	13.5623	13.5623	13.5623
THORN15_3	Cocaine	16.8479	16.8479	16.8479
EMS12_1	Cocaine	#N/A	#N/A	#N/A
EMS12_2	Cocaine	#N/A	#N/A	#N/A
EMS12_3	Cocaine	#N/A	#N/A	#N/A
EMS13_1	Cocaine	#N/A	#N/A	#N/A
EMS13_2	Cocaine	#N/A	#N/A	#N/A
EMS13_3	Cocaine	#N/A	#N/A	#N/A
EMS14_1	Cocaine	7.30226	7.30226	7.30226
EMS14_2	Cocaine	#N/A	#N/A	#N/A
EMS14_3	Cocaine	7.57828	7.57828	7.57828
BD11_1	Cycluron	#N/A	#N/A	#N/A
BD11_2	Cycluron	#N/A	#N/A	#N/A
BD11_3	Cycluron	#N/A	#N/A	#N/A
BD12_1	Cycluron	#N/A	#N/A	#N/A
BD12_2	Cycluron	#N/A	#N/A	#N/A
BD12_3	Cycluron	#N/A	#N/A	#N/A
BD13_1	Cycluron	#N/A	#N/A	#N/A
BD13_2	Cycluron	#N/A	#N/A	#N/A
BD13_3	Cycluron	#N/A	#N/A	#N/A
BD14_1	Cycluron	#N/A	#N/A	#N/A
BD14_2	Cycluron	#N/A	#N/A	#N/A
BD14_3	Cycluron	#N/A	#N/A	#N/A
BD15_1	Cycluron	#N/A	#N/A	#N/A
BD15_2	Cycluron	#N/A	#N/A	#N/A
BD15_3	Cycluron	#N/A	#N/A	#N/A
BOS11_1	Cycluron	#N/A	#N/A	#N/A
BOS11_2	Cycluron	#N/A	#N/A	#N/A
BOS11_3	Cycluron	#N/A	#N/A	#N/A
BOS12_1	Cycluron	#N/A	#N/A	#N/A
BOS12_2	Cycluron	#N/A	#N/A	#N/A
BOS12_3	Cycluron	#N/A	#N/A	#N/A
BOS13_1	Cycluron	#N/A	#N/A	#N/A
BOS13_2	Cycluron	#N/A	#N/A	#N/A
BOS13_3	Cycluron	#N/A	#N/A	#N/A
BOS14_1	Cycluron	#N/A	#N/A	#N/A
BOS14_2	Cycluron	#N/A	#N/A	#N/A
BOS14_3	Cycluron	#N/A	#N/A	#N/A
BOS15_1	Cycluron	#N/A	#N/A	#N/A
BOS15_2	Cycluron	#N/A	#N/A	#N/A
BOS15_3	Cycluron	#N/A	#N/A	#N/A
THORN12_1	Cycluron	#N/A	#N/A	#N/A
THORN12_2	Cycluron	#N/A	#N/A	#N/A
THORN12_3	Cycluron	#N/A	#N/A	#N/A
THORN13_1	Cycluron	#N/A	#N/A	#N/A
THORN13_2	Cycluron	#N/A	#N/A	#N/A
THORN13_3	Cycluron	#N/A	#N/A	#N/A
THORN14_1	Cycluron	#N/A	#N/A	#N/A
THORN14_2	Cycluron	#N/A	#N/A	#N/A
THORN14_3	Cycluron	#N/A	#N/A	#N/A
THORN15_1	Cycluron	#N/A	#N/A	#N/A
THORN15_2	Cycluron	#N/A	#N/A	#N/A
THORN15_3	Cycluron	#N/A	#N/A	#N/A
EMS12_1	Cycluron	#N/A	#N/A	#N/A
EMS12_2	Cycluron	#N/A	#N/A	#N/A
EMS12_3	Cycluron	#N/A	#N/A	#N/A
EMS13_1	Cycluron	#N/A	#N/A	#N/A
EMS13_2	Cycluron	#N/A	#N/A	#N/A
EMS13_3	Cycluron	#N/A	#N/A	#N/A
EMS14_1	Cycluron	#N/A	#N/A	#N/A
EMS14_2	Cycluron	#N/A	#N/A	#N/A
EMS14_3	Cycluron	#N/A	#N/A	#N/A
BD11_1	Cycloxyidim	#N/A	#N/A	#N/A
BD11_2	Cycloxyidim	#N/A	#N/A	#N/A
BD11_3	Cycloxyidim	#N/A	#N/A	#N/A
BD12_1	Cycloxyidim	#N/A	#N/A	#N/A
BD12_2	Cycloxyidim	#N/A	#N/A	#N/A
BD12_3	Cycloxyidim	#N/A	#N/A	#N/A
BD13_1	Cycloxyidim	#N/A	#N/A	#N/A
BD13_2	Cycloxyidim	#N/A	#N/A	#N/A
BD13_3	Cycloxyidim	#N/A	#N/A	#N/A
BD14_1	Cycloxyidim	#N/A	#N/A	#N/A
BD14_2	Cycloxyidim	#N/A	#N/A	#N/A
BD14_3	Cycloxyidim	#N/A	#N/A	#N/A
BD15_1	Cycloxyidim	#N/A	#N/A	#N/A
BD15_2	Cycloxyidim	#N/A	#N/A	#N/A
BD15_3	Cycloxyidim	#N/A	#N/A	#N/A
BOS11_1	Cycloxyidim	#N/A	#N/A	#N/A
BOS11_2	Cycloxyidim	#N/A	#N/A	#N/A
BOS11_3	Cycloxyidim	#N/A	#N/A	#N/A
BOS12_1	Cycloxyidim	#N/A	#N/A	#N/A
BOS12_2	Cycloxyidim	#N/A	#N/A	#N/A
BOS12_3	Cycloxyidim	#N/A	#N/A	#N/A
BOS13_1	Cycloxyidim	#N/A	#N/A	#N/A
BOS13_2	Cycloxyidim	#N/A	#N/A	#N/A
BOS13_3	Cycloxyidim	#N/A	#N/A	#N/A
BOS14_1	Cycloxyidim	#N/A	#N/A	#N/A
BOS14_2	Cycloxyidim	#N/A	#N/A	#N/A
BOS14_3	Cycloxyidim	#N/A	#N/A	#N/A
BOS15_1	Cycloxyidim	#N/A	#N/A	#N/A
BOS15_2	Cycloxyidim	#N/A	#N/A	#N/A
BOS15_3	Cycloxyidim	#N/A	#N/A	#N/A
THORN12_1	Cycloxyidim	#N/A	#N/A	#N/A
THORN12_2	Cycloxyidim	#N/A	#N/A	#N/A
THORN12_3	Cycloxyidim	#N/A	#N/A	#N/A
THORN13_1	Cycloxyidim	#N/A	#N/A	#N/A
THORN13_2	Cycloxyidim	#N/A	#N/A	#N/A
THORN13_3	Cycloxyidim	#N/A	#N/A	#N/A
THORN14_1	Cycloxyidim	#N/A	#N/A	#N/A
THORN14_2	Cycloxyidim	#N/A	#N/A	#N/A
THORN14_3	Cycloxyidim	#N/A	#N/A	#N/A
THORN15_1	Cycloxyidim	#N/A	#N/A	#N/A
THORN15_2	Cycloxyidim	#N/A	#N/A	#N/A
THORN15_3	Cycloxyidim	#N/A	#N/A	#N/A
EMS12_1	Cycloxyidim	#N/A	#N/A	#N/A
EMS12_2	Cycloxyidim	#N/A	#N/A	#N/A
EMS12_3	Cycloxyidim	#N/A	#N/A	#N/A
EMS13_1	Cycloxyidim	#N/A	#N/A	#N/A
EMS13_2	Cycloxyidim	#N/A	#N/A	#N/A
EMS13_3	Cycloxyidim	#N/A	#N/A	#N/A
EMS14_1	Cycloxyidim	#N/A	#N/A	#N/A
EMS14_2	Cycloxyidim	#N/A	#N/A	#N/A
EMS14_3	Cycloxyidim	#N/A	#N/A	#N/A
BD11_1	Cymoxanil	#N/A	#N/A	#N/A
BD11_2	Cymoxanil	#N/A	#N/A	#N/A
BD11_3	Cymoxanil	#N/A	#N/A	#N/A
BD12_1	Cymoxanil	#N/A	#N/A	#N/A
BD12_2	Cymoxanil	#N/A	#N/A	#N/A
BD12_3	Cymoxanil	#N/A	#N/A	#N/A
BD13_1	Cymoxanil	#N/A	#N/A	#N/A
BD13_2	Cymoxanil	#N/A	#N/A	#N/A
BD13_3	Cymoxanil	#N/A	#N/A	#N/A
BD14_1	Cymoxanil	#N/A	#N/A	#N/A
BD14_2	Cymoxanil	#N/A	#N/A	#N/A
BD14_3	Cymoxanil	#N/A	#N/A	#N/A
BD15_1	Cymoxanil	#N/A	#N/A	#N/A
BD15_2	Cymoxanil	#N/A	#N/A	#N/A
BD15_3	Cymoxanil	#N/A	#N/A	#N/A
BOS11_1	Cymoxanil	#N/A	#N/A	#N/A
BOS11_2	Cymoxanil	#N/A	#N/A	#N/A
BOS11_3	Cymoxanil	#N/A	#N/A	#N/A
BOS12_1	Cymoxanil	#N/A	#N/A	#N/A
BOS12_2	Cymoxanil	#N/A	#N/A	#N/A
BOS12_3	Cymoxanil	#N/A	#N/A	#N/A
BOS13_1	Cymoxanil	#N/A	#N/A	#N/A
BOS13_2	Cymoxanil	#N/A	#N/A	#N/A
BOS13_3	Cymoxanil	#N/A	#N/A	#N/A
BOS14_1	Cymoxanil	#N/A	#N/A	#N/A
BOS14_2	Cymoxanil	#N/A	#N/A	#N/A
BOS14_3	Cymoxanil	#N/A	#N/A	#N/A
BOS15_1	Cymoxanil	#N/A	#N/A	#N/A
BOS15_2	Cymoxanil	#N/A	#N/A	#N/A
BOS15_3	Cymoxanil	#N/A	#N/A	#N/A
THORN12_1	Cymoxanil	#N/A	#N/A	#N/A
THORN12_2	Cymoxanil	#N/A	#N/A	#N/A
THORN12_3	Cymoxanil	#N/A	#N/A	#N/A
THORN13_1	Cymoxanil	#N/A	#N/A	#N/A
THORN13_2	Cymoxanil	#N/A	#N/A	#N/A
THORN13_3	Cymoxanil	#N/A	#N/A	#N/A
THORN14_1	Cymoxanil	#N/A	#N/A	#N/A
THORN14_2	Cymoxanil	#N/A	#N/A	#N/A
THORN14_3	Cymoxanil	#N/A	#N/A	#N/A
THORN15_1	Cymoxanil	#N/A	#N/A	#N/A
THORN15_2	Cymoxanil	#N/A	#N/A	#N/A
THORN15_3	Cymoxanil	#N/A	#N/A	#N/A
EMS12_1	Cymoxanil	#N/A	#N/A	#N/A
EMS12_2	Cymoxanil	#N/A	#N/A	#N/A
EMS12_3	Cymoxanil	#N/A	#N/A	#N/A
EMS13_1	Cymoxanil	#N/A	#N/A	#N/A
EMS13_2	Cymoxanil	#N/A	#N/A	#N/A
EMS13_3	Cymoxanil	#N/A	#N/A	#N/A
EMS14_1	Cymoxanil	#N/A	#N/A	#N/A
EMS14_2	Cymoxanil	#N/A	#N/A	#N/A
EMS14_3	Cymoxanil	#N/A	#N/A	#N/A
BD11_1	Cyromazine	#N/A	#N/A	#N/A
BD11_2	Cyromazine	#N/A	#N/A	#N/A
BD11_3	Cyromazine	#N/A	#N/A	#N/A
BD12_1	Cyromazine	#N/A	#N/A	#N/A
BD12_2	Cyromazine	#N/A	#N/A	#N/A
BD12_3	Cyromazine	#N/A	#N/A	#N/A
BD13_1	Cyromazine	#N/A	#N/A	#N/A
BD13_2	Cyromazine	#N/A	#N/A	#N/A
BD13_3	Cyromazine	#N/A	#N/A	#N/A
BD14_1	Cyromazine	#N/A	#N/A	#N/A
BD14_2	Cyromazine	#N/A	#N/A	#N/A
BD14_3	Cyromazine	#N/A	#N/A	#N/A
BD15_1	Cyromazine	<LOQ	<LOQ	<LOQ
BD15_2	Cyromazine	#N/A	#N/A	#N/A
BD15_3	Cyromazine	<LOQ	<LOQ	<LOQ
BOS11_1	Cyromazine	#N/A	#N/A	#N/A
BOS11_2	Cyromazine	#N/A	#N/A	#N/A
BOS11_3	Cyromazine	#N/A	#N/A	#N/A
BOS12_1	Cyromazine	#N/A	#N/A	#N/A
BOS12_2	Cyromazine	#N/A	#N/A	#N/A
BOS12_3	Cyromazine	#N/A	#N/A	#N/A
BOS13_1	Cyromazine	#N/A	#N/A	#N/A
BOS13_2	Cyromazine	#N/A	#N/A	#N/A
BOS13_3	Cyromazine	#N/A	#N/A	#N/A
BOS14_1	Cyromazine	#N/A	#N/A	#N/A
BOS14_2	Cyromazine	#N/A	#N/A	#N/A
BOS14_3	Cyromazine	#N/A	#N/A	#N/A
BOS15_1	Cyromazine	#N/A	#N/A	#N/A
BOS15_2	Cyromazine	#N/A	#N/A	#N/A
BOS15_3	Cyromazine	#N/A	#N/A	#N/A
THORN12_1	Cyromazine	#N/A	#N/A	#N/A
THORN12_2	Cyromazine	#N/A	#N/A	#N/A
THORN12_3	Cyromazine	#N/A	#N/A	#N/A
THORN13_1	Cyromazine	#N/A	#N/A	#N/A
THORN13_2	Cyromazine	#N/A	#N/A	#N/A
THORN13_3	Cyromazine	<LOQ	<LOQ	<LOQ
THORN14_1	Cyromazine	<LOQ	<LOQ	<LOQ
THORN14_2	Cyromazine	<LOQ	<LOQ	<LOQ
THORN14_3	Cyromazine	<LOQ	<LOQ	<LOQ
THORN15_1	Cyromazine	#N/A	#N/A	#N/A
THORN15_2	Cyromazine	#N/A	#N/A	#N/A
THORN15_3	Cyromazine	#N/A	#N/A	#N/A
EMS12_1	Cyromazine	#N/A	#N/A	#N/A
EMS12_2	Cyromazine	#N/A	#N/A	#N/A
EMS12_3	Cyromazine	#N/A	#N/A	#N/A
EMS13_1	Cyromazine	#N/A	#N/A	#N/A
EMS13_2	Cyromazine	#N/A	#N/A	#N/A
EMS13_3	Cyromazine	#N/A	#N/A	#N/A
EMS14_1	Cyromazine	#N/A	#N/A	#N/A
EMS14_2	Cyromazine	<LOQ	<LOQ	<LOQ
EMS14_3	Cyromazine	#N/A	#N/A	#N/A
BD11_1	Diazepam	#N/A	#N/A	#N/A
BD11_2	Diazepam	#N/A	#N/A	#N/A
BD11_3	Diazepam	#N/A	#N/A	#N/A
BD12_1	Diazepam	#N/A	#N/A	#N/A
BD12_2	Diazepam	#N/A	#N/A	#N/A
BD12_3	Diazepam	#N/A	#N/A	#N/A
BD13_1	Diazepam	#N/A	#N/A	#N/A
BD13_2	Diazepam	#N/A	#N/A	#N/A
BD13_3	Diazepam	#N/A	#N/A	#N/A
BD14_1	Diazepam	#N/A	#N/A	#N/A
BD14_2	Diazepam	#N/A	#N/A	#N/A
BD14_3	Diazepam	#N/A	#N/A	#N/A
BD15_1	Diazepam	#N/A	#N/A	#N/A
BD15_2	Diazepam	#N/A	#N/A	#N/A
BD15_3	Diazepam	#N/A	#N/A	#N/A
BOS11_1	Diazepam	#N/A	#N/A	#N/A
BOS11_2	Diazepam	#N/A	#N/A	#N/A
BOS11_3	Diazepam	#N/A	#N/A	#N/A
BOS12_1	Diazepam	#N/A	#N/A	#N/A
BOS12_2	Diazepam	#N/A	#N/A	#N/A
BOS12_3	Diazepam	#N/A	#N/A	#N/A
BOS13_1	Diazepam	#N/A	#N/A	#N/A
BOS13_2	Diazepam	#N/A	#N/A	#N/A
BOS13_3	Diazepam	#N/A	#N/A	#N/A
BOS14_1	Diazepam	#N/A	#N/A	#N/A
BOS14_2	Diazepam	#N/A	#N/A	#N/A
BOS14_3	Diazepam	#N/A	#N/A	#N/A
BOS15_1	Diazepam	#N/A	#N/A	#N/A
BOS15_2	Diazepam	#N/A	#N/A	#N/A
BOS15_3	Diazepam	#N/A	#N/A	#N/A
THORN12_1	Diazepam	#N/A	#N/A	#N/A
THORN12_2	Diazepam	#N/A	#N/A	#N/A
THORN12_3	Diazepam	#N/A	#N/A	#N/A
THORN13_1	Diazepam	#N/A	#N/A	#N/A
THORN13_2	Diazepam	#N/A	#N/A	#N/A
THORN13_3	Diazepam	#N/A	#N/A	#N/A
THORN14_1	Diazepam	#N/A	#N/A	#N/A
THORN14_2	Diazepam	#N/A	#N/A	#N/A
THORN14_3	Diazepam	#N/A	#N/A	#N/A
THORN15_1	Diazepam	#N/A	#N/A	#N/A
THORN15_2	Diazepam	#N/A	#N/A	#N/A
THORN15_3	Diazepam	#N/A	#N/A	#N/A
EMS12_1	Diazepam	#N/A	#N/A	#N/A
EMS12_2	Diazepam	#N/A	#N/A	#N/A
EMS12_3	Diazepam	#N/A	#N/A	#N/A
EMS13_1	Diazepam	#N/A	#N/A	#N/A
EMS13_2	Diazepam	#N/A	#N/A	#N/A
EMS13_3	Diazepam	#N/A	#N/A	#N/A
EMS14_1	Diazepam	#N/A	#N/A	#N/A
EMS14_2	Diazepam	#N/A	#N/A	#N/A
EMS14_3	Diazepam	<LOQ	<LOQ	<LOQ
BD11_1	Diclofenac	14.7795	14.7795	14.7795
BD11_2	Diclofenac	19.6435	19.6435	19.6435
BD11_3	Diclofenac	16.0322	16.0322	16.0322
BD12_1	Diclofenac	12.883	12.883	12.883
BD12_2	Diclofenac	13.418	13.418	13.418
BD12_3	Diclofenac	14.679	14.679	14.679
BD13_1	Diclofenac	<LOQ	<LOQ	<LOQ
BD13_2	Diclofenac	<LOQ	<LOQ	<LOQ
BD13_3	Diclofenac	<LOQ	<LOQ	<LOQ
BD14_1	Diclofenac	#N/A	#N/A	#N/A
[truncated: 4,733 more rows]

## Sheet: Spring
Sample Name	Component Group Name	USE_CONC	CONC_LOQ	CONC_MAX
1.01	2-(Thiocyanomethylthio)benzothiazole	#N/A	#N/A	#N/A
1.01	2,4,6-Tris(dimethyamino)-1.3.5-triazine	#N/A	#N/A	#N/A
1.01	4-Fluoromethacationone	#N/A	#N/A	#N/A
1.01	4-Methylethcathinone	#N/A	#N/A	#N/A
1.01	Acetamiprid	#N/A	#N/A	#N/A
1.01	Alprazolam	#N/A	#N/A	#N/A
1.01	Ametryn	#N/A	#N/A	#N/A
1.01	Amphetamine	#N/A	#N/A	#N/A
1.01	Antipyrine	#N/A	#N/A	#N/A
1.01	Atorvastatin	#N/A	#N/A	#N/A
1.01	Atrazine	#N/A	#N/A	#N/A
1.01	Benoxacor	#N/A	#N/A	#N/A
1.01	Bensulide	#N/A	#N/A	#N/A
1.01	Benzatropine	#N/A	#N/A	#N/A
1.01	Benzoylecgonine, BZE	Det	Det	Det
1.01	Betaxolol	#N/A	#N/A	#N/A
1.01	Bezafibrate	#N/A	#N/A	#N/A
1.01	Bisoprolol	<LOQ	<LOQ	<LOQ
1.01	Bupropion	#N/A	#N/A	#N/A
1.01	Buspirone	#N/A	#N/A	#N/A
1.01	Carazolol	#N/A	#N/A	#N/A
1.01	Carbamazepine	Det	Det	Det
1.01	Carboxine	#N/A	#N/A	#N/A
1.01	Celecoxib	#N/A	#N/A	#N/A
1.01	Cilazapril	#N/A	#N/A	#N/A
1.01	Citalopram	#N/A	#N/A	#N/A
1.01	Clarithromycin	#N/A	#N/A	#N/A
1.01	Clodinafop-propargyl	#N/A	#N/A	#N/A
1.01	Clopidogrel	#N/A	#N/A	#N/A
1.01	Clothianidin	<LOQ	<LOQ	<LOQ
1.01	Clozapine	Det	Det	Det
1.01	Cocaine	#N/A	#N/A	#N/A
1.01	Cycluron	#N/A	#N/A	#N/A
1.01	Cycloxyidim	#N/A	#N/A	#N/A
1.01	Cyromazine	#N/A	#N/A	#N/A
1.01	Diazepam	#N/A	#N/A	#N/A
1.01	Diclofenac	<LOQ	<LOQ	<LOQ
1.01	Diflubenzuron	#N/A	#N/A	#N/A
1.01	Dimethametryn	#N/A	#N/A	#N/A
1.01	Dimethomorph	#N/A	#N/A	#N/A
1.01	Diuron (DCMU)	#N/A	#N/A	#N/A
1.01	Ethirimol	#N/A	#N/A	#N/A
1.01	Fenofibrate	#N/A	#N/A	#N/A
1.01	Fenoxaprop-ethyl	#N/A	#N/A	#N/A
1.01	Fenuron	<LOQ	<LOQ	<LOQ
1.01	Flufenoxuron	#N/A	#N/A	#N/A
1.01	Fluoxetine	#N/A	#N/A	#N/A
1.01	Flurochloridone	#N/A	#N/A	#N/A
1.01	Flutamide	#N/A	#N/A	#N/A
1.01	Flutolanil	#N/A	#N/A	#N/A
1.01	Fuberidazole	#N/A	#N/A	#N/A
1.01	Gemfibrozil	#N/A	#N/A	#N/A
1.01	Haloperidol	#N/A	#N/A	#N/A
1.01	Hydrochlorothiazide	#N/A	#N/A	#N/A
1.01	Imidacloprid	<LOQ	<LOQ	<LOQ
1.01	Isocarbamid	#N/A	#N/A	#N/A
1.01	Isradipine	#N/A	#N/A	#N/A
1.01	Josamycin	#N/A	#N/A	#N/A
1.01	Ketamine	<LOQ	<LOQ	<LOQ
1.01	Ketoconazole	#N/A	#N/A	#N/A
1.01	Ketotifen	#N/A	#N/A	#N/A
1.01	Levamisole	#N/A	#N/A	#N/A
1.01	Levocabastine	#N/A	#N/A	#N/A
1.01	Lidocaine	<LOQ	<LOQ	<LOQ
1.01	Lincomycin	#N/A	#N/A	#N/A
1.01	MDMA	#N/A	#N/A	#N/A
1.01	Meclizine	#N/A	#N/A	#N/A
1.01	Medroxyprogesterone	#N/A	#N/A	#N/A
1.01	Mefenamic acid	#N/A	#N/A	#N/A
1.01	Memantine	<LOQ	<LOQ	<LOQ
1.01	Mephedrone	#N/A	#N/A	#N/A
1.01	Mephosfolan	#N/A	#N/A	#N/A
1.01	Methamphetamine	#N/A	#N/A	#N/A
1.01	Methcathinone	#N/A	#N/A	#N/A
1.01	Methedrone	#N/A	#N/A	#N/A
1.01	Methylphenidate	#N/A	#N/A	#N/A
1.01	Metoprolol	#N/A	#N/A	#N/A
1.01	Morphine	<LOQ	<LOQ	<LOQ
1.01	Nadolol	#N/A	#N/A	#N/A
1.01	Naproxen	97.1323	<LOQ	97.1323
1.01	Nicotine	5.06207	#N/A	5.06207
1.01	Nifedipine	#N/A	#N/A	#N/A
1.01	Nordiazepam	#N/A	#N/A	#N/A
1.01	Norethisterone	#N/A	#N/A	#N/A
1.01	Nortriptyline	#N/A	#N/A	#N/A
1.01	Orphenadrine	#N/A	#N/A	#N/A
1.01	Oxazepam	#N/A	#N/A	#N/A
1.01	Oxycarboxin	#N/A	#N/A	#N/A
1.01	Oxycodone	#N/A	#N/A	#N/A
1.01	Picoxystrobin	#N/A	#N/A	#N/A
1.01	Piperophos	#N/A	#N/A	#N/A
1.01	Pirenzipine	#N/A	#N/A	#N/A
1.01	Pretilachlor	#N/A	#N/A	#N/A
1.01	Prodiamine	#N/A	#N/A	#N/A
1.01	Prometon	#N/A	#N/A	#N/A
1.01	Propamocarb	<LOQ	<LOQ	<LOQ
1.01	Propranolol	<LOQ	<LOQ	<LOQ
1.01	Propazine	#N/A	#N/A	#N/A
1.01	Pymetrozine	#N/A	#N/A	#N/A
1.01	Pyracarbolid	#N/A	#N/A	#N/A
1.01	Pyraclostrobin	#N/A	#N/A	#N/A
1.01	Pyraflufen-ethyl	#N/A	#N/A	#N/A
1.01	Pyridaben	#N/A	#N/A	#N/A
1.01	Risperidone	#N/A	#N/A	#N/A
1.01	Rizatriptan	#N/A	#N/A	#N/A
1.01	Ronidazole	#N/A	#N/A	#N/A
1.01	Roxithromycin	#N/A	#N/A	#N/A
1.01	Salbutamol	0.917171	#N/A	0.917171
1.01	Sertraline	#N/A	#N/A	#N/A
1.01	Simazine	<LOQ	<LOQ	<LOQ
1.01	Spinosyn A	#N/A	#N/A	#N/A
1.01	Spinosyn D	#N/A	#N/A	#N/A
1.01	Sulfamerazine	#N/A	#N/A	#N/A
1.01	Sulfamethoxazole	<LOQ	<LOQ	<LOQ
1.01	Sulfamonomethoxine	#N/A	#N/A	#N/A
1.01	Sulfapyridine	<LOQ	<LOQ	<LOQ
1.01	Sulfathiazole	#N/A	#N/A	#N/A
1.01	Sulfisoxazole	#N/A	#N/A	#N/A
1.01	Tacrine	#N/A	#N/A	#N/A
1.01	Tamsulosin	#N/A	#N/A	#N/A
1.01	Temazepam	#N/A	#N/A	#N/A
1.01	Thiacloprid	#N/A	#N/A	#N/A
1.01	Thiamethoxam	#N/A	#N/A	#N/A
1.01	Thiazopyr	#N/A	#N/A	#N/A
1.01	Timolol	#N/A	#N/A	#N/A
1.01	Tramadol	19.7733	#N/A	19.7733
1.01	Trimethoprim	3.96073	#N/A	3.96073
1.01	Valsartan	3.82805	#N/A	3.82805
1.01	Venlafaxine	8.39502	#N/A	8.39502
1.01	Verapamil	#N/A	#N/A	#N/A
1.01	Warfarin	#N/A	#N/A	#N/A
1.02	2-(Thiocyanomethylthio)benzothiazole	#N/A	#N/A	#N/A
1.02	2,4,6-Tris(dimethyamino)-1.3.5-triazine	#N/A	#N/A	#N/A
1.02	4-Fluoromethacationone	#N/A	#N/A	#N/A
1.02	4-Methylethcathinone	#N/A	#N/A	#N/A
1.02	Acetamiprid	#N/A	#N/A	#N/A
1.02	Alprazolam	#N/A	#N/A	#N/A
1.02	Ametryn	#N/A	#N/A	#N/A
1.02	Amphetamine	#N/A	#N/A	#N/A
1.02	Antipyrine	#N/A	#N/A	#N/A
1.02	Atorvastatin	#N/A	#N/A	#N/A
1.02	Atrazine	#N/A	#N/A	#N/A
1.02	Benoxacor	#N/A	#N/A	#N/A
1.02	Bensulide	#N/A	#N/A	#N/A
1.02	Benzatropine	#N/A	#N/A	#N/A
1.02	Benzoylecgonine, BZE	Det	Det	Det
1.02	Betaxolol	#N/A	#N/A	#N/A
1.02	Bezafibrate	#N/A	#N/A	#N/A
1.02	Bisoprolol	<LOQ	<LOQ	<LOQ
1.02	Bupropion	#N/A	#N/A	#N/A
1.02	Buspirone	#N/A	#N/A	#N/A
1.02	Carazolol	#N/A	#N/A	#N/A
1.02	Carbamazepine	Det	Det	Det
1.02	Carboxine	#N/A	#N/A	#N/A
1.02	Celecoxib	#N/A	#N/A	#N/A
1.02	Cilazapril	#N/A	#N/A	#N/A
1.02	Citalopram	#N/A	#N/A	#N/A
1.02	Clarithromycin	#N/A	#N/A	#N/A
1.02	Clodinafop-propargyl	#N/A	#N/A	#N/A
1.02	Clopidogrel	#N/A	#N/A	#N/A
1.02	Clothianidin	<LOQ	<LOQ	<LOQ
1.02	Clozapine	Det	Det	Det
1.02	Cocaine	#N/A	#N/A	#N/A
1.02	Cycluron	#N/A	#N/A	#N/A
1.02	Cycloxyidim	#N/A	#N/A	#N/A
1.02	Cyromazine	#N/A	#N/A	#N/A
1.02	Diazepam	#N/A	#N/A	#N/A
1.02	Diclofenac	7.60093	#N/A	7.60093
1.02	Diflubenzuron	#N/A	#N/A	#N/A
1.02	Dimethametryn	#N/A	#N/A	#N/A
1.02	Dimethomorph	#N/A	#N/A	#N/A
1.02	Diuron (DCMU)	#N/A	#N/A	#N/A
1.02	Ethirimol	#N/A	#N/A	#N/A
1.02	Fenofibrate	#N/A	#N/A	#N/A
1.02	Fenoxaprop-ethyl	#N/A	#N/A	#N/A
1.02	Fenuron	<LOQ	<LOQ	<LOQ
1.02	Flufenoxuron	#N/A	#N/A	#N/A
1.02	Fluoxetine	#N/A	#N/A	#N/A
1.02	Flurochloridone	#N/A	#N/A	#N/A
1.02	Flutamide	#N/A	#N/A	#N/A
1.02	Flutolanil	#N/A	#N/A	#N/A
1.02	Fuberidazole	#N/A	#N/A	#N/A
1.02	Gemfibrozil	#N/A	#N/A	#N/A
1.02	Haloperidol	#N/A	#N/A	#N/A
1.02	Hydrochlorothiazide	#N/A	#N/A	#N/A
1.02	Imidacloprid	<LOQ	<LOQ	<LOQ
1.02	Isocarbamid	#N/A	#N/A	#N/A
1.02	Isradipine	#N/A	#N/A	#N/A
1.02	Josamycin	#N/A	#N/A	#N/A
1.02	Ketamine	<LOQ	<LOQ	<LOQ
1.02	Ketoconazole	#N/A	#N/A	#N/A
1.02	Ketotifen	#N/A	#N/A	#N/A
1.02	Levamisole	#N/A	#N/A	#N/A
1.02	Levocabastine	#N/A	#N/A	#N/A
1.02	Lidocaine	<LOQ	<LOQ	<LOQ
1.02	Lincomycin	#N/A	#N/A	#N/A
1.02	MDMA	#N/A	#N/A	#N/A
1.02	Meclizine	#N/A	#N/A	#N/A
1.02	Medroxyprogesterone	#N/A	#N/A	#N/A
1.02	Mefenamic acid	#N/A	#N/A	#N/A
1.02	Memantine	<LOQ	<LOQ	<LOQ
1.02	Mephedrone	#N/A	#N/A	#N/A
1.02	Mephosfolan	#N/A	#N/A	#N/A
1.02	Methamphetamine	#N/A	#N/A	#N/A
1.02	Methcathinone	#N/A	#N/A	#N/A
1.02	Methedrone	#N/A	#N/A	#N/A
1.02	Methylphenidate	#N/A	#N/A	#N/A
1.02	Metoprolol	<LOQ	<LOQ	<LOQ
1.02	Morphine	<LOQ	<LOQ	<LOQ
1.02	Nadolol	#N/A	#N/A	#N/A
1.02	Naproxen	119.453	#N/A	119.453
1.02	Nicotine	5.67924	#N/A	5.67924
1.02	Nifedipine	#N/A	#N/A	#N/A
1.02	Nordiazepam	#N/A	#N/A	#N/A
1.02	Norethisterone	#N/A	#N/A	#N/A
1.02	Nortriptyline	#N/A	#N/A	#N/A
1.02	Orphenadrine	#N/A	#N/A	#N/A
1.02	Oxazepam	#N/A	#N/A	#N/A
1.02	Oxycarboxin	#N/A	#N/A	#N/A
1.02	Oxycodone	#N/A	#N/A	#N/A
1.02	Picoxystrobin	#N/A	#N/A	#N/A
1.02	Piperophos	#N/A	#N/A	#N/A
1.02	Pirenzipine	#N/A	#N/A	#N/A
1.02	Pretilachlor	#N/A	#N/A	#N/A
1.02	Prodiamine	#N/A	#N/A	#N/A
1.02	Prometon	#N/A	#N/A	#N/A
1.02	Propamocarb	<LOQ	<LOQ	<LOQ
1.02	Propranolol	14.6821	#N/A	14.6821
1.02	Propazine	#N/A	#N/A	#N/A
1.02	Pymetrozine	#N/A	#N/A	#N/A
1.02	Pyracarbolid	#N/A	#N/A	#N/A
1.02	Pyraclostrobin	#N/A	#N/A	#N/A
1.02	Pyraflufen-ethyl	#N/A	#N/A	#N/A
1.02	Pyridaben	#N/A	#N/A	#N/A
1.02	Risperidone	#N/A	#N/A	#N/A
1.02	Rizatriptan	#N/A	#N/A	#N/A
1.02	Ronidazole	#N/A	#N/A	#N/A
1.02	Roxithromycin	#N/A	#N/A	#N/A
1.02	Salbutamol	0.923117	#N/A	0.923117
1.02	Sertraline	#N/A	#N/A	#N/A
1.02	Simazine	<LOQ	<LOQ	<LOQ
1.02	Spinosyn A	#N/A	#N/A	#N/A
1.02	Spinosyn D	#N/A	#N/A	#N/A
1.02	Sulfamerazine	#N/A	#N/A	#N/A
1.02	Sulfamethoxazole	<LOQ	<LOQ	<LOQ
1.02	Sulfamonomethoxine	#N/A	#N/A	#N/A
1.02	Sulfapyridine	<LOQ	<LOQ	<LOQ
1.02	Sulfathiazole	#N/A	#N/A	#N/A
1.02	Sulfisoxazole	#N/A	#N/A	#N/A
1.02	Tacrine	#N/A	#N/A	#N/A
1.02	Tamsulosin	#N/A	#N/A	#N/A
1.02	Temazepam	<LOQ	<LOQ	<LOQ
1.02	Thiacloprid	#N/A	#N/A	#N/A
1.02	Thiamethoxam	#N/A	#N/A	#N/A
1.02	Thiazopyr	#N/A	#N/A	#N/A
1.02	Timolol	#N/A	#N/A	#N/A
1.02	Tramadol	15.2023	#N/A	15.2023
1.02	Trimethoprim	5.79141	#N/A	5.79141
1.02	Valsartan	4.76389	#N/A	4.76389
1.02	Venlafaxine	8.03982	#N/A	8.03982
1.02	Verapamil	#N/A	#N/A	#N/A
1.02	Warfarin	#N/A	#N/A	#N/A
1.03	2-(Thiocyanomethylthio)benzothiazole	#N/A	#N/A	#N/A
1.03	2,4,6-Tris(dimethyamino)-1.3.5-triazine	#N/A	#N/A	#N/A
1.03	4-Fluoromethacationone	#N/A	#N/A	#N/A
1.03	4-Methylethcathinone	#N/A	#N/A	#N/A
1.03	Acetamiprid	#N/A	#N/A	#N/A
1.03	Alprazolam	#N/A	#N/A	#N/A
1.03	Ametryn	#N/A	#N/A	#N/A
1.03	Amphetamine	#N/A	#N/A	#N/A
1.03	Antipyrine	#N/A	#N/A	#N/A
1.03	Atorvastatin	#N/A	#N/A	#N/A
1.03	Atrazine	<LOQ	<LOQ	<LOQ
1.03	Benoxacor	#N/A	#N/A	#N/A
1.03	Bensulide	#N/A	#N/A	#N/A
1.03	Benzatropine	#N/A	#N/A	#N/A
1.03	Benzoylecgonine, BZE	Det	Det	Det
1.03	Betaxolol	#N/A	#N/A	#N/A
1.03	Bezafibrate	#N/A	#N/A	#N/A
1.03	Bisoprolol	<LOQ	<LOQ	<LOQ
1.03	Bupropion	#N/A	#N/A	#N/A
1.03	Buspirone	#N/A	#N/A	#N/A
1.03	Carazolol	#N/A	#N/A	#N/A
1.03	Carbamazepine	Det	Det	Det
1.03	Carboxine	#N/A	#N/A	#N/A
1.03	Celecoxib	#N/A	#N/A	#N/A
1.03	Cilazapril	#N/A	#N/A	#N/A
1.03	Citalopram	#N/A	#N/A	#N/A
1.03	Clarithromycin	#N/A	#N/A	#N/A
1.03	Clodinafop-propargyl	#N/A	#N/A	#N/A
1.03	Clopidogrel	#N/A	#N/A	#N/A
1.03	Clothianidin	<LOQ	<LOQ	<LOQ
1.03	Clozapine	Det	Det	Det
1.03	Cocaine	#N/A	#N/A	#N/A
1.03	Cycluron	#N/A	#N/A	#N/A
1.03	Cycloxyidim	#N/A	#N/A	#N/A
1.03	Cyromazine	#N/A	#N/A	#N/A
1.03	Diazepam	#N/A	#N/A	#N/A
1.03	Diclofenac	7.05781	#N/A	7.05781
1.03	Diflubenzuron	#N/A	#N/A	#N/A
1.03	Dimethametryn	#N/A	#N/A	#N/A
1.03	Dimethomorph	#N/A	#N/A	#N/A
1.03	Diuron (DCMU)	#N/A	#N/A	#N/A
1.03	Ethirimol	#N/A	#N/A	#N/A
1.03	Fenofibrate	#N/A	#N/A	#N/A
1.03	Fenoxaprop-ethyl	#N/A	#N/A	#N/A
1.03	Fenuron	<LOQ	<LOQ	<LOQ
1.03	Flufenoxuron	#N/A	#N/A	#N/A
1.03	Fluoxetine	#N/A	#N/A	#N/A
1.03	Flurochloridone	#N/A	#N/A	#N/A
1.03	Flutamide	#N/A	#N/A	#N/A
1.03	Flutolanil	#N/A	#N/A	#N/A
1.03	Fuberidazole	#N/A	#N/A	#N/A
1.03	Gemfibrozil	#N/A	#N/A	#N/A
1.03	Haloperidol	#N/A	#N/A	#N/A
1.03	Hydrochlorothiazide	#N/A	#N/A	#N/A
1.03	Imidacloprid	<LOQ	<LOQ	<LOQ
1.03	Isocarbamid	#N/A	#N/A	#N/A
1.03	Isradipine	<LOQ	<LOQ	<LOQ
1.03	Josamycin	#N/A	#N/A	#N/A
1.03	Ketamine	<LOQ	<LOQ	<LOQ
1.03	Ketoconazole	#N/A	#N/A	#N/A
1.03	Ketotifen	#N/A	#N/A	#N/A
1.03	Levamisole	#N/A	#N/A	#N/A
1.03	Levocabastine	#N/A	#N/A	#N/A
1.03	Lidocaine	<LOQ	<LOQ	<LOQ
1.03	Lincomycin	#N/A	#N/A	#N/A
1.03	MDMA	#N/A	#N/A	#N/A
1.03	Meclizine	#N/A	#N/A	#N/A
1.03	Medroxyprogesterone	#N/A	#N/A	#N/A
1.03	Mefenamic acid	#N/A	#N/A	#N/A
1.03	Memantine	<LOQ	<LOQ	<LOQ
1.03	Mephedrone	#N/A	#N/A	#N/A
1.03	Mephosfolan	#N/A	#N/A	#N/A
1.03	Methamphetamine	#N/A	#N/A	#N/A
1.03	Methcathinone	#N/A	#N/A	#N/A
1.03	Methedrone	#N/A	#N/A	#N/A
1.03	Methylphenidate	#N/A	#N/A	#N/A
1.03	Metoprolol	<LOQ	<LOQ	<LOQ
1.03	Morphine	<LOQ	<LOQ	<LOQ
1.03	Nadolol	#N/A	#N/A	#N/A
1.03	Naproxen	106.501	<LOQ	106.501
1.03	Nicotine	10.2399	#N/A	10.2399
1.03	Nifedipine	#N/A	#N/A	#N/A
1.03	Nordiazepam	#N/A	#N/A	#N/A
1.03	Norethisterone	#N/A	#N/A	#N/A
1.03	Nortriptyline	#N/A	#N/A	#N/A
1.03	Orphenadrine	#N/A	#N/A	#N/A
1.03	Oxazepam	#N/A	#N/A	#N/A
1.03	Oxycarboxin	#N/A	#N/A	#N/A
1.03	Oxycodone	#N/A	#N/A	#N/A
1.03	Picoxystrobin	#N/A	#N/A	#N/A
1.03	Piperophos	#N/A	#N/A	#N/A
1.03	Pirenzipine	#N/A	#N/A	#N/A
1.03	Pretilachlor	#N/A	#N/A	#N/A
1.03	Prodiamine	#N/A	#N/A	#N/A
1.03	Prometon	#N/A	#N/A	#N/A
1.03	Propamocarb	<LOQ	<LOQ	<LOQ
1.03	Propranolol	13.9783	#N/A	13.9783
1.03	Propazine	#N/A	#N/A	#N/A
1.03	Pymetrozine	#N/A	#N/A	#N/A
1.03	Pyracarbolid	#N/A	#N/A	#N/A
1.03	Pyraclostrobin	#N/A	#N/A	#N/A
1.03	Pyraflufen-ethyl	#N/A	#N/A	#N/A
1.03	Pyridaben	#N/A	#N/A	#N/A
1.03	Risperidone	#N/A	#N/A	#N/A
1.03	Rizatriptan	#N/A	#N/A	#N/A
1.03	Ronidazole	#N/A	#N/A	#N/A
1.03	Roxithromycin	#N/A	#N/A	#N/A
1.03	Salbutamol	0.935976	#N/A	0.935976
1.03	Sertraline	#N/A	#N/A	#N/A
1.03	Simazine	<LOQ	<LOQ	<LOQ
1.03	Spinosyn A	#N/A	#N/A	#N/A
1.03	Spinosyn D	#N/A	#N/A	#N/A
1.03	Sulfamerazine	#N/A	#N/A	#N/A
1.03	Sulfamethoxazole	<LOQ	<LOQ	<LOQ
1.03	Sulfamonomethoxine	#N/A	#N/A	#N/A
1.03	Sulfapyridine	<LOQ	<LOQ	<LOQ
1.03	Sulfathiazole	#N/A	#N/A	#N/A
1.03	Sulfisoxazole	#N/A	#N/A	#N/A
1.03	Tacrine	#N/A	#N/A	#N/A
1.03	Tamsulosin	#N/A	#N/A	#N/A
1.03	Temazepam	#N/A	#N/A	#N/A
1.03	Thiacloprid	#N/A	#N/A	#N/A
1.03	Thiamethoxam	#N/A	#N/A	#N/A
1.03	Thiazopyr	#N/A	#N/A	#N/A
1.03	Timolol	#N/A	#N/A	#N/A
1.03	Tramadol	22.6689	#N/A	22.6689
1.03	Trimethoprim	5.03334	#N/A	5.03334
1.03	Valsartan	4.49776	#N/A	4.49776
1.03	Venlafaxine	10.7495	#N/A	10.7495
1.03	Verapamil	#N/A	#N/A	#N/A
1.03	Warfarin	#N/A	#N/A	#N/A
1.04	2-(Thiocyanomethylthio)benzothiazole	#N/A	#N/A	#N/A
1.04	2,4,6-Tris(dimethyamino)-1.3.5-triazine	#N/A	#N/A	#N/A
1.04	4-Fluoromethacationone	#N/A	#N/A	#N/A
1.04	4-Methylethcathinone	#N/A	#N/A	#N/A
1.04	Acetamiprid	#N/A	#N/A	#N/A
1.04	Alprazolam	#N/A	#N/A	#N/A
1.04	Ametryn	#N/A	#N/A	#N/A
1.04	Amphetamine	#N/A	#N/A	#N/A
1.04	Antipyrine	#N/A	#N/A	#N/A
1.04	Atorvastatin	#N/A	#N/A	#N/A
1.04	Atrazine	#N/A	#N/A	#N/A
1.04	Benoxacor	#N/A	#N/A	#N/A
1.04	Bensulide	#N/A	#N/A	#N/A
1.04	Benzatropine	#N/A	#N/A	#N/A
1.04	Benzoylecgonine, BZE	Det	Det	Det
1.04	Betaxolol	#N/A	#N/A	#N/A
1.04	Bezafibrate	<LOQ	<LOQ	<LOQ
1.04	Bisoprolol	<LOQ	<LOQ	<LOQ
1.04	Bupropion	#N/A	#N/A	#N/A
1.04	Buspirone	#N/A	#N/A	#N/A
1.04	Carazolol	#N/A	#N/A	#N/A
1.04	Carbamazepine	Det	Det	Det
1.04	Carboxine	#N/A	#N/A	#N/A
1.04	Celecoxib	#N/A	#N/A	#N/A
1.04	Cilazapril	#N/A	#N/A	#N/A
1.04	Citalopram	#N/A	#N/A	#N/A
1.04	Clarithromycin	#N/A	#N/A	#N/A
1.04	Clodinafop-propargyl	#N/A	#N/A	#N/A
1.04	Clopidogrel	#N/A	#N/A	#N/A
1.04	Clothianidin	<LOQ	<LOQ	<LOQ
1.04	Clozapine	Det	Det	Det
1.04	Cocaine	#N/A	#N/A	#N/A
1.04	Cycluron	#N/A	#N/A	#N/A
1.04	Cycloxyidim	#N/A	#N/A	#N/A
1.04	Cyromazine	#N/A	#N/A	#N/A
1.04	Diazepam	#N/A	#N/A	#N/A
1.04	Diclofenac	<LOQ	<LOQ	<LOQ
1.04	Diflubenzuron	#N/A	#N/A	#N/A
1.04	Dimethametryn	#N/A	#N/A	#N/A
1.04	Dimethomorph	#N/A	#N/A	#N/A
1.04	Diuron (DCMU)	#N/A	#N/A	#N/A
1.04	Ethirimol	#N/A	#N/A	#N/A
1.04	Fenofibrate	#N/A	#N/A	#N/A
1.04	Fenoxaprop-ethyl	#N/A	#N/A	#N/A
1.04	Fenuron	<LOQ	<LOQ	<LOQ
1.04	Flufenoxuron	#N/A	#N/A	#N/A
1.04	Fluoxetine	#N/A	#N/A	#N/A
1.04	Flurochloridone	#N/A	#N/A	#N/A
1.04	Flutamide	#N/A	#N/A	#N/A
1.04	Flutolanil	#N/A	#N/A	#N/A
1.04	Fuberidazole	#N/A	#N/A	#N/A
1.04	Gemfibrozil	#N/A	#N/A	#N/A
1.04	Haloperidol	#N/A	#N/A	#N/A
1.04	Hydrochlorothiazide	#N/A	#N/A	#N/A
1.04	Imidacloprid	<LOQ	<LOQ	<LOQ
1.04	Isocarbamid	#N/A	#N/A	#N/A
1.04	Isradipine	<LOQ	<LOQ	<LOQ
1.04	Josamycin	#N/A	#N/A	#N/A
1.04	Ketamine	<LOQ	<LOQ	<LOQ
1.04	Ketoconazole	#N/A	#N/A	#N/A
1.04	Ketotifen	#N/A	#N/A	#N/A
1.04	Levamisole	#N/A	#N/A	#N/A
1.04	Levocabastine	#N/A	#N/A	#N/A
1.04	Lidocaine	<LOQ	<LOQ	<LOQ
1.04	Lincomycin	#N/A	#N/A	#N/A
1.04	MDMA	#N/A	#N/A	#N/A
1.04	Meclizine	#N/A	#N/A	#N/A
1.04	Medroxyprogesterone	#N/A	#N/A	#N/A
1.04	Mefenamic acid	#N/A	#N/A	#N/A
1.04	Memantine	<LOQ	<LOQ	<LOQ
1.04	Mephedrone	#N/A	#N/A	#N/A
1.04	Mephosfolan	#N/A	#N/A	#N/A
1.04	Methamphetamine	#N/A	#N/A	#N/A
1.04	Methcathinone	#N/A	#N/A	#N/A
1.04	Methedrone	#N/A	#N/A	#N/A
1.04	Methylphenidate	#N/A	#N/A	#N/A
1.04	Metoprolol	<LOQ	<LOQ	<LOQ
1.04	Morphine	<LOQ	<LOQ	<LOQ
1.04	Nadolol	#N/A	#N/A	#N/A
1.04	Naproxen	66.9008	#N/A	66.9008
1.04	Nicotine	6.80038	#N/A	6.80038
1.04	Nifedipine	#N/A	#N/A	#N/A
1.04	Nordiazepam	#N/A	#N/A	#N/A
1.04	Norethisterone	#N/A	#N/A	#N/A
1.04	Nortriptyline	#N/A	#N/A	#N/A
1.04	Orphenadrine	#N/A	#N/A	#N/A
1.04	Oxazepam	#N/A	#N/A	#N/A
1.04	Oxycarboxin	#N/A	#N/A	#N/A
1.04	Oxycodone	#N/A	#N/A	#N/A
1.04	Picoxystrobin	#N/A	#N/A	#N/A
1.04	Piperophos	#N/A	#N/A	#N/A
1.04	Pirenzipine	#N/A	#N/A	#N/A
1.04	Pretilachlor	#N/A	#N/A	#N/A
1.04	Prodiamine	#N/A	#N/A	#N/A
1.04	Prometon	#N/A	#N/A	#N/A
1.04	Propamocarb	<LOQ	<LOQ	<LOQ
1.04	Propranolol	<LOQ	<LOQ	<LOQ
1.04	Propazine	#N/A	#N/A	#N/A
1.04	Pymetrozine	#N/A	#N/A	#N/A
1.04	Pyracarbolid	#N/A	#N/A	#N/A
1.04	Pyraclostrobin	#N/A	#N/A	#N/A
1.04	Pyraflufen-ethyl	#N/A	#N/A	#N/A
1.04	Pyridaben	#N/A	#N/A	#N/A
1.04	Risperidone	#N/A	#N/A	#N/A
1.04	Rizatriptan	#N/A	#N/A	#N/A
1.04	Ronidazole	#N/A	#N/A	#N/A
1.04	Roxithromycin	#N/A	#N/A	#N/A
1.04	Salbutamol	0.926331	#N/A	0.926331
1.04	Sertraline	#N/A	#N/A	#N/A
1.04	Simazine	<LOQ	<LOQ	<LOQ
1.04	Spinosyn A	#N/A	#N/A	#N/A
1.04	Spinosyn D	#N/A	#N/A	#N/A
1.04	Sulfamerazine	#N/A	#N/A	#N/A
1.04	Sulfamethoxazole	<LOQ	<LOQ	<LOQ
1.04	Sulfamonomethoxine	#N/A	#N/A	#N/A
1.04	Sulfapyridine	<LOQ	<LOQ	<LOQ
1.04	Sulfathiazole	#N/A	#N/A	#N/A
1.04	Sulfisoxazole	#N/A	#N/A	#N/A
1.04	Tacrine	#N/A	#N/A	#N/A
1.04	Tamsulosin	#N/A	#N/A	#N/A
1.04	Temazepam	#N/A	#N/A	#N/A
1.04	Thiacloprid	#N/A	#N/A	#N/A
1.04	Thiamethoxam	#N/A	#N/A	#N/A
1.04	Thiazopyr	#N/A	#N/A	#N/A
1.04	Timolol	#N/A	#N/A	#N/A
1.04	Tramadol	10.3031	#N/A	10.3031
1.04	Trimethoprim	2.7514	#N/A	2.7514
1.04	Valsartan	4.78619	#N/A	4.78619
1.04	Venlafaxine	5.48746	#N/A	5.48746
1.04	Verapamil	#N/A	#N/A	#N/A
1.04	Warfarin	#N/A	#N/A	#N/A
1.05	2-(Thiocyanomethylthio)benzothiazole	#N/A	#N/A	#N/A
1.05	2,4,6-Tris(dimethyamino)-1.3.5-triazine	#N/A	#N/A	#N/A
1.05	4-Fluoromethacationone	#N/A	#N/A	#N/A
1.05	4-Methylethcathinone	#N/A	#N/A	#N/A
1.05	Acetamiprid	#N/A	#N/A	#N/A
1.05	Alprazolam	#N/A	#N/A	#N/A
1.05	Ametryn	#N/A	#N/A	#N/A
1.05	Amphetamine	#N/A	#N/A	#N/A
1.05	Antipyrine	#N/A	#N/A	#N/A
1.05	Atorvastatin	#N/A	#N/A	#N/A
1.05	Atrazine	#N/A	#N/A	#N/A
1.05	Benoxacor	#N/A	#N/A	#N/A
1.05	Bensulide	#N/A	#N/A	#N/A
1.05	Benzatropine	#N/A	#N/A	#N/A
1.05	Benzoylecgonine, BZE	Det	Det	Det
1.05	Betaxolol	#N/A	#N/A	#N/A
1.05	Bezafibrate	<LOQ	<LOQ	<LOQ
1.05	Bisoprolol	<LOQ	<LOQ	<LOQ
1.05	Bupropion	#N/A	#N/A	#N/A
1.05	Buspirone	#N/A	#N/A	#N/A
1.05	Carazolol	#N/A	#N/A	#N/A
1.05	Carbamazepine	Det	Det	Det
1.05	Carboxine	#N/A	#N/A	#N/A
1.05	Celecoxib	#N/A	#N/A	#N/A
1.05	Cilazapril	#N/A	#N/A	#N/A
1.05	Citalopram	#N/A	#N/A	#N/A
1.05	Clarithromycin	#N/A	#N/A	#N/A
1.05	Clodinafop-propargyl	#N/A	#N/A	#N/A
1.05	Clopidogrel	#N/A	#N/A	#N/A
1.05	Clothianidin	<LOQ	<LOQ	<LOQ
1.05	Clozapine	Det	Det	Det
1.05	Cocaine	#N/A	#N/A	#N/A
1.05	Cycluron	#N/A	#N/A	#N/A
1.05	Cycloxyidim	#N/A	#N/A	#N/A
1.05	Cyromazine	#N/A	#N/A	#N/A
1.05	Diazepam	#N/A	#N/A	#N/A
1.05	Diclofenac	<LOQ	<LOQ	<LOQ
1.05	Diflubenzuron	#N/A	#N/A	#N/A
1.05	Dimethametryn	#N/A	#N/A	#N/A
1.05	Dimethomorph	#N/A	#N/A	#N/A
1.05	Diuron (DCMU)	#N/A	#N/A	#N/A
1.05	Ethirimol	#N/A	#N/A	#N/A
1.05	Fenofibrate	#N/A	#N/A	#N/A
1.05	Fenoxaprop-ethyl	#N/A	#N/A	#N/A
1.05	Fenuron	<LOQ	<LOQ	<LOQ
1.05	Flufenoxuron	#N/A	#N/A	#N/A
1.05	Fluoxetine	#N/A	#N/A	#N/A
1.05	Flurochloridone	#N/A	#N/A	#N/A
1.05	Flutamide	#N/A	#N/A	#N/A
1.05	Flutolanil	#N/A	#N/A	#N/A
1.05	Fuberidazole	#N/A	#N/A	#N/A
1.05	Gemfibrozil	#N/A	#N/A	#N/A
1.05	Haloperidol	#N/A	#N/A	#N/A
1.05	Hydrochlorothiazide	#N/A	#N/A	#N/A
1.05	Imidacloprid	<LOQ	<LOQ	<LOQ
1.05	Isocarbamid	#N/A	#N/A	#N/A
1.05	Isradipine	#N/A	#N/A	#N/A
1.05	Josamycin	#N/A	#N/A	#N/A
1.05	Ketamine	<LOQ	<LOQ	<LOQ
1.05	Ketoconazole	#N/A	#N/A	#N/A
1.05	Ketotifen	#N/A	#N/A	#N/A
1.05	Levamisole	#N/A	#N/A	#N/A
1.05	Levocabastine	#N/A	#N/A	#N/A
1.05	Lidocaine	<LOQ	<LOQ	<LOQ
1.05	Lincomycin	#N/A	#N/A	#N/A
1.05	MDMA	#N/A	#N/A	#N/A
1.05	Meclizine	#N/A	#N/A	#N/A
1.05	Medroxyprogesterone	#N/A	#N/A	#N/A
1.05	Mefenamic acid	#N/A	#N/A	#N/A
1.05	Memantine	<LOQ	<LOQ	<LOQ
1.05	Mephedrone	#N/A	#N/A	#N/A
1.05	Mephosfolan	#N/A	#N/A	#N/A
1.05	Methamphetamine	#N/A	#N/A	#N/A
1.05	Methcathinone	#N/A	#N/A	#N/A
1.05	Methedrone	#N/A	#N/A	#N/A
1.05	Methylphenidate	#N/A	#N/A	#N/A
1.05	Metoprolol	<LOQ	<LOQ	<LOQ
1.05	Morphine	<LOQ	<LOQ	<LOQ
1.05	Nadolol	#N/A	#N/A	#N/A
1.05	Naproxen	101.41	#N/A	101.41
1.05	Nicotine	5.31641	#N/A	5.31641
1.05	Nifedipine	#N/A	#N/A	#N/A
1.05	Nordiazepam	#N/A	#N/A	#N/A
1.05	Norethisterone	#N/A	#N/A	#N/A
1.05	Nortriptyline	#N/A	#N/A	#N/A
1.05	Orphenadrine	#N/A	#N/A	#N/A
1.05	Oxazepam	#N/A	#N/A	#N/A
1.05	Oxycarboxin	#N/A	#N/A	#N/A
1.05	Oxycodone	#N/A	#N/A	#N/A
1.05	Picoxystrobin	#N/A	#N/A	#N/A
1.05	Piperophos	#N/A	#N/A	#N/A
1.05	Pirenzipine	#N/A	#N/A	#N/A
1.05	Pretilachlor	#N/A	#N/A	#N/A
1.05	Prodiamine	#N/A	#N/A	#N/A
1.05	Prometon	#N/A	#N/A	#N/A
1.05	Propamocarb	<LOQ	<LOQ	<LOQ
1.05	Propranolol	<LOQ	<LOQ	<LOQ
1.05	Propazine	#N/A	#N/A	#N/A
1.05	Pymetrozine	#N/A	#N/A	#N/A
1.05	Pyracarbolid	#N/A	#N/A	#N/A
1.05	Pyraclostrobin	#N/A	#N/A	#N/A
1.05	Pyraflufen-ethyl	#N/A	#N/A	#N/A
1.05	Pyridaben	#N/A	#N/A	#N/A
1.05	Risperidone	#N/A	#N/A	#N/A
1.05	Rizatriptan	#N/A	#N/A	#N/A
1.05	Ronidazole	#N/A	#N/A	#N/A
1.05	Roxithromycin	#N/A	#N/A	#N/A
1.05	Salbutamol	0.970338	#N/A	0.970338
1.05	Sertraline	#N/A	#N/A	#N/A
1.05	Simazine	<LOQ	<LOQ	<LOQ
1.05	Spinosyn A	#N/A	#N/A	#N/A
1.05	Spinosyn D	#N/A	#N/A	#N/A
1.05	Sulfamerazine	#N/A	#N/A	#N/A
1.05	Sulfamethoxazole	<LOQ	<LOQ	<LOQ
1.05	Sulfamonomethoxine	#N/A	#N/A	#N/A
1.05	Sulfapyridine	<LOQ	<LOQ	<LOQ
1.05	Sulfathiazole	#N/A	#N/A	#N/A
1.05	Sulfisoxazole	#N/A	#N/A	#N/A
1.05	Tacrine	#N/A	#N/A	#N/A
1.05	Tamsulosin	#N/A	#N/A	#N/A
1.05	Temazepam	#N/A	#N/A	#N/A
1.05	Thiacloprid	#N/A	#N/A	#N/A
1.05	Thiamethoxam	#N/A	#N/A	#N/A
1.05	Thiazopyr	#N/A	#N/A	#N/A
1.05	Timolol	#N/A	#N/A	#N/A
1.05	Tramadol	8.3942	#N/A	8.3942
1.05	Trimethoprim	3.66181	#N/A	3.66181
1.05	Valsartan	6.06965	#N/A	6.06965
1.05	Venlafaxine	6.22323	#N/A	6.22323
1.05	Verapamil	#N/A	#N/A	#N/A
1.05	Warfarin	#N/A	#N/A	#N/A
1.06	2-(Thiocyanomethylthio)benzothiazole	#N/A	#N/A	#N/A
1.06	2,4,6-Tris(dimethyamino)-1.3.5-triazine	#N/A	#N/A	#N/A
1.06	4-Fluoromethacationone	#N/A	#N/A	#N/A
1.06	4-Methylethcathinone	#N/A	#N/A	#N/A
1.06	Acetamiprid	#N/A	#N/A	#N/A
1.06	Alprazolam	#N/A	#N/A	#N/A
1.06	Ametryn	#N/A	#N/A	#N/A
1.06	Amphetamine	#N/A	#N/A	#N/A
1.06	Antipyrine	#N/A	#N/A	#N/A
1.06	Atorvastatin	#N/A	#N/A	#N/A
1.06	Atrazine	#N/A	#N/A	#N/A
1.06	Benoxacor	#N/A	#N/A	#N/A
1.06	Bensulide	#N/A	#N/A	#N/A
1.06	Benzatropine	#N/A	#N/A	#N/A
1.06	Benzoylecgonine, BZE	Det	Det	Det
1.06	Betaxolol	#N/A	#N/A	#N/A
1.06	Bezafibrate	<LOQ	<LOQ	<LOQ
1.06	Bisoprolol	<LOQ	<LOQ	<LOQ
1.06	Bupropion	#N/A	#N/A	#N/A
1.06	Buspirone	#N/A	#N/A	#N/A
1.06	Carazolol	#N/A	#N/A	#N/A
1.06	Carbamazepine	Det	Det	Det
1.06	Carboxine	#N/A	#N/A	#N/A
1.06	Celecoxib	#N/A	#N/A	#N/A
1.06	Cilazapril	#N/A	#N/A	#N/A
1.06	Citalopram	#N/A	#N/A	#N/A
1.06	Clarithromycin	#N/A	#N/A	#N/A
1.06	Clodinafop-propargyl	#N/A	#N/A	#N/A
1.06	Clopidogrel	#N/A	#N/A	#N/A
1.06	Clothianidin	<LOQ	<LOQ	<LOQ
1.06	Clozapine	Det	Det	Det
1.06	Cocaine	#N/A	#N/A	#N/A
1.06	Cycluron	#N/A	#N/A	#N/A
1.06	Cycloxyidim	#N/A	#N/A	#N/A
1.06	Cyromazine	#N/A	#N/A	#N/A
1.06	Diazepam	#N/A	#N/A	#N/A
1.06	Diclofenac	<LOQ	<LOQ	<LOQ
1.06	Diflubenzuron	#N/A	#N/A	#N/A
1.06	Dimethametryn	#N/A	#N/A	#N/A
1.06	Dimethomorph	#N/A	#N/A	#N/A
1.06	Diuron (DCMU)	#N/A	#N/A	#N/A
1.06	Ethirimol	#N/A	#N/A	#N/A
1.06	Fenofibrate	#N/A	#N/A	#N/A
1.06	Fenoxaprop-ethyl	#N/A	#N/A	#N/A
1.06	Fenuron	<LOQ	<LOQ	<LOQ
1.06	Flufenoxuron	#N/A	#N/A	#N/A
1.06	Fluoxetine	#N/A	#N/A	#N/A
1.06	Flurochloridone	#N/A	#N/A	#N/A
1.06	Flutamide	#N/A	#N/A	#N/A
1.06	Flutolanil	#N/A	#N/A	#N/A
1.06	Fuberidazole	#N/A	#N/A	#N/A
1.06	Gemfibrozil	#N/A	#N/A	#N/A
1.06	Haloperidol	#N/A	#N/A	#N/A
1.06	Hydrochlorothiazide	#N/A	#N/A	#N/A
1.06	Imidacloprid	<LOQ	<LOQ	<LOQ
1.06	Isocarbamid	#N/A	#N/A	#N/A
1.06	Isradipine	#N/A	#N/A	#N/A
1.06	Josamycin	#N/A	#N/A	#N/A
1.06	Ketamine	<LOQ	<LOQ	<LOQ
1.06	Ketoconazole	#N/A	#N/A	#N/A
1.06	Ketotifen	#N/A	#N/A	#N/A
1.06	Levamisole	#N/A	#N/A	#N/A
1.06	Levocabastine	#N/A	#N/A	#N/A
1.06	Lidocaine	<LOQ	<LOQ	<LOQ
1.06	Lincomycin	#N/A	#N/A	#N/A
1.06	MDMA	#N/A	#N/A	#N/A
1.06	Meclizine	#N/A	#N/A	#N/A
1.06	Medroxyprogesterone	#N/A	#N/A	#N/A
1.06	Mefenamic acid	#N/A	#N/A	#N/A
1.06	Memantine	<LOQ	<LOQ	<LOQ
1.06	Mephedrone	#N/A	#N/A	#N/A
1.06	Mephosfolan	#N/A	#N/A	#N/A
1.06	Methamphetamine	#N/A	#N/A	#N/A
1.06	Methcathinone	#N/A	#N/A	#N/A
1.06	Methedrone	#N/A	#N/A	#N/A
1.06	Methylphenidate	#N/A	#N/A	#N/A
1.06	Metoprolol	<LOQ	<LOQ	<LOQ
1.06	Morphine	<LOQ	<LOQ	<LOQ
1.06	Nadolol	#N/A	#N/A	#N/A
1.06	Naproxen	51.0513	#N/A	51.0513
1.06	Nicotine	<LOQ	<LOQ	<LOQ
1.06	Nifedipine	#N/A	#N/A	#N/A
1.06	Nordiazepam	#N/A	#N/A	#N/A
1.06	Norethisterone	#N/A	#N/A	#N/A
1.06	Nortriptyline	#N/A	#N/A	#N/A
1.06	Orphenadrine	#N/A	#N/A	#N/A
1.06	Oxazepam	#N/A	#N/A	#N/A
1.06	Oxycarboxin	#N/A	#N/A	#N/A
1.06	Oxycodone	#N/A	#N/A	#N/A
1.06	Picoxystrobin	#N/A	#N/A	#N/A
1.06	Piperophos	#N/A	#N/A	#N/A
1.06	Pirenzipine	#N/A	#N/A	#N/A
1.06	Pretilachlor	#N/A	#N/A	#N/A
1.06	Prodiamine	#N/A	#N/A	#N/A
1.06	Prometon	#N/A	#N/A	#N/A
1.06	Propamocarb	<LOQ	<LOQ	<LOQ
1.06	Propranolol	<LOQ	<LOQ	<LOQ
1.06	Propazine	#N/A	#N/A	#N/A
1.06	Pymetrozine	#N/A	#N/A	#N/A
1.06	Pyracarbolid	#N/A	#N/A	#N/A
1.06	Pyraclostrobin	#N/A	#N/A	#N/A
1.06	Pyraflufen-ethyl	#N/A	#N/A	#N/A
1.06	Pyridaben	#N/A	#N/A	#N/A
1.06	Risperidone	#N/A	#N/A	#N/A
1.06	Rizatriptan	#N/A	#N/A	#N/A
1.06	Ronidazole	#N/A	#N/A	#N/A
1.06	Roxithromycin	#N/A	#N/A	#N/A
1.06	Salbutamol	0.955265	#N/A	0.955265
1.06	Sertraline	#N/A	#N/A	#N/A
1.06	Simazine	<LOQ	<LOQ	<LOQ
1.06	Spinosyn A	#N/A	#N/A	#N/A
1.06	Spinosyn D	#N/A	#N/A	#N/A
1.06	Sulfamerazine	#N/A	#N/A	#N/A
1.06	Sulfamethoxazole	<LOQ	<LOQ	<LOQ
1.06	Sulfamonomethoxine	#N/A	#N/A	#N/A
1.06	Sulfapyridine	<LOQ	<LOQ	<LOQ
1.06	Sulfathiazole	#N/A	#N/A	#N/A
1.06	Sulfisoxazole	#N/A	#N/A	#N/A
1.06	Tacrine	#N/A	#N/A	#N/A
1.06	Tamsulosin	#N/A	#N/A	#N/A
1.06	Temazepam	#N/A	#N/A	#N/A
1.06	Thiacloprid	#N/A	#N/A	#N/A
1.06	Thiamethoxam	#N/A	#N/A	#N/A
1.06	Thiazopyr	#N/A	#N/A	#N/A
1.06	Timolol	#N/A	#N/A	#N/A
1.06	Tramadol	<LOQ	<LOQ	<LOQ
1.06	Trimethoprim	2.02226	#N/A	2.02226
1.06	Valsartan	5.31322	#N/A	5.31322
1.06	Venlafaxine	3.17866	#N/A	3.17866
1.06	Verapamil	#N/A	#N/A	#N/A
1.06	Warfarin	#N/A	#N/A	#N/A
1.07	2-(Thiocyanomethylthio)benzothiazole	#N/A	#N/A	#N/A
1.07	2,4,6-Tris(dimethyamino)-1.3.5-triazine	#N/A	#N/A	#N/A
1.07	4-Fluoromethacationone	#N/A	#N/A	#N/A
1.07	4-Methylethcathinone	#N/A	#N/A	#N/A
1.07	Acetamiprid	#N/A	#N/A	#N/A
1.07	Alprazolam	#N/A	#N/A	#N/A
1.07	Ametryn	#N/A	#N/A	#N/A
1.07	Amphetamine	#N/A	#N/A	#N/A
1.07	Antipyrine	#N/A	#N/A	#N/A
1.07	Atorvastatin	#N/A	#N/A	#N/A
1.07	Atrazine	#N/A	#N/A	#N/A
1.07	Benoxacor	#N/A	#N/A	#N/A
1.07	Bensulide	#N/A	#N/A	#N/A
1.07	Benzatropine	#N/A	#N/A	#N/A
1.07	Benzoylecgonine, BZE	Det	Det	Det
1.07	Betaxolol	#N/A	#N/A	#N/A
1.07	Bezafibrate	#N/A	#N/A	#N/A
1.07	Bisoprolol	<LOQ	<LOQ	<LOQ
1.07	Bupropion	#N/A	#N/A	#N/A
1.07	Buspirone	#N/A	#N/A	#N/A
1.07	Carazolol	#N/A	#N/A	#N/A
1.07	Carbamazepine	Det	Det	Det
1.07	Carboxine	#N/A	#N/A	#N/A
1.07	Celecoxib	#N/A	#N/A	#N/A
1.07	Cilazapril	#N/A	#N/A	#N/A
1.07	Citalopram	#N/A	#N/A	#N/A
1.07	Clarithromycin	#N/A	#N/A	#N/A
1.07	Clodinafop-propargyl	#N/A	#N/A	#N/A
1.07	Clopidogrel	#N/A	#N/A	#N/A
1.07	Clothianidin	<LOQ	<LOQ	<LOQ
1.07	Clozapine	Det	Det	Det
1.07	Cocaine	#N/A	#N/A	#N/A
1.07	Cycluron	#N/A	#N/A	#N/A
1.07	Cycloxyidim	#N/A	#N/A	#N/A
1.07	Cyromazine	#N/A	#N/A	#N/A
1.07	Diazepam	#N/A	#N/A	#N/A
1.07	Diclofenac	<LOQ	<LOQ	<LOQ
1.07	Diflubenzuron	#N/A	#N/A	#N/A
1.07	Dimethametryn	#N/A	#N/A	#N/A
1.07	Dimethomorph	#N/A	#N/A	#N/A
1.07	Diuron (DCMU)	#N/A	#N/A	#N/A
1.07	Ethirimol	#N/A	#N/A	#N/A
1.07	Fenofibrate	#N/A	#N/A	#N/A
1.07	Fenoxaprop-ethyl	#N/A	#N/A	#N/A
1.07	Fenuron	<LOQ	<LOQ	<LOQ
1.07	Flufenoxuron	#N/A	#N/A	#N/A
1.07	Fluoxetine	#N/A	#N/A	#N/A
1.07	Flurochloridone	#N/A	#N/A	#N/A
1.07	Flutamide	#N/A	#N/A	#N/A
1.07	Flutolanil	#N/A	#N/A	#N/A
1.07	Fuberidazole	#N/A	#N/A	#N/A
1.07	Gemfibrozil	#N/A	#N/A	#N/A
1.07	Haloperidol	#N/A	#N/A	#N/A
1.07	Hydrochlorothiazide	#N/A	#N/A	#N/A
1.07	Imidacloprid	<LOQ	<LOQ	<LOQ
1.07	Isocarbamid	#N/A	#N/A	#N/A
1.07	Isradipine	<LOQ	<LOQ	<LOQ
1.07	Josamycin	#N/A	#N/A	#N/A
1.07	Ketamine	<LOQ	<LOQ	<LOQ
1.07	Ketoconazole	#N/A	#N/A	#N/A
1.07	Ketotifen	#N/A	#N/A	#N/A
1.07	Levamisole	#N/A	#N/A	#N/A
1.07	Levocabastine	#N/A	#N/A	#N/A
1.07	Lidocaine	<LOQ	<LOQ	<LOQ
1.07	Lincomycin	#N/A	#N/A	#N/A
1.07	MDMA	#N/A	#N/A	#N/A
1.07	Meclizine	#N/A	#N/A	#N/A
1.07	Medroxyprogesterone	#N/A	#N/A	#N/A
1.07	Mefenamic acid	#N/A	#N/A	#N/A
1.07	Memantine	<LOQ	<LOQ	<LOQ
1.07	Mephedrone	#N/A	#N/A	#N/A
1.07	Mephosfolan	#N/A	#N/A	#N/A
1.07	Methamphetamine	#N/A	#N/A	#N/A
1.07	Methcathinone	#N/A	#N/A	#N/A
1.07	Methedrone	#N/A	#N/A	#N/A
1.07	Methylphenidate	#N/A	#N/A	#N/A
1.07	Metoprolol	#N/A	#N/A	#N/A
1.07	Morphine	<LOQ	<LOQ	<LOQ
1.07	Nadolol	#N/A	#N/A	#N/A
1.07	Naproxen	32.1911	<LOQ	32.1911
1.07	Nicotine	7.85776	#N/A	7.85776
1.07	Nifedipine	#N/A	#N/A	#N/A
1.07	Nordiazepam	#N/A	#N/A	#N/A
1.07	Norethisterone	#N/A	#N/A	#N/A
1.07	Nortriptyline	#N/A	#N/A	#N/A
1.07	Orphenadrine	#N/A	#N/A	#N/A
1.07	Oxazepam	#N/A	#N/A	#N/A
1.07	Oxycarboxin	#N/A	#N/A	#N/A
1.07	Oxycodone	#N/A	#N/A	#N/A
1.07	Picoxystrobin	#N/A	#N/A	#N/A
1.07	Piperophos	#N/A	#N/A	#N/A
1.07	Pirenzipine	#N/A	#N/A	#N/A
1.07	Pretilachlor	#N/A	#N/A	#N/A
1.07	Prodiamine	#N/A	#N/A	#N/A
1.07	Prometon	#N/A	#N/A	#N/A
1.07	Propamocarb	#N/A	#N/A	#N/A
1.07	Propranolol	<LOQ	<LOQ	<LOQ
1.07	Propazine	#N/A	#N/A	#N/A
1.07	Pymetrozine	#N/A	#N/A	#N/A
1.07	Pyracarbolid	#N/A	#N/A	#N/A
1.07	Pyraclostrobin	#N/A	#N/A	#N/A
1.07	Pyraflufen-ethyl	#N/A	#N/A	#N/A
1.07	Pyridaben	#N/A	#N/A	#N/A
1.07	Risperidone	#N/A	#N/A	#N/A
1.07	Rizatriptan	#N/A	#N/A	#N/A
1.07	Ronidazole	#N/A	#N/A	#N/A
1.07	Roxithromycin	#N/A	#N/A	#N/A
1.07	Salbutamol	0.870025	#N/A	0.870025
1.07	Sertraline	#N/A	#N/A	#N/A
1.07	Simazine	<LOQ	<LOQ	<LOQ
1.07	Spinosyn A	#N/A	#N/A	#N/A
1.07	Spinosyn D	#N/A	#N/A	#N/A
1.07	Sulfamerazine	<LOQ	<LOQ	<LOQ
1.07	Sulfamethoxazole	<LOQ	<LOQ	<LOQ
1.07	Sulfamonomethoxine	#N/A	#N/A	#N/A
1.07	Sulfapyridine	<LOQ	<LOQ	<LOQ
1.07	Sulfathiazole	#N/A	#N/A	#N/A
1.07	Sulfisoxazole	#N/A	#N/A	#N/A
1.07	Tacrine	#N/A	#N/A	#N/A
1.07	Tamsulosin	#N/A	#N/A	#N/A
1.07	Temazepam	#N/A	#N/A	#N/A
1.07	Thiacloprid	#N/A	#N/A	#N/A
1.07	Thiamethoxam	#N/A	#N/A	#N/A
1.07	Thiazopyr	#N/A	#N/A	#N/A
1.07	Timolol	#N/A	#N/A	#N/A
1.07	Tramadol	6.07445	#N/A	6.07445
1.07	Trimethoprim	2.34802	#N/A	2.34802
1.07	Valsartan	3.37455	#N/A	3.37455
1.07	Venlafaxine	0.129009	#N/A	<LOQ
1.07	Verapamil	#N/A	#N/A	#N/A
1.07	Warfarin	#N/A	#N/A	#N/A
1.08	2-(Thiocyanomethylthio)benzothiazole	#N/A	#N/A	#N/A
1.08	2,4,6-Tris(dimethyamino)-1.3.5-triazine	#N/A	#N/A	#N/A
1.08	4-Fluoromethacationone	#N/A	#N/A	#N/A
1.08	4-Methylethcathinone	#N/A	#N/A	#N/A
1.08	Acetamiprid	#N/A	#N/A	#N/A
1.08	Alprazolam	#N/A	#N/A	#N/A
1.08	Ametryn	#N/A	#N/A	#N/A
1.08	Amphetamine	#N/A	#N/A	#N/A
1.08	Antipyrine	#N/A	#N/A	#N/A
1.08	Atorvastatin	#N/A	#N/A	#N/A
1.08	Atrazine	#N/A	#N/A	#N/A
1.08	Benoxacor	#N/A	#N/A	#N/A
1.08	Bensulide	#N/A	#N/A	#N/A
1.08	Benzatropine	#N/A	#N/A	#N/A
1.08	Benzoylecgonine, BZE	Det	Det	Det
1.08	Betaxolol	#N/A	#N/A	#N/A
1.08	Bezafibrate	#N/A	#N/A	#N/A
1.08	Bisoprolol	<LOQ	<LOQ	<LOQ
1.08	Bupropion	#N/A	#N/A	#N/A
1.08	Buspirone	#N/A	#N/A	#N/A
1.08	Carazolol	#N/A	#N/A	#N/A
1.08	Carbamazepine	Det	Det	Det
1.08	Carboxine	#N/A	#N/A	#N/A
1.08	Celecoxib	#N/A	#N/A	#N/A
1.08	Cilazapril	#N/A	#N/A	#N/A
1.08	Citalopram	<LOQ	<LOQ	<LOQ
1.08	Clarithromycin	#N/A	#N/A	#N/A
1.08	Clodinafop-propargyl	#N/A	#N/A	#N/A
1.08	Clopidogrel	#N/A	#N/A	#N/A
1.08	Clothianidin	<LOQ	<LOQ	<LOQ
1.08	Clozapine	Det	Det	Det
1.08	Cocaine	#N/A	#N/A	#N/A
1.08	Cycluron	#N/A	#N/A	#N/A
1.08	Cycloxyidim	#N/A	#N/A	#N/A
1.08	Cyromazine	#N/A	#N/A	#N/A
1.08	Diazepam	#N/A	#N/A	#N/A
1.08	Diclofenac	5.69287	<LOQ	5.69287
1.08	Diflubenzuron	#N/A	#N/A	#N/A
1.08	Dimethametryn	#N/A	#N/A	#N/A
1.08	Dimethomorph	#N/A	#N/A	#N/A
1.08	Diuron (DCMU)	#N/A	#N/A	#N/A
1.08	Ethirimol	#N/A	#N/A	#N/A
1.08	Fenofibrate	#N/A	#N/A	#N/A
1.08	Fenoxaprop-ethyl	#N/A	#N/A	#N/A
1.08	Fenuron	<LOQ	<LOQ	<LOQ
1.08	Flufenoxuron	#N/A	#N/A	#N/A
1.08	Fluoxetine	#N/A	#N/A	#N/A
1.08	Flurochloridone	#N/A	#N/A	#N/A
1.08	Flutamide	#N/A	#N/A	#N/A
1.08	Flutolanil	#N/A	#N/A	#N/A
1.08	Fuberidazole	#N/A	#N/A	#N/A
1.08	Gemfibrozil	#N/A	#N/A	#N/A
1.08	Haloperidol	#N/A	#N/A	#N/A
1.08	Hydrochlorothiazide	#N/A	#N/A	#N/A
1.08	Imidacloprid	<LOQ	<LOQ	<LOQ
1.08	Isocarbamid	#N/A	#N/A	#N/A
1.08	Isradipine	#N/A	#N/A	#N/A
1.08	Josamycin	#N/A	#N/A	#N/A
1.08	Ketamine	<LOQ	<LOQ	<LOQ
1.08	Ketoconazole	#N/A	#N/A	#N/A
1.08	Ketotifen	#N/A	#N/A	#N/A
1.08	Levamisole	#N/A	#N/A	#N/A
1.08	Levocabastine	#N/A	#N/A	#N/A
1.08	Lidocaine	<LOQ	<LOQ	<LOQ
1.08	Lincomycin	#N/A	#N/A	#N/A
1.08	MDMA	#N/A	#N/A	#N/A
1.08	Meclizine	#N/A	#N/A	#N/A
1.08	Medroxyprogesterone	#N/A	#N/A	#N/A
1.08	Mefenamic acid	#N/A	#N/A	#N/A
1.08	Memantine	<LOQ	<LOQ	<LOQ
1.08	Mephedrone	#N/A	#N/A	#N/A
1.08	Mephosfolan	#N/A	#N/A	#N/A
1.08	Methamphetamine	#N/A	#N/A	#N/A
1.08	Methcathinone	#N/A	#N/A	#N/A
1.08	Methedrone	#N/A	#N/A	#N/A
1.08	Methylphenidate	#N/A	#N/A	#N/A
1.08	Metoprolol	<LOQ	<LOQ	<LOQ
1.08	Morphine	<LOQ	<LOQ	<LOQ
1.08	Nadolol	#N/A	#N/A	#N/A
1.08	Naproxen	69.0519	#N/A	69.0519
1.08	Nicotine	<LOQ	<LOQ	<LOQ
1.08	Nifedipine	#N/A	#N/A	#N/A
1.08	Nordiazepam	#N/A	#N/A	#N/A
1.08	Norethisterone	#N/A	#N/A	#N/A
1.08	Nortriptyline	#N/A	#N/A	#N/A
1.08	Orphenadrine	#N/A	#N/A	#N/A
1.08	Oxazepam	#N/A	#N/A	#N/A
1.08	Oxycarboxin	#N/A	#N/A	#N/A
1.08	Oxycodone	#N/A	#N/A	#N/A
1.08	Picoxystrobin	#N/A	#N/A	#N/A
1.08	Piperophos	#N/A	#N/A	#N/A
1.08	Pirenzipine	#N/A	#N/A	#N/A
1.08	Pretilachlor	#N/A	#N/A	#N/A
1.08	Prodiamine	#N/A	#N/A	#N/A
1.08	Prometon	#N/A	#N/A	#N/A
1.08	Propamocarb	#N/A	#N/A	#N/A
1.08	Propranolol	<LOQ	<LOQ	<LOQ
1.08	Propazine	#N/A	#N/A	#N/A
1.08	Pymetrozine	#N/A	#N/A	#N/A
1.08	Pyracarbolid	#N/A	#N/A	#N/A
1.08	Pyraclostrobin	#N/A	#N/A	#N/A
1.08	Pyraflufen-ethyl	#N/A	#N/A	#N/A
1.08	Pyridaben	#N/A	#N/A	#N/A
1.08	Risperidone	#N/A	#N/A	#N/A
1.08	Rizatriptan	#N/A	#N/A	#N/A
1.08	Ronidazole	#N/A	#N/A	#N/A
1.08	Roxithromycin	#N/A	#N/A	#N/A
1.08	Salbutamol	0.948317	#N/A	0.948317
1.08	Sertraline	#N/A	#N/A	#N/A
1.08	Simazine	<LOQ	<LOQ	<LOQ
1.08	Spinosyn A	#N/A	#N/A	#N/A
1.08	Spinosyn D	#N/A	#N/A	#N/A
1.08	Sulfamerazine	<LOQ	<LOQ	<LOQ
1.08	Sulfamethoxazole	<LOQ	<LOQ	<LOQ
1.08	Sulfamonomethoxine	#N/A	#N/A	#N/A
1.08	Sulfapyridine	<LOQ	<LOQ	<LOQ
1.08	Sulfathiazole	#N/A	#N/A	#N/A
1.08	Sulfisoxazole	#N/A	#N/A	#N/A
1.08	Tacrine	#N/A	#N/A	#N/A
1.08	Tamsulosin	#N/A	#N/A	#N/A
1.08	Temazepam	<LOQ	<LOQ	<LOQ
1.08	Thiacloprid	#N/A	#N/A	#N/A
1.08	Thiamethoxam	#N/A	#N/A	#N/A
1.08	Thiazopyr	#N/A	#N/A	#N/A
1.08	Timolol	#N/A	#N/A	#N/A
1.08	Tramadol	14.7806	#N/A	14.7806
1.08	Trimethoprim	5.13925	#N/A	5.13925
1.08	Valsartan	5.41365	#N/A	5.41365
1.08	Venlafaxine	13.3526	#N/A	13.3526
1.08	Verapamil	#N/A	#N/A	#N/A
1.08	Warfarin	#N/A	#N/A	#N/A
1.09	2-(Thiocyanomethylthio)benzothiazole	#N/A	#N/A	#N/A
1.09	2,4,6-Tris(dimethyamino)-1.3.5-triazine	#N/A	#N/A	#N/A
1.09	4-Fluoromethacationone	#N/A	#N/A	#N/A
1.09	4-Methylethcathinone	#N/A	#N/A	#N/A
1.09	Acetamiprid	#N/A	#N/A	#N/A
1.09	Alprazolam	#N/A	#N/A	#N/A
1.09	Ametryn	#N/A	#N/A	#N/A
1.09	Amphetamine	#N/A	#N/A	#N/A
1.09	Antipyrine	#N/A	#N/A	#N/A
1.09	Atorvastatin	#N/A	#N/A	#N/A
1.09	Atrazine	#N/A	#N/A	#N/A
1.09	Benoxacor	#N/A	#N/A	#N/A
1.09	Bensulide	#N/A	#N/A	#N/A
1.09	Benzatropine	#N/A	#N/A	#N/A
1.09	Benzoylecgonine, BZE	Det	Det	Det
1.09	Betaxolol	#N/A	#N/A	#N/A
1.09	Bezafibrate	#N/A	#N/A	#N/A
1.09	Bisoprolol	<LOQ	<LOQ	<LOQ
1.09	Bupropion	#N/A	#N/A	#N/A
1.09	Buspirone	#N/A	#N/A	#N/A
1.09	Carazolol	#N/A	#N/A	#N/A
1.09	Carbamazepine	Det	Det	Det
1.09	Carboxine	#N/A	#N/A	#N/A
1.09	Celecoxib	#N/A	#N/A	#N/A
1.09	Cilazapril	#N/A	#N/A	#N/A
1.09	Citalopram	#N/A	#N/A	#N/A
1.09	Clarithromycin	#N/A	#N/A	#N/A
1.09	Clodinafop-propargyl	#N/A	#N/A	#N/A
1.09	Clopidogrel	#N/A	#N/A	#N/A
1.09	Clothianidin	<LOQ	<LOQ	<LOQ
1.09	Clozapine	Det	Det	Det
1.09	Cocaine	#N/A	#N/A	#N/A
1.09	Cycluron	#N/A	#N/A	#N/A
1.09	Cycloxyidim	#N/A	#N/A	#N/A
1.09	Cyromazine	#N/A	#N/A	#N/A
1.09	Diazepam	#N/A	#N/A	#N/A
1.09	Diclofenac	<LOQ	<LOQ	<LOQ
1.09	Diflubenzuron	#N/A	#N/A	#N/A
1.09	Dimethametryn	#N/A	#N/A	#N/A
1.09	Dimethomorph	#N/A	#N/A	#N/A
1.09	Diuron (DCMU)	#N/A	#N/A	#N/A
1.09	Ethirimol	#N/A	#N/A	#N/A
1.09	Fenofibrate	#N/A	#N/A	#N/A
1.09	Fenoxaprop-ethyl	#N/A	#N/A	#N/A
1.09	Fenuron	<LOQ	<LOQ	<LOQ
1.09	Flufenoxuron	#N/A	#N/A	#N/A
1.09	Fluoxetine	#N/A	#N/A	#N/A
1.09	Flurochloridone	#N/A	#N/A	#N/A
1.09	Flutamide	#N/A	#N/A	#N/A
1.09	Flutolanil	#N/A	#N/A	#N/A
1.09	Fuberidazole	#N/A	#N/A	#N/A
1.09	Gemfibrozil	#N/A	#N/A	#N/A
1.09	Haloperidol	#N/A	#N/A	#N/A
1.09	Hydrochlorothiazide	#N/A	#N/A	#N/A
1.09	Imidacloprid	<LOQ	<LOQ	<LOQ
1.09	Isocarbamid	#N/A	#N/A	#N/A
1.09	Isradipine	#N/A	#N/A	#N/A
1.09	Josamycin	#N/A	#N/A	#N/A
1.09	Ketamine	<LOQ	<LOQ	<LOQ
1.09	Ketoconazole	#N/A	#N/A	#N/A
1.09	Ketotifen	#N/A	#N/A	#N/A
1.09	Levamisole	#N/A	#N/A	#N/A
1.09	Levocabastine	#N/A	#N/A	#N/A
1.09	Lidocaine	<LOQ	<LOQ	<LOQ
1.09	Lincomycin	#N/A	#N/A	#N/A
1.09	MDMA	#N/A	#N/A	#N/A
1.09	Meclizine	#N/A	#N/A	#N/A
1.09	Medroxyprogesterone	#N/A	#N/A	#N/A
1.09	Mefenamic acid	#N/A	#N/A	#N/A
1.09	Memantine	<LOQ	<LOQ	<LOQ
1.09	Mephedrone	#N/A	#N/A	#N/A
1.09	Mephosfolan	#N/A	#N/A	#N/A
1.09	Methamphetamine	#N/A	#N/A	#N/A
1.09	Methcathinone	#N/A	#N/A	#N/A
1.09	Methedrone	#N/A	#N/A	#N/A
1.09	Methylphenidate	#N/A	#N/A	#N/A
1.09	Metoprolol	<LOQ	<LOQ	<LOQ
1.09	Morphine	<LOQ	<LOQ	<LOQ
1.09	Nadolol	#N/A	#N/A	#N/A
1.09	Naproxen	41.152	<LOQ	41.152
1.09	Nicotine	9.39129	#N/A	9.39129
1.09	Nifedipine	#N/A	#N/A	#N/A
1.09	Nordiazepam	#N/A	#N/A	#N/A
1.09	Norethisterone	#N/A	#N/A	#N/A
1.09	Nortriptyline	#N/A	#N/A	#N/A
1.09	Orphenadrine	#N/A	#N/A	#N/A
1.09	Oxazepam	#N/A	#N/A	#N/A
1.09	Oxycarboxin	#N/A	#N/A	#N/A
1.09	Oxycodone	#N/A	#N/A	#N/A
1.09	Picoxystrobin	#N/A	#N/A	#N/A
1.09	Piperophos	#N/A	#N/A	#N/A
1.09	Pirenzipine	#N/A	#N/A	#N/A
1.09	Pretilachlor	#N/A	#N/A	#N/A
1.09	Prodiamine	#N/A	#N/A	#N/A
1.09	Prometon	#N/A	#N/A	#N/A
1.09	Propamocarb	<LOQ	<LOQ	<LOQ
1.09	Propranolol	#N/A	#N/A	#N/A
1.09	Propazine	#N/A	#N/A	#N/A
1.09	Pymetrozine	#N/A	#N/A	#N/A
1.09	Pyracarbolid	#N/A	#N/A	#N/A
1.09	Pyraclostrobin	#N/A	#N/A	#N/A
1.09	Pyraflufen-ethyl	#N/A	#N/A	#N/A
1.09	Pyridaben	#N/A	#N/A	#N/A
1.09	Risperidone	#N/A	#N/A	#N/A
1.09	Rizatriptan	#N/A	#N/A	#N/A
1.09	Ronidazole	#N/A	#N/A	#N/A
1.09	Roxithromycin	#N/A	#N/A	#N/A
1.09	Salbutamol	0.9236	#N/A	0.9236
1.09	Sertraline	#N/A	#N/A	#N/A
1.09	Simazine	<LOQ	<LOQ	<LOQ
1.09	Spinosyn A	#N/A	#N/A	#N/A
1.09	Spinosyn D	#N/A	#N/A	#N/A
1.09	Sulfamerazine	<LOQ	<LOQ	<LOQ
1.09	Sulfamethoxazole	<LOQ	<LOQ	<LOQ
1.09	Sulfamonomethoxine	#N/A	#N/A	#N/A
1.09	Sulfapyridine	<LOQ	<LOQ	<LOQ
1.09	Sulfathiazole	#N/A	#N/A	#N/A
1.09	Sulfisoxazole	#N/A	#N/A	#N/A
1.09	Tacrine	#N/A	#N/A	#N/A
1.09	Tamsulosin	#N/A	#N/A	#N/A
1.09	Temazepam	#N/A	#N/A	#N/A
1.09	Thiacloprid	#N/A	#N/A	#N/A
1.09	Thiamethoxam	#N/A	#N/A	#N/A
1.09	Thiazopyr	#N/A	#N/A	#N/A
1.09	Timolol	#N/A	#N/A	#N/A
1.09	Tramadol	9.37133	#N/A	9.37133
1.09	Trimethoprim	2.4295	#N/A	2.4295
1.09	Valsartan	3.80996	#N/A	3.80996
1.09	Venlafaxine	1.92531	#N/A	1.92531
1.09	Verapamil	#N/A	#N/A	#N/A
1.09	Warfarin	#N/A	#N/A	#N/A
1.1	2-(Thiocyanomethylthio)benzothiazole	#N/A	#N/A	#N/A
1.1	2,4,6-Tris(dimethyamino)-1.3.5-triazine	#N/A	#N/A	#N/A
1.1	4-Fluoromethacationone	#N/A	#N/A	#N/A
1.1	4-Methylethcathinone	#N/A	#N/A	#N/A
1.1	Acetamiprid	#N/A	#N/A	#N/A
1.1	Alprazolam	#N/A	#N/A	#N/A
1.1	Ametryn	#N/A	#N/A	#N/A
1.1	Amphetamine	#N/A	#N/A	#N/A
1.1	Antipyrine	#N/A	#N/A	#N/A
1.1	Atorvastatin	#N/A	#N/A	#N/A
1.1	Atrazine	#N/A	#N/A	#N/A
1.1	Benoxacor	#N/A	#N/A	#N/A
1.1	Bensulide	#N/A	#N/A	#N/A
1.1	Benzatropine	#N/A	#N/A	#N/A
1.1	Benzoylecgonine, BZE	Det	Det	Det
1.1	Betaxolol	#N/A	#N/A	#N/A
1.1	Bezafibrate	#N/A	#N/A	#N/A
1.1	Bisoprolol	<LOQ	<LOQ	<LOQ
1.1	Bupropion	#N/A	#N/A	#N/A
1.1	Buspirone	#N/A	#N/A	#N/A
1.1	Carazolol	#N/A	#N/A	#N/A
1.1	Carbamazepine	Det	Det	Det
1.1	Carboxine	#N/A	#N/A	#N/A
1.1	Celecoxib	#N/A	#N/A	#N/A
1.1	Cilazapril	#N/A	#N/A	#N/A
1.1	Citalopram	<LOQ	<LOQ	<LOQ
1.1	Clarithromycin	#N/A	#N/A	#N/A
1.1	Clodinafop-propargyl	#N/A	#N/A	#N/A
1.1	Clopidogrel	#N/A	#N/A	#N/A
1.1	Clothianidin	<LOQ	<LOQ	<LOQ
1.1	Clozapine	Det	Det	Det
1.1	Cocaine	2.22803	#N/A	<LOQ
1.1	Cycluron	#N/A	#N/A	#N/A
1.1	Cycloxyidim	#N/A	#N/A	#N/A
1.1	Cyromazine	#N/A	#N/A	#N/A
1.1	Diazepam	#N/A	#N/A	#N/A
1.1	Diclofenac	5.65411	#N/A	5.65411
1.1	Diflubenzuron	#N/A	#N/A	#N/A
1.1	Dimethametryn	#N/A	#N/A	#N/A
1.1	Dimethomorph	#N/A	#N/A	#N/A
1.1	Diuron (DCMU)	#N/A	#N/A	#N/A
1.1	Ethirimol	#N/A	#N/A	#N/A
1.1	Fenofibrate	#N/A	#N/A	#N/A
1.1	Fenoxaprop-ethyl	#N/A	#N/A	#N/A
1.1	Fenuron	<LOQ	<LOQ	<LOQ
1.1	Flufenoxuron	#N/A	#N/A	#N/A
1.1	Fluoxetine	#N/A	#N/A	#N/A
1.1	Flurochloridone	#N/A	#N/A	#N/A
1.1	Flutamide	#N/A	#N/A	#N/A
1.1	Flutolanil	#N/A	#N/A	#N/A
1.1	Fuberidazole	#N/A	#N/A	#N/A
1.1	Gemfibrozil	#N/A	#N/A	#N/A
1.1	Haloperidol	#N/A	#N/A	#N/A
1.1	Hydrochlorothiazide	#N/A	#N/A	#N/A
1.1	Imidacloprid	<LOQ	<LOQ	<LOQ
1.1	Isocarbamid	#N/A	#N/A	#N/A
1.1	Isradipine	#N/A	#N/A	#N/A
1.1	Josamycin	#N/A	#N/A	#N/A
1.1	Ketamine	<LOQ	<LOQ	<LOQ
1.1	Ketoconazole	#N/A	#N/A	#N/A
1.1	Ketotifen	#N/A	#N/A	#N/A
1.1	Levamisole	#N/A	#N/A	#N/A
1.1	Levocabastine	#N/A	#N/A	#N/A
1.1	Lidocaine	<LOQ	<LOQ	<LOQ
1.1	Lincomycin	#N/A	#N/A	#N/A
1.1	MDMA	#N/A	#N/A	#N/A
1.1	Meclizine	#N/A	#N/A	#N/A
1.1	Medroxyprogesterone	#N/A	#N/A	#N/A
1.1	Mefenamic acid	#N/A	#N/A	#N/A
1.1	Memantine	<LOQ	<LOQ	<LOQ
1.1	Mephedrone	#N/A	#N/A	#N/A
1.1	Mephosfolan	#N/A	#N/A	#N/A
1.1	Methamphetamine	#N/A	#N/A	#N/A
1.1	Methcathinone	#N/A	#N/A	#N/A
1.1	Methedrone	#N/A	#N/A	#N/A
1.1	Methylphenidate	#N/A	#N/A	#N/A
1.1	Metoprolol	<LOQ	<LOQ	<LOQ
1.1	Morphine	<LOQ	<LOQ	<LOQ
1.1	Nadolol	#N/A	#N/A	#N/A
1.1	Naproxen	50.7412	#N/A	50.7412
1.1	Nicotine	6.39573	#N/A	6.39573
1.1	Nifedipine	#N/A	#N/A	#N/A
1.1	Nordiazepam	#N/A	#N/A	#N/A
1.1	Norethisterone	#N/A	#N/A	#N/A
1.1	Nortriptyline	#N/A	#N/A	#N/A
1.1	Orphenadrine	#N/A	#N/A	#N/A
1.1	Oxazepam	#N/A	#N/A	#N/A
1.1	Oxycarboxin	#N/A	#N/A	#N/A
1.1	Oxycodone	#N/A	#N/A	#N/A
1.1	Picoxystrobin	#N/A	#N/A	#N/A
1.1	Piperophos	#N/A	#N/A	#N/A
1.1	Pirenzipine	#N/A	#N/A	#N/A
1.1	Pretilachlor	#N/A	#N/A	#N/A
1.1	Prodiamine	#N/A	#N/A	#N/A
1.1	Prometon	#N/A	#N/A	#N/A
1.1	Propamocarb	#N/A	#N/A	#N/A
1.1	Propranolol	18.3484	#N/A	18.3484
1.1	Propazine	#N/A	#N/A	#N/A
1.1	Pymetrozine	#N/A	#N/A	#N/A
1.1	Pyracarbolid	#N/A	#N/A	#N/A
1.1	Pyraclostrobin	#N/A	#N/A	#N/A
1.1	Pyraflufen-ethyl	#N/A	#N/A	#N/A
1.1	Pyridaben	#N/A	#N/A	#N/A
1.1	Risperidone	#N/A	#N/A	#N/A
1.1	Rizatriptan	#N/A	#N/A	#N/A
1.1	Ronidazole	#N/A	#N/A	#N/A
1.1	Roxithromycin	#N/A	#N/A	#N/A
1.1	Salbutamol	0.888655	<LOQ	0.888655
1.1	Sertraline	#N/A	#N/A	#N/A
1.1	Simazine	<LOQ	<LOQ	<LOQ
1.1	Spinosyn A	#N/A	#N/A	#N/A
1.1	Spinosyn D	#N/A	#N/A	#N/A
1.1	Sulfamerazine	<LOQ	<LOQ	<LOQ
1.1	Sulfamethoxazole	<LOQ	<LOQ	<LOQ
1.1	Sulfamonomethoxine	#N/A	#N/A	#N/A
1.1	Sulfapyridine	<LOQ	<LOQ	<LOQ
1.1	Sulfathiazole	#N/A	#N/A	#N/A
1.1	Sulfisoxazole	#N/A	#N/A	#N/A
1.1	Tacrine	#N/A	#N/A	#N/A
1.1	Tamsulosin	#N/A	#N/A	#N/A
1.1	Temazepam	<LOQ	<LOQ	<LOQ
1.1	Thiacloprid	#N/A	#N/A	#N/A
1.1	Thiamethoxam	#N/A	#N/A	#N/A
1.1	Thiazopyr	#N/A	#N/A	#N/A
1.1	Timolol	#N/A	#N/A	#N/A
1.1	Tramadol	16.1347	#N/A	16.1347
1.1	Trimethoprim	2.9961	#N/A	2.9961
1.1	Valsartan	3.30085	#N/A	3.30085
1.1	Venlafaxine	10.988	#N/A	10.988
1.1	Verapamil	#N/A	#N/A	#N/A
1.1	Warfarin	#N/A	#N/A	#N/A
1.11	2-(Thiocyanomethylthio)benzothiazole	#N/A	#N/A	#N/A
1.11	2,4,6-Tris(dimethyamino)-1.3.5-triazine	#N/A	#N/A	#N/A
1.11	4-Fluoromethacationone	#N/A	#N/A	#N/A
1.11	4-Methylethcathinone	#N/A	#N/A	#N/A
1.11	Acetamiprid	#N/A	#N/A	#N/A
1.11	Alprazolam	#N/A	#N/A	#N/A
1.11	Ametryn	#N/A	#N/A	#N/A
1.11	Amphetamine	#N/A	#N/A	#N/A
1.11	Antipyrine	#N/A	#N/A	#N/A
1.11	Atorvastatin	#N/A	#N/A	#N/A
1.11	Atrazine	#N/A	#N/A	#N/A
1.11	Benoxacor	#N/A	#N/A	#N/A
1.11	Bensulide	#N/A	#N/A	#N/A
1.11	Benzatropine	#N/A	#N/A	#N/A
1.11	Benzoylecgonine, BZE	Det	Det	Det
1.11	Betaxolol	#N/A	#N/A	#N/A
1.11	Bezafibrate	#N/A	#N/A	#N/A
1.11	Bisoprolol	<LOQ	<LOQ	<LOQ
1.11	Bupropion	#N/A	#N/A	#N/A
1.11	Buspirone	#N/A	#N/A	#N/A
1.11	Carazolol	#N/A	#N/A	#N/A
1.11	Carbamazepine	Det	Det	Det
1.11	Carboxine	#N/A	#N/A	#N/A
1.11	Celecoxib	#N/A	#N/A	#N/A
1.11	Cilazapril	#N/A	#N/A	#N/A
1.11	Citalopram	<LOQ	<LOQ	<LOQ
1.11	Clarithromycin	<LOQ	<LOQ	<LOQ
1.11	Clodinafop-propargyl	#N/A	#N/A	#N/A
1.11	Clopidogrel	#N/A	#N/A	#N/A
1.11	Clothianidin	<LOQ	<LOQ	<LOQ
1.11	Clozapine	Det	Det	Det
1.11	Cocaine	#N/A	#N/A	#N/A
1.11	Cycluron	#N/A	#N/A	#N/A
1.11	Cycloxyidim	#N/A	#N/A	#N/A
1.11	Cyromazine	#N/A	#N/A	#N/A
1.11	Diazepam	#N/A	#N/A	#N/A
1.11	Diclofenac	5.7861	#N/A	5.7861
1.11	Diflubenzuron	#N/A	#N/A	#N/A
1.11	Dimethametryn	#N/A	#N/A	#N/A
1.11	Dimethomorph	#N/A	#N/A	#N/A
1.11	Diuron (DCMU)	#N/A	#N/A	#N/A
1.11	Ethirimol	#N/A	#N/A	#N/A
1.11	Fenofibrate	#N/A	#N/A	#N/A
1.11	Fenoxaprop-ethyl	#N/A	#N/A	#N/A
1.11	Fenuron	<LOQ	<LOQ	<LOQ
1.11	Flufenoxuron	#N/A	#N/A	#N/A
1.11	Fluoxetine	#N/A	#N/A	#N/A
1.11	Flurochloridone	#N/A	#N/A	#N/A
1.11	Flutamide	#N/A	#N/A	#N/A
1.11	Flutolanil	#N/A	#N/A	#N/A
1.11	Fuberidazole	#N/A	#N/A	#N/A
1.11	Gemfibrozil	#N/A	#N/A	#N/A
1.11	Haloperidol	#N/A	#N/A	#N/A
1.11	Hydrochlorothiazide	#N/A	#N/A	#N/A
1.11	Imidacloprid	<LOQ	<LOQ	<LOQ
1.11	Isocarbamid	#N/A	#N/A	#N/A
1.11	Isradipine	<LOQ	<LOQ	<LOQ
1.11	Josamycin	#N/A	#N/A	#N/A
1.11	Ketamine	0.421033	#N/A	<LOQ
1.11	Ketoconazole	#N/A	#N/A	#N/A
1.11	Ketotifen	#N/A	#N/A	#N/A
1.11	Levamisole	#N/A	#N/A	#N/A
1.11	Levocabastine	#N/A	#N/A	#N/A
1.11	Lidocaine	<LOQ	<LOQ	<LOQ
1.11	Lincomycin	#N/A	#N/A	#N/A
1.11	MDMA	#N/A	#N/A	#N/A
1.11	Meclizine	#N/A	#N/A	#N/A
1.11	Medroxyprogesterone	#N/A	#N/A	#N/A
1.11	Mefenamic acid	#N/A	#N/A	#N/A
1.11	Memantine	<LOQ	<LOQ	<LOQ
1.11	Mephedrone	#N/A	#N/A	#N/A
1.11	Mephosfolan	#N/A	#N/A	#N/A
1.11	Methamphetamine	#N/A	#N/A	#N/A
1.11	Methcathinone	#N/A	#N/A	#N/A
1.11	Methedrone	#N/A	#N/A	#N/A
1.11	Methylphenidate	#N/A	#N/A	#N/A
1.11	Metoprolol	<LOQ	<LOQ	<LOQ
1.11	Morphine	<LOQ	<LOQ	<LOQ
1.11	Nadolol	#N/A	#N/A	#N/A
1.11	Naproxen	53.4005	#N/A	53.4005
1.11	Nicotine	5.3837	#N/A	5.3837
1.11	Nifedipine	#N/A	#N/A	#N/A
1.11	Nordiazepam	#N/A	#N/A	#N/A
1.11	Norethisterone	#N/A	#N/A	#N/A
1.11	Nortriptyline	#N/A	#N/A	#N/A
1.11	Orphenadrine	#N/A	#N/A	#N/A
1.11	Oxazepam	#N/A	#N/A	#N/A
1.11	Oxycarboxin	#N/A	#N/A	#N/A
1.11	Oxycodone	#N/A	#N/A	#N/A
1.11	Picoxystrobin	#N/A	#N/A	#N/A
1.11	Piperophos	#N/A	#N/A	#N/A
1.11	Pirenzipine	#N/A	#N/A	#N/A
1.11	Pretilachlor	#N/A	#N/A	#N/A
1.11	Prodiamine	#N/A	#N/A	#N/A
1.11	Prometon	#N/A	#N/A	#N/A
1.11	Propamocarb	#N/A	#N/A	#N/A
1.11	Propranolol	18.2809	#N/A	18.2809
1.11	Propazine	#N/A	#N/A	#N/A
1.11	Pymetrozine	#N/A	#N/A	#N/A
1.11	Pyracarbolid	#N/A	#N/A	#N/A
1.11	Pyraclostrobin	#N/A	#N/A	#N/A
1.11	Pyraflufen-ethyl	#N/A	#N/A	#N/A
1.11	Pyridaben	#N/A	#N/A	#N/A
1.11	Risperidone	#N/A	#N/A	#N/A
1.11	Rizatriptan	#N/A	#N/A	#N/A
1.11	Ronidazole	#N/A	#N/A	#N/A
1.11	Roxithromycin	#N/A	#N/A	#N/A
1.11	Salbutamol	0.889311	#N/A	0.889311
1.11	Sertraline	#N/A	#N/A	#N/A
1.11	Simazine	<LOQ	<LOQ	<LOQ
1.11	Spinosyn A	#N/A	#N/A	#N/A
1.11	Spinosyn D	#N/A	#N/A	#N/A
1.11	Sulfamerazine	<LOQ	<LOQ	<LOQ
1.11	Sulfamethoxazole	<LOQ	<LOQ	<LOQ
1.11	Sulfamonomethoxine	#N/A	#N/A	#N/A
1.11	Sulfapyridine	<LOQ	<LOQ	<LOQ
1.11	Sulfathiazole	#N/A	#N/A	#N/A
1.11	Sulfisoxazole	#N/A	#N/A	#N/A
1.11	Tacrine	#N/A	#N/A	#N/A
1.11	Tamsulosin	#N/A	#N/A	#N/A
1.11	Temazepam	<LOQ	<LOQ	<LOQ
1.11	Thiacloprid	#N/A	#N/A	#N/A
1.11	Thiamethoxam	#N/A	#N/A	#N/A
1.11	Thiazopyr	#N/A	#N/A	#N/A
1.11	Timolol	#N/A	#N/A	#N/A
1.11	Tramadol	11.1385	#N/A	11.1385
1.11	Trimethoprim	2.84724	#N/A	2.84724
1.11	Valsartan	3.67082	#N/A	3.67082
1.11	Venlafaxine	8.9126	#N/A	8.9126
1.11	Verapamil	#N/A	#N/A	#N/A
1.11	Warfarin	#N/A	#N/A	#N/A
1.12	2-(Thiocyanomethylthio)benzothiazole	#N/A	#N/A	#N/A
1.12	2,4,6-Tris(dimethyamino)-1.3.5-triazine	#N/A	#N/A	#N/A
1.12	4-Fluoromethacationone	#N/A	#N/A	#N/A
1.12	4-Methylethcathinone	#N/A	#N/A	#N/A
1.12	Acetamiprid	#N/A	#N/A	#N/A
1.12	Alprazolam	#N/A	#N/A	#N/A
1.12	Ametryn	#N/A	#N/A	#N/A
1.12	Amphetamine	#N/A	#N/A	#N/A
1.12	Antipyrine	#N/A	#N/A	#N/A
1.12	Atorvastatin	#N/A	#N/A	#N/A
1.12	Atrazine	#N/A	#N/A	#N/A
1.12	Benoxacor	#N/A	#N/A	#N/A
1.12	Bensulide	#N/A	#N/A	#N/A
1.12	Benzatropine	#N/A	#N/A	#N/A
1.12	Benzoylecgonine, BZE	Det	Det	Det
1.12	Betaxolol	#N/A	#N/A	#N/A
1.12	Bezafibrate	#N/A	#N/A	#N/A
1.12	Bisoprolol	<LOQ	<LOQ	<LOQ
1.12	Bupropion	#N/A	#N/A	#N/A
1.12	Buspirone	#N/A	#N/A	#N/A
1.12	Carazolol	#N/A	#N/A	#N/A
1.12	Carbamazepine	Det	Det	Det
1.12	Carboxine	#N/A	#N/A	#N/A
1.12	Celecoxib	#N/A	#N/A	#N/A
1.12	Cilazapril	#N/A	#N/A	#N/A
1.12	Citalopram	<LOQ	<LOQ	<LOQ
1.12	Clarithromycin	#N/A	#N/A	#N/A
1.12	Clodinafop-propargyl	#N/A	#N/A	#N/A
1.12	Clopidogrel	#N/A	#N/A	#N/A
1.12	Clothianidin	<LOQ	<LOQ	<LOQ
1.12	Clozapine	Det	Det	Det
1.12	Cocaine	#N/A	#N/A	#N/A
1.12	Cycluron	#N/A	#N/A	#N/A
1.12	Cycloxyidim	#N/A	#N/A	#N/A
1.12	Cyromazine	#N/A	#N/A	#N/A
1.12	Diazepam	#N/A	#N/A	#N/A
1.12	Diclofenac	6.24724	#N/A	6.24724
1.12	Diflubenzuron	#N/A	#N/A	#N/A
1.12	Dimethametryn	#N/A	#N/A	#N/A
1.12	Dimethomorph	#N/A	#N/A	#N/A
1.12	Diuron (DCMU)	#N/A	#N/A	#N/A
1.12	Ethirimol	#N/A	#N/A	#N/A
1.12	Fenofibrate	#N/A	#N/A	#N/A
1.12	Fenoxaprop-ethyl	#N/A	#N/A	#N/A
1.12	Fenuron	<LOQ	<LOQ	<LOQ
1.12	Flufenoxuron	#N/A	#N/A	#N/A
1.12	Fluoxetine	#N/A	#N/A	#N/A
1.12	Flurochloridone	#N/A	#N/A	#N/A
1.12	Flutamide	#N/A	#N/A	#N/A
1.12	Flutolanil	#N/A	#N/A	#N/A
1.12	Fuberidazole	#N/A	#N/A	#N/A
1.12	Gemfibrozil	#N/A	#N/A	#N/A
1.12	Haloperidol	#N/A	#N/A	#N/A
1.12	Hydrochlorothiazide	#N/A	#N/A	#N/A
1.12	Imidacloprid	<LOQ	<LOQ	<LOQ
1.12	Isocarbamid	#N/A	#N/A	#N/A
1.12	Isradipine	#N/A	#N/A	#N/A
1.12	Josamycin	#N/A	#N/A	#N/A
1.12	Ketamine	<LOQ	<LOQ	<LOQ
1.12	Ketoconazole	#N/A	#N/A	#N/A
1.12	Ketotifen	#N/A	#N/A	#N/A
1.12	Levamisole	#N/A	#N/A	#N/A
1.12	Levocabastine	#N/A	#N/A	#N/A
1.12	Lidocaine	<LOQ	<LOQ	<LOQ
1.12	Lincomycin	#N/A	#N/A	#N/A
1.12	MDMA	#N/A	#N/A	#N/A
1.12	Meclizine	#N/A	#N/A	#N/A
1.12	Medroxyprogesterone	#N/A	#N/A	#N/A
1.12	Mefenamic acid	#N/A	#N/A	#N/A
1.12	Memantine	<LOQ	<LOQ	<LOQ
1.12	Mephedrone	#N/A	#N/A	#N/A
1.12	Mephosfolan	#N/A	#N/A	#N/A
1.12	Methamphetamine	#N/A	#N/A	#N/A
1.12	Methcathinone	#N/A	#N/A	#N/A
1.12	Methedrone	#N/A	#N/A	#N/A
1.12	Methylphenidate	#N/A	#N/A	#N/A
1.12	Metoprolol	<LOQ	<LOQ	<LOQ
1.12	Morphine	<LOQ	<LOQ	<LOQ
1.12	Nadolol	#N/A	#N/A	#N/A
1.12	Naproxen	57.1891	#N/A	57.1891
1.12	Nicotine	6.1557	#N/A	6.1557
1.12	Nifedipine	#N/A	#N/A	#N/A
1.12	Nordiazepam	#N/A	#N/A	#N/A
1.12	Norethisterone	#N/A	#N/A	#N/A
1.12	Nortriptyline	#N/A	#N/A	#N/A
1.12	Orphenadrine	#N/A	#N/A	#N/A
1.12	Oxazepam	#N/A	#N/A	#N/A
1.12	Oxycarboxin	#N/A	#N/A	#N/A
1.12	Oxycodone	#N/A	#N/A	#N/A
1.12	Picoxystrobin	#N/A	#N/A	#N/A
1.12	Piperophos	#N/A	#N/A	#N/A
1.12	Pirenzipine	#N/A	#N/A	#N/A
1.12	Pretilachlor	#N/A	#N/A	#N/A
1.12	Prodiamine	#N/A	#N/A	#N/A
1.12	Prometon	#N/A	#N/A	#N/A
1.12	Propamocarb	<LOQ	<LOQ	<LOQ
1.12	Propranolol	18.1929	<LOQ	18.1929
1.12	Propazine	#N/A	#N/A	#N/A
1.12	Pymetrozine	#N/A	#N/A	#N/A
1.12	Pyracarbolid	#N/A	#N/A	#N/A
1.12	Pyraclostrobin	#N/A	#N/A	#N/A
1.12	Pyraflufen-ethyl	#N/A	#N/A	#N/A
1.12	Pyridaben	#N/A	#N/A	#N/A
1.12	Risperidone	#N/A	#N/A	#N/A
1.12	Rizatriptan	#N/A	#N/A	#N/A
1.12	Ronidazole	#N/A	#N/A	#N/A
1.12	Roxithromycin	#N/A	#N/A	#N/A
1.12	Salbutamol	0.925156	#N/A	0.925156
1.12	Sertraline	#N/A	#N/A	#N/A
1.12	Simazine	<LOQ	<LOQ	<LOQ
1.12	Spinosyn A	#N/A	#N/A	#N/A
1.12	Spinosyn D	#N/A	#N/A	#N/A
1.12	Sulfamerazine	#N/A	#N/A	#N/A
1.12	Sulfamethoxazole	<LOQ	<LOQ	<LOQ
1.12	Sulfamonomethoxine	#N/A	#N/A	#N/A
1.12	Sulfapyridine	<LOQ	<LOQ	<LOQ
1.12	Sulfathiazole	#N/A	#N/A	#N/A
1.12	Sulfisoxazole	#N/A	#N/A	#N/A
1.12	Tacrine	#N/A	#N/A	#N/A
1.12	Tamsulosin	#N/A	#N/A	#N/A
1.12	Temazepam	<LOQ	<LOQ	<LOQ
1.12	Thiacloprid	#N/A	#N/A	#N/A
1.12	Thiamethoxam	#N/A	#N/A	#N/A
1.12	Thiazopyr	#N/A	#N/A	#N/A
1.12	Timolol	#N/A	#N/A	#N/A
1.12	Tramadol	14.2714	#N/A	14.2714
1.12	Trimethoprim	3.81035	#N/A	3.81035
1.12	Valsartan	3.62491	#N/A	3.62491
1.12	Venlafaxine	15.1083	#N/A	15.1083
1.12	Verapamil	#N/A	#N/A	#N/A
1.12	Warfarin	#N/A	#N/A	#N/A
1.13	2-(Thiocyanomethylthio)benzothiazole	#N/A	#N/A	#N/A
1.13	2,4,6-Tris(dimethyamino)-1.3.5-triazine	#N/A	#N/A	#N/A
1.13	4-Fluoromethacationone	#N/A	#N/A	#N/A
1.13	4-Methylethcathinone	#N/A	#N/A	#N/A
1.13	Acetamiprid	#N/A	#N/A	#N/A
1.13	Alprazolam	#N/A	#N/A	#N/A
1.13	Ametryn	#N/A	#N/A	#N/A
1.13	Amphetamine	#N/A	#N/A	#N/A
1.13	Antipyrine	#N/A	#N/A	#N/A
1.13	Atorvastatin	#N/A	#N/A	#N/A
1.13	Atrazine	#N/A	#N/A	#N/A
1.13	Benoxacor	#N/A	#N/A	#N/A
1.13	Bensulide	#N/A	#N/A	#N/A
1.13	Benzatropine	#N/A	#N/A	#N/A
1.13	Benzoylecgonine, BZE	Det	Det	Det
1.13	Betaxolol	#N/A	#N/A	#N/A
1.13	Bezafibrate	#N/A	#N/A	#N/A
1.13	Bisoprolol	<LOQ	<LOQ	<LOQ
1.13	Bupropion	#N/A	#N/A	#N/A
1.13	Buspirone	#N/A	#N/A	#N/A
1.13	Carazolol	#N/A	#N/A	#N/A
1.13	Carbamazepine	Det	Det	Det
1.13	Carboxine	#N/A	#N/A	#N/A
1.13	Celecoxib	#N/A	#N/A	#N/A
1.13	Cilazapril	#N/A	#N/A	#N/A
1.13	Citalopram	<LOQ	<LOQ	<LOQ
1.13	Clarithromycin	#N/A	#N/A	#N/A
1.13	Clodinafop-propargyl	#N/A	#N/A	#N/A
1.13	Clopidogrel	#N/A	#N/A	#N/A
1.13	Clothianidin	<LOQ	<LOQ	<LOQ
1.13	Clozapine	Det	Det	Det
1.13	Cocaine	#N/A	#N/A	#N/A
1.13	Cycluron	#N/A	#N/A	#N/A
1.13	Cycloxyidim	#N/A	#N/A	#N/A
1.13	Cyromazine	#N/A	#N/A	#N/A
1.13	Diazepam	#N/A	#N/A	#N/A
1.13	Diclofenac	<LOQ	<LOQ	<LOQ
1.13	Diflubenzuron	#N/A	#N/A	#N/A
1.13	Dimethametryn	#N/A	#N/A	#N/A
1.13	Dimethomorph	#N/A	#N/A	#N/A
1.13	Diuron (DCMU)	#N/A	#N/A	#N/A
1.13	Ethirimol	#N/A	#N/A	#N/A
1.13	Fenofibrate	#N/A	#N/A	#N/A
1.13	Fenoxaprop-ethyl	#N/A	#N/A	#N/A
1.13	Fenuron	<LOQ	<LOQ	<LOQ
1.13	Flufenoxuron	#N/A	#N/A	#N/A
1.13	Fluoxetine	#N/A	#N/A	#N/A
1.13	Flurochloridone	#N/A	#N/A	#N/A
1.13	Flutamide	#N/A	#N/A	#N/A
1.13	Flutolanil	#N/A	#N/A	#N/A
1.13	Fuberidazole	#N/A	#N/A	#N/A
1.13	Gemfibrozil	#N/A	#N/A	#N/A
1.13	Haloperidol	#N/A	#N/A	#N/A
1.13	Hydrochlorothiazide	#N/A	#N/A	#N/A
1.13	Imidacloprid	<LOQ	<LOQ	<LOQ
1.13	Isocarbamid	#N/A	#N/A	#N/A
1.13	Isradipine	#N/A	#N/A	#N/A
1.13	Josamycin	#N/A	#N/A	#N/A
1.13	Ketamine	<LOQ	<LOQ	<LOQ
1.13	Ketoconazole	#N/A	#N/A	#N/A
1.13	Ketotifen	#N/A	#N/A	#N/A
1.13	Levamisole	#N/A	#N/A	#N/A
1.13	Levocabastine	#N/A	#N/A	#N/A
1.13	Lidocaine	<LOQ	<LOQ	<LOQ
1.13	Lincomycin	#N/A	#N/A	#N/A
1.13	MDMA	#N/A	#N/A	#N/A
1.13	Meclizine	#N/A	#N/A	#N/A
1.13	Medroxyprogesterone	#N/A	#N/A	#N/A
1.13	Mefenamic acid	#N/A	#N/A	#N/A
1.13	Memantine	<LOQ	<LOQ	<LOQ
1.13	Mephedrone	#N/A	#N/A	#N/A
1.13	Mephosfolan	#N/A	#N/A	#N/A
1.13	Methamphetamine	#N/A	#N/A	#N/A
1.13	Methcathinone	#N/A	#N/A	#N/A
1.13	Methedrone	#N/A	#N/A	#N/A
1.13	Methylphenidate	#N/A	#N/A	#N/A
1.13	Metoprolol	<LOQ	<LOQ	<LOQ
1.13	Morphine	<LOQ	<LOQ	<LOQ
1.13	Nadolol	#N/A	#N/A	#N/A
1.13	Naproxen	44.8731	#N/A	44.8731
1.13	Nicotine	5.04238	Det	5.04238
1.13	Nifedipine	#N/A	#N/A	#N/A
1.13	Nordiazepam	#N/A	#N/A	#N/A
1.13	Norethisterone	#N/A	#N/A	#N/A
1.13	Nortriptyline	#N/A	#N/A	#N/A
1.13	Orphenadrine	#N/A	#N/A	#N/A
1.13	Oxazepam	#N/A	#N/A	#N/A
1.13	Oxycarboxin	#N/A	#N/A	#N/A
1.13	Oxycodone	#N/A	#N/A	#N/A
1.13	Picoxystrobin	#N/A	#N/A	#N/A
1.13	Piperophos	#N/A	#N/A	#N/A
1.13	Pirenzipine	#N/A	#N/A	#N/A
1.13	Pretilachlor	#N/A	#N/A	#N/A
1.13	Prodiamine	#N/A	#N/A	#N/A
1.13	Prometon	#N/A	#N/A	#N/A
1.13	Propamocarb	<LOQ	<LOQ	<LOQ
1.13	Propranolol	15.1629	#N/A	15.1629
1.13	Propazine	#N/A	#N/A	#N/A
1.13	Pymetrozine	#N/A	#N/A	#N/A
1.13	Pyracarbolid	#N/A	#N/A	#N/A
1.13	Pyraclostrobin	#N/A	#N/A	#N/A
1.13	Pyraflufen-ethyl	#N/A	#N/A	#N/A
1.13	Pyridaben	#N/A	#N/A	#N/A
1.13	Risperidone	#N/A	#N/A	#N/A
1.13	Rizatriptan	#N/A	#N/A	#N/A
1.13	Ronidazole	#N/A	#N/A	#N/A
1.13	Roxithromycin	#N/A	#N/A	#N/A
1.13	Salbutamol	0.886304	#N/A	0.886304
1.13	Sertraline	#N/A	#N/A	#N/A
1.13	Simazine	<LOQ	<LOQ	<LOQ
1.13	Spinosyn A	#N/A	#N/A	#N/A
1.13	Spinosyn D	#N/A	#N/A	#N/A
1.13	Sulfamerazine	#N/A	#N/A	#N/A
1.13	Sulfamethoxazole	<LOQ	<LOQ	<LOQ
1.13	Sulfamonomethoxine	#N/A	#N/A	#N/A
1.13	Sulfapyridine	<LOQ	<LOQ	<LOQ
1.13	Sulfathiazole	#N/A	#N/A	#N/A
1.13	Sulfisoxazole	#N/A	#N/A	#N/A
1.13	Tacrine	#N/A	#N/A	#N/A
1.13	Tamsulosin	#N/A	#N/A	#N/A
1.13	Temazepam	#N/A	#N/A	#N/A
1.13	Thiacloprid	#N/A	#N/A	#N/A
1.13	Thiamethoxam	#N/A	#N/A	#N/A
1.13	Thiazopyr	#N/A	#N/A	#N/A
1.13	Timolol	#N/A	#N/A	#N/A
1.13	Tramadol	7.23144	#N/A	7.23144
1.13	Trimethoprim	3.2737	#N/A	3.2737
1.13	Valsartan	4.28327	#N/A	4.28327
1.13	Venlafaxine	6.03041	#N/A	6.03041
1.13	Verapamil	#N/A	#N/A	#N/A
1.13	Warfarin	#N/A	#N/A	#N/A
1.14	2-(Thiocyanomethylthio)benzothiazole	#N/A	#N/A	#N/A
1.14	2,4,6-Tris(dimethyamino)-1.3.5-triazine	#N/A	#N/A	#N/A
1.14	4-Fluoromethacationone	#N/A	#N/A	#N/A
1.14	4-Methylethcathinone	#N/A	#N/A	#N/A
1.14	Acetamiprid	#N/A	#N/A	#N/A
1.14	Alprazolam	#N/A	#N/A	#N/A
1.14	Ametryn	#N/A	#N/A	#N/A
1.14	Amphetamine	#N/A	#N/A	#N/A
1.14	Antipyrine	#N/A	#N/A	#N/A
1.14	Atorvastatin	#N/A	#N/A	#N/A
1.14	Atrazine	#N/A	#N/A	#N/A
1.14	Benoxacor	#N/A	#N/A	#N/A
1.14	Bensulide	#N/A	#N/A	#N/A
1.14	Benzatropine	#N/A	#N/A	#N/A
1.14	Benzoylecgonine, BZE	Det	Det	Det
1.14	Betaxolol	#N/A	#N/A	#N/A
1.14	Bezafibrate	#N/A	#N/A	#N/A
1.14	Bisoprolol	<LOQ	<LOQ	<LOQ
1.14	Bupropion	#N/A	#N/A	#N/A
1.14	Buspirone	#N/A	#N/A	#N/A
1.14	Carazolol	#N/A	#N/A	#N/A
1.14	Carbamazepine	Det	Det	Det
1.14	Carboxine	#N/A	#N/A	#N/A
1.14	Celecoxib	#N/A	#N/A	#N/A
1.14	Cilazapril	#N/A	#N/A	#N/A
1.14	Citalopram	#N/A	#N/A	#N/A
1.14	Clarithromycin	#N/A	#N/A	#N/A
1.14	Clodinafop-propargyl	#N/A	#N/A	#N/A
1.14	Clopidogrel	#N/A	#N/A	#N/A
1.14	Clothianidin	<LOQ	<LOQ	<LOQ
1.14	Clozapine	Det	Det	Det
1.14	Cocaine	#N/A	#N/A	#N/A
1.14	Cycluron	#N/A	#N/A	#N/A
1.14	Cycloxyidim	#N/A	#N/A	#N/A
1.14	Cyromazine	#N/A	#N/A	#N/A
1.14	Diazepam	#N/A	#N/A	#N/A
1.14	Diclofenac	<LOQ	<LOQ	<LOQ
1.14	Diflubenzuron	#N/A	#N/A	#N/A
1.14	Dimethametryn	#N/A	#N/A	#N/A
1.14	Dimethomorph	#N/A	#N/A	#N/A
1.14	Diuron (DCMU)	#N/A	#N/A	#N/A
1.14	Ethirimol	#N/A	#N/A	#N/A
1.14	Fenofibrate	#N/A	#N/A	#N/A
1.14	Fenoxaprop-ethyl	#N/A	#N/A	#N/A
1.14	Fenuron	<LOQ	<LOQ	<LOQ
1.14	Flufenoxuron	#N/A	#N/A	#N/A
1.14	Fluoxetine	#N/A	#N/A	#N/A
1.14	Flurochloridone	#N/A	#N/A	#N/A
1.14	Flutamide	#N/A	#N/A	#N/A
1.14	Flutolanil	#N/A	#N/A	#N/A
1.14	Fuberidazole	#N/A	#N/A	#N/A
1.14	Gemfibrozil	#N/A	#N/A	#N/A
1.14	Haloperidol	#N/A	#N/A	#N/A
1.14	Hydrochlorothiazide	#N/A	#N/A	#N/A
1.14	Imidacloprid	<LOQ	<LOQ	<LOQ
1.14	Isocarbamid	#N/A	#N/A	#N/A
1.14	Isradipine	<LOQ	<LOQ	<LOQ
1.14	Josamycin	#N/A	#N/A	#N/A
1.14	Ketamine	<LOQ	<LOQ	<LOQ
1.14	Ketoconazole	#N/A	#N/A	#N/A
1.14	Ketotifen	#N/A	#N/A	#N/A
1.14	Levamisole	#N/A	#N/A	#N/A
1.14	Levocabastine	#N/A	#N/A	#N/A
1.14	Lidocaine	<LOQ	<LOQ	<LOQ
1.14	Lincomycin	#N/A	#N/A	#N/A
1.14	MDMA	#N/A	#N/A	#N/A
1.14	Meclizine	#N/A	#N/A	#N/A
1.14	Medroxyprogesterone	#N/A	#N/A	#N/A
1.14	Mefenamic acid	#N/A	#N/A	#N/A
1.14	Memantine	<LOQ	<LOQ	<LOQ
1.14	Mephedrone	#N/A	#N/A	#N/A
1.14	Mephosfolan	#N/A	#N/A	#N/A
1.14	Methamphetamine	#N/A	#N/A	#N/A
1.14	Methcathinone	#N/A	#N/A	#N/A
1.14	Methedrone	#N/A	#N/A	#N/A
1.14	Methylphenidate	#N/A	#N/A	#N/A
1.14	Metoprolol	<LOQ	<LOQ	<LOQ
1.14	Morphine	<LOQ	<LOQ	<LOQ
1.14	Nadolol	#N/A	#N/A	#N/A
1.14	Naproxen	43.7619	#N/A	43.7619
1.14	Nicotine	8.06221	#N/A	8.06221
1.14	Nifedipine	#N/A	#N/A	#N/A
1.14	Nordiazepam	#N/A	#N/A	#N/A
1.14	Norethisterone	#N/A	#N/A	#N/A
1.14	Nortriptyline	#N/A	#N/A	#N/A
1.14	Orphenadrine	#N/A	#N/A	#N/A
1.14	Oxazepam	#N/A	#N/A	#N/A
1.14	Oxycarboxin	#N/A	#N/A	#N/A
1.14	Oxycodone	#N/A	#N/A	#N/A
1.14	Picoxystrobin	#N/A	#N/A	#N/A
1.14	Piperophos	#N/A	#N/A	#N/A
1.14	Pirenzipine	#N/A	#N/A	#N/A
1.14	Pretilachlor	#N/A	#N/A	#N/A
1.14	Prodiamine	#N/A	#N/A	#N/A
1.14	Prometon	#N/A	#N/A	#N/A
1.14	Propamocarb	<LOQ	<LOQ	<LOQ
1.14	Propranolol	14.8274	#N/A	14.8274
1.14	Propazine	#N/A	#N/A	#N/A
1.14	Pymetrozine	#N/A	#N/A	#N/A
1.14	Pyracarbolid	#N/A	#N/A	#N/A
1.14	Pyraclostrobin	<LOQ	<LOQ	<LOQ
1.14	Pyraflufen-ethyl	#N/A	#N/A	#N/A
1.14	Pyridaben	#N/A	#N/A	#N/A
1.14	Risperidone	#N/A	#N/A	#N/A
1.14	Rizatriptan	#N/A	#N/A	#N/A
1.14	Ronidazole	#N/A	#N/A	#N/A
1.14	Roxithromycin	#N/A	#N/A	#N/A
1.14	Salbutamol	0.894116	#N/A	0.894116
1.14	Sertraline	#N/A	#N/A	#N/A
1.14	Simazine	<LOQ	<LOQ	<LOQ
1.14	Spinosyn A	#N/A	#N/A	#N/A
1.14	Spinosyn D	#N/A	#N/A	#N/A
1.14	Sulfamerazine	#N/A	#N/A	#N/A
1.14	Sulfamethoxazole	<LOQ	<LOQ	<LOQ
1.14	Sulfamonomethoxine	#N/A	#N/A	#N/A
1.14	Sulfapyridine	<LOQ	<LOQ	<LOQ
1.14	Sulfathiazole	#N/A	#N/A	#N/A
1.14	Sulfisoxazole	#N/A	#N/A	#N/A
1.14	Tacrine	#N/A	#N/A	#N/A
1.14	Tamsulosin	#N/A	#N/A	#N/A
1.14	Temazepam	#N/A	#N/A	#N/A
1.14	Thiacloprid	#N/A	#N/A	#N/A
1.14	Thiamethoxam	#N/A	#N/A	#N/A
1.14	Thiazopyr	#N/A	#N/A	#N/A
1.14	Timolol	#N/A	#N/A	#N/A
1.14	Tramadol	6.6388	#N/A	6.6388
1.14	Trimethoprim	2.86569	#N/A	2.86569
1.14	Valsartan	4.33341	#N/A	4.33341
1.14	Venlafaxine	6.66469	#N/A	6.66469
1.14	Verapamil	#N/A	#N/A	#N/A
1.14	Warfarin	#N/A	#N/A	#N/A
1.15	2-(Thiocyanomethylthio)benzothiazole	#N/A	#N/A	#N/A
1.15	2,4,6-Tris(dimethyamino)-1.3.5-triazine	#N/A	#N/A	#N/A
1.15	4-Fluoromethacationone	#N/A	#N/A	#N/A
1.15	4-Methylethcathinone	#N/A	#N/A	#N/A
1.15	Acetamiprid	#N/A	#N/A	#N/A
1.15	Alprazolam	#N/A	#N/A	#N/A
1.15	Ametryn	#N/A	#N/A	#N/A
1.15	Amphetamine	#N/A	#N/A	#N/A
1.15	Antipyrine	#N/A	#N/A	#N/A
1.15	Atorvastatin	#N/A	#N/A	#N/A
1.15	Atrazine	<LOQ	<LOQ	<LOQ
1.15	Benoxacor	#N/A	#N/A	#N/A
1.15	Bensulide	#N/A	#N/A	#N/A
1.15	Benzatropine	#N/A	#N/A	#N/A
1.15	Benzoylecgonine, BZE	Det	Det	Det
1.15	Betaxolol	#N/A	#N/A	#N/A
1.15	Bezafibrate	#N/A	#N/A	#N/A
1.15	Bisoprolol	<LOQ	<LOQ	<LOQ
1.15	Bupropion	#N/A	#N/A	#N/A
1.15	Buspirone	#N/A	#N/A	#N/A
1.15	Carazolol	#N/A	#N/A	#N/A
1.15	Carbamazepine	Det	Det	Det
1.15	Carboxine	#N/A	#N/A	#N/A
1.15	Celecoxib	#N/A	#N/A	#N/A
1.15	Cilazapril	#N/A	#N/A	#N/A
1.15	Citalopram	#N/A	#N/A	#N/A
1.15	Clarithromycin	#N/A	#N/A	#N/A
1.15	Clodinafop-propargyl	#N/A	#N/A	#N/A
1.15	Clopidogrel	#N/A	#N/A	#N/A
1.15	Clothianidin	<LOQ	<LOQ	<LOQ
1.15	Clozapine	Det	Det	Det
1.15	Cocaine	#N/A	#N/A	#N/A
1.15	Cycluron	#N/A	#N/A	#N/A
1.15	Cycloxyidim	#N/A	#N/A	#N/A
1.15	Cyromazine	#N/A	#N/A	#N/A
1.15	Diazepam	#N/A	#N/A	#N/A
1.15	Diclofenac	4.97959	#N/A	4.97959
1.15	Diflubenzuron	#N/A	#N/A	#N/A
1.15	Dimethametryn	#N/A	#N/A	#N/A
1.15	Dimethomorph	#N/A	#N/A	#N/A
1.15	Diuron (DCMU)	#N/A	#N/A	#N/A
1.15	Ethirimol	#N/A	#N/A	#N/A
1.15	Fenofibrate	#N/A	#N/A	#N/A
1.15	Fenoxaprop-ethyl	#N/A	#N/A	#N/A
1.15	Fenuron	<LOQ	<LOQ	<LOQ
1.15	Flufenoxuron	#N/A	#N/A	#N/A
1.15	Fluoxetine	#N/A	#N/A	#N/A
1.15	Flurochloridone	#N/A	#N/A	#N/A
1.15	Flutamide	#N/A	#N/A	#N/A
1.15	Flutolanil	#N/A	#N/A	#N/A
1.15	Fuberidazole	#N/A	#N/A	#N/A
1.15	Gemfibrozil	#N/A	#N/A	#N/A
1.15	Haloperidol	#N/A	#N/A	#N/A
1.15	Hydrochlorothiazide	#N/A	#N/A	#N/A
1.15	Imidacloprid	<LOQ	<LOQ	<LOQ
1.15	Isocarbamid	#N/A	#N/A	#N/A
1.15	Isradipine	<LOQ	<LOQ	<LOQ
1.15	Josamycin	#N/A	#N/A	#N/A
1.15	Ketamine	<LOQ	<LOQ	<LOQ
1.15	Ketoconazole	#N/A	#N/A	#N/A
1.15	Ketotifen	#N/A	#N/A	#N/A
1.15	Levamisole	#N/A	#N/A	#N/A
1.15	Levocabastine	#N/A	#N/A	#N/A
1.15	Lidocaine	<LOQ	<LOQ	<LOQ
1.15	Lincomycin	#N/A	#N/A	#N/A
1.15	MDMA	#N/A	#N/A	#N/A
1.15	Meclizine	#N/A	#N/A	#N/A
1.15	Medroxyprogesterone	#N/A	#N/A	#N/A
1.15	Mefenamic acid	#N/A	#N/A	#N/A
1.15	Memantine	<LOQ	<LOQ	<LOQ
1.15	Mephedrone	#N/A	#N/A	#N/A
1.15	Mephosfolan	#N/A	#N/A	#N/A
1.15	Methamphetamine	#N/A	#N/A	#N/A
1.15	Methcathinone	#N/A	#N/A	#N/A
1.15	Methedrone	#N/A	#N/A	#N/A
1.15	Methylphenidate	#N/A	#N/A	#N/A
1.15	Metoprolol	<LOQ	<LOQ	<LOQ
1.15	Morphine	<LOQ	<LOQ	<LOQ
1.15	Nadolol	#N/A	#N/A	#N/A
1.15	Naproxen	56.4802	#N/A	56.4802
1.15	Nicotine	<LOQ	<LOQ	<LOQ
1.15	Nifedipine	#N/A	#N/A	#N/A
1.15	Nordiazepam	#N/A	#N/A	#N/A
1.15	Norethisterone	#N/A	#N/A	#N/A
1.15	Nortriptyline	#N/A	#N/A	#N/A
1.15	Orphenadrine	#N/A	#N/A	#N/A
1.15	Oxazepam	#N/A	#N/A	#N/A
1.15	Oxycarboxin	#N/A	#N/A	#N/A
1.15	Oxycodone	#N/A	#N/A	#N/A
1.15	Picoxystrobin	#N/A	#N/A	#N/A
1.15	Piperophos	#N/A	#N/A	#N/A
1.15	Pirenzipine	#N/A	#N/A	#N/A
1.15	Pretilachlor	#N/A	#N/A	#N/A
1.15	Prodiamine	#N/A	#N/A	#N/A
1.15	Prometon	#N/A	#N/A	#N/A
1.15	Propamocarb	<LOQ	<LOQ	<LOQ
1.15	Propranolol	16.458	<LOQ	16.458
1.15	Propazine	#N/A	#N/A	#N/A
1.15	Pymetrozine	#N/A	#N/A	#N/A
1.15	Pyracarbolid	#N/A	#N/A	#N/A
1.15	Pyraclostrobin	#N/A	#N/A	#N/A
1.15	Pyraflufen-ethyl	#N/A	#N/A	#N/A
1.15	Pyridaben	#N/A	#N/A	#N/A
1.15	Risperidone	#N/A	#N/A	#N/A
1.15	Rizatriptan	#N/A	#N/A	#N/A
1.15	Ronidazole	#N/A	#N/A	#N/A
1.15	Roxithromycin	#N/A	#N/A	#N/A
1.15	Salbutamol	0.911087	<LOQ	0.911087
1.15	Sertraline	#N/A	#N/A	#N/A
1.15	Simazine	<LOQ	<LOQ	<LOQ
1.15	Spinosyn A	#N/A	#N/A	#N/A
1.15	Spinosyn D	#N/A	#N/A	#N/A
1.15	Sulfamerazine	#N/A	#N/A	#N/A
1.15	Sulfamethoxazole	<LOQ	<LOQ	<LOQ
1.15	Sulfamonomethoxine	#N/A	#N/A	#N/A
1.15	Sulfapyridine	<LOQ	<LOQ	<LOQ
1.15	Sulfathiazole	#N/A	#N/A	#N/A
1.15	Sulfisoxazole	#N/A	#N/A	#N/A
1.15	Tacrine	#N/A	#N/A	#N/A
1.15	Tamsulosin	#N/A	#N/A	#N/A
1.15	Temazepam	#N/A	#N/A	#N/A
1.15	Thiacloprid	#N/A	#N/A	#N/A
1.15	Thiamethoxam	#N/A	#N/A	#N/A
1.15	Thiazopyr	#N/A	#N/A	#N/A
1.15	Timolol	#N/A	#N/A	#N/A
1.15	Tramadol	9.1556	#N/A	9.1556
1.15	Trimethoprim	3.72802	#N/A	3.72802
1.15	Valsartan	4.74299	#N/A	4.74299
1.15	Venlafaxine	9.04453	#N/A	9.04453
1.15	Verapamil	#N/A	#N/A	#N/A
1.15	Warfarin	#N/A	#N/A	#N/A
2.01	2-(Thiocyanomethylthio)benzothiazole	#N/A	#N/A	#N/A
2.01	2,4,6-Tris(dimethyamino)-1.3.5-triazine	#N/A	#N/A	#N/A
2.01	4-Fluoromethacationone	#N/A	#N/A	#N/A
2.01	4-Methylethcathinone	#N/A	#N/A	#N/A
2.01	Acetamiprid	#N/A	#N/A	#N/A
2.01	Alprazolam	#N/A	#N/A	#N/A
2.01	Ametryn	#N/A	#N/A	#N/A
2.01	Amphetamine	#N/A	#N/A	#N/A
2.01	Antipyrine	#N/A	#N/A	#N/A
2.01	Atorvastatin	#N/A	#N/A	#N/A
2.01	Atrazine	<LOQ	<LOQ	<LOQ
2.01	Benoxacor	#N/A	#N/A	#N/A
2.01	Bensulide	#N/A	#N/A	#N/A
2.01	Benzatropine	#N/A	#N/A	#N/A
2.01	Benzoylecgonine, BZE	Det	Det	Det
2.01	Betaxolol	#N/A	#N/A	#N/A
2.01	Bezafibrate	#N/A	#N/A	#N/A
2.01	Bisoprolol	#N/A	#N/A	#N/A
2.01	Bupropion	#N/A	#N/A	#N/A
2.01	Buspirone	#N/A	#N/A	#N/A
2.01	Carazolol	#N/A	#N/A	#N/A
2.01	Carbamazepine	Det	Det	Det
2.01	Carboxine	#N/A	#N/A	#N/A
2.01	Celecoxib	#N/A	#N/A	#N/A
2.01	Cilazapril	#N/A	#N/A	#N/A
2.01	Citalopram	#N/A	#N/A	#N/A
2.01	Clarithromycin	<LOQ	<LOQ	<LOQ
2.01	Clodinafop-propargyl	#N/A	#N/A	#N/A
2.01	Clopidogrel	#N/A	#N/A	#N/A
2.01	Clothianidin	<LOQ	<LOQ	<LOQ
2.01	Clozapine	#N/A	#N/A	#N/A
2.01	Cocaine	#N/A	#N/A	#N/A
2.01	Cycluron	#N/A	#N/A	#N/A
2.01	Cycloxyidim	#N/A	#N/A	#N/A
[truncated: 31,406 more rows]

## Sheet: Summer
Sample Name	Component Group Name	USE_CONC	CONC_LOQ	CONC_MAX
BD25_1	2-(Thiocyanomethylthio)benzothiazole	#N/A	#N/A	#N/A
BD25_1	2,4,6-Tris(dimethyamino)-1.3.5-triazine	#N/A	#N/A	#N/A
BD25_1	4-Fluoromethacationone	#N/A	#N/A	#N/A
BD25_1	4-Methylethcathinone	#N/A	#N/A	#N/A
BD25_1	Acetamiprid	<LOQ	<LOQ	<LOQ
BD25_1	Alprazolam	#N/A	#N/A	#N/A
BD25_1	Ametryn	#N/A	#N/A	#N/A
BD25_1	Amphetamine	<LOQ	<LOQ	<LOQ
BD25_1	Antipyrine	#N/A	#N/A	#N/A
BD25_1	Atorvastatin	>500	>500	500
BD25_1	Atrazine	#N/A	#N/A	#N/A
BD25_1	Benoxacor	#N/A	#N/A	#N/A
BD25_1	Bensulide	#N/A	#N/A	#N/A
BD25_1	Benzatropine	#N/A	#N/A	#N/A
BD25_1	Benzoylecgonine, BZE	Det	Det	Det
BD25_1	Betaxolol	#N/A	#N/A	#N/A
BD25_1	Bezafibrate	1343.11	#N/A	1343.11
BD25_1	Bisoprolol	198.853	#N/A	198.853
BD25_1	Bupropion	#N/A	#N/A	#N/A
BD25_1	Buspirone	#N/A	#N/A	#N/A
BD25_1	Carazolol	#N/A	#N/A	#N/A
BD25_1	Carbamazepine	Det	Det	Det
BD25_1	Carboxine	#N/A	#N/A	#N/A
BD25_1	Celecoxib	35.7504	#N/A	35.7504
BD25_1	Cilazapril	#N/A	#N/A	#N/A
BD25_1	Citalopram	284.272	#N/A	284.272
BD25_1	Clarithromycin	283.832	#N/A	283.832
BD25_1	Clodinafop-propargyl	#N/A	#N/A	#N/A
BD25_1	Clopidogrel	96.2646	#N/A	96.2646
BD25_1	Clothianidin	#N/A	#N/A	#N/A
BD25_1	Clozapine	Det	Det	Det
BD25_1	Cocaine	146.114	#N/A	146.114
BD25_1	Cycluron	#N/A	#N/A	#N/A
BD25_1	Cycloxyidim	#N/A	#N/A	#N/A
BD25_1	Cyromazine	#N/A	#N/A	#N/A
BD25_1	Diazepam	#N/A	#N/A	#N/A
BD25_1	Diclofenac	>500	>500	500
BD25_1	Diflubenzuron	#N/A	#N/A	#N/A
BD25_1	Dimethametryn	#N/A	#N/A	#N/A
BD25_1	Dimethomorph	<LOQ	<LOQ	<LOQ
BD25_1	Diuron (DCMU)	#N/A	#N/A	#N/A
BD25_1	Ethirimol	#N/A	#N/A	#N/A
BD25_1	Fenofibrate	#N/A	#N/A	#N/A
BD25_1	Fenoxaprop-ethyl	#N/A	#N/A	#N/A
BD25_1	Fenuron	<LOQ	<LOQ	<LOQ
BD25_1	Flufenoxuron	#N/A	#N/A	#N/A
BD25_1	Fluoxetine	#N/A	#N/A	#N/A
BD25_1	Flurochloridone	#N/A	#N/A	#N/A
BD25_1	Flutamide	#N/A	#N/A	#N/A
BD25_1	Flutolanil	#N/A	#N/A	#N/A
BD25_1	Fuberidazole	#N/A	#N/A	#N/A
BD25_1	Gemfibrozil	70.8323	#N/A	70.8323
BD25_1	Haloperidol	#N/A	#N/A	#N/A
BD25_1	Hydrochlorothiazide	14.1839	19.0607	14.1839
BD25_1	Imidacloprid	0.744766	#N/A	<LOQ
BD25_1	Isocarbamid	#N/A	#N/A	#N/A
BD25_1	Isradipine	#N/A	#N/A	#N/A
BD25_1	Josamycin	#N/A	#N/A	#N/A
BD25_1	Ketamine	168.351	#N/A	168.351
BD25_1	Ketoconazole	#N/A	#N/A	#N/A
BD25_1	Ketotifen	#N/A	#N/A	#N/A
BD25_1	Levamisole	#N/A	#N/A	#N/A
BD25_1	Levocabastine	#N/A	#N/A	#N/A
BD25_1	Lidocaine	83.5233	#N/A	83.5233
BD25_1	Lincomycin	#N/A	#N/A	#N/A
BD25_1	MDMA	#N/A	#N/A	#N/A
BD25_1	Meclizine	#N/A	#N/A	#N/A
BD25_1	Medroxyprogesterone	#N/A	#N/A	#N/A
BD25_1	Mefenamic acid	>500	>500	500
BD25_1	Memantine	5.59424	#N/A	5.59424
BD25_1	Mephedrone	#N/A	#N/A	#N/A
BD25_1	Mephosfolan	#N/A	#N/A	#N/A
BD25_1	Methamphetamine	<LOQ	<LOQ	<LOQ
BD25_1	Methcathinone	#N/A	#N/A	#N/A
BD25_1	Methedrone	#N/A	#N/A	#N/A
BD25_1	Methylphenidate	#N/A	#N/A	#N/A
BD25_1	Metoprolol	<LOQ	<LOQ	<LOQ
BD25_1	Morphine	488.427	#N/A	488.427
BD25_1	Nadolol	<LOQ	<LOQ	<LOQ
BD25_1	Naproxen	>500	>500	500
BD25_1	Nicotine	>500	>500	500
BD25_1	Nifedipine	#N/A	#N/A	#N/A
BD25_1	Nordiazepam	<LOQ	<LOQ	<LOQ
BD25_1	Norethisterone	#N/A	#N/A	#N/A
BD25_1	Nortriptyline	Det	Det	Det
BD25_1	Orphenadrine	#N/A	#N/A	#N/A
BD25_1	Oxazepam	#N/A	#N/A	#N/A
BD25_1	Oxycarboxin	#N/A	#N/A	#N/A
BD25_1	Oxycodone	<LOQ	<LOQ	<LOQ
BD25_1	Picoxystrobin	#N/A	#N/A	#N/A
BD25_1	Piperophos	#N/A	#N/A	#N/A
BD25_1	Pirenzipine	<LOQ	<LOQ	<LOQ
BD25_1	Pretilachlor	#N/A	#N/A	#N/A
BD25_1	Prodiamine	#N/A	#N/A	#N/A
BD25_1	Prometon	#N/A	#N/A	#N/A
BD25_1	Propamocarb	2.1443	#N/A	2.1443
BD25_1	Propranolol	119.099	#N/A	119.099
BD25_1	Propazine	#N/A	#N/A	#N/A
BD25_1	Pymetrozine	#N/A	#N/A	#N/A
BD25_1	Pyracarbolid	#N/A	#N/A	#N/A
BD25_1	Pyraclostrobin	#N/A	#N/A	#N/A
BD25_1	Pyraflufen-ethyl	#N/A	#N/A	#N/A
BD25_1	Pyridaben	#N/A	#N/A	#N/A
BD25_1	Risperidone	#N/A	#N/A	#N/A
BD25_1	Rizatriptan	#N/A	#N/A	#N/A
BD25_1	Ronidazole	#N/A	#N/A	#N/A
BD25_1	Roxithromycin	#N/A	#N/A	#N/A
BD25_1	Salbutamol	11.0632	#N/A	11.0632
BD25_1	Sertraline	#N/A	#N/A	#N/A
BD25_1	Simazine	<LOQ	<LOQ	<LOQ
BD25_1	Spinosyn A	#N/A	#N/A	#N/A
BD25_1	Spinosyn D	#N/A	#N/A	#N/A
BD25_1	Sulfamerazine	#N/A	#N/A	#N/A
BD25_1	Sulfamethoxazole	70.2282	#N/A	70.2282
BD25_1	Sulfamonomethoxine	#N/A	#N/A	#N/A
BD25_1	Sulfapyridine	>500	>500	500
BD25_1	Sulfathiazole	#N/A	#N/A	#N/A
BD25_1	Sulfisoxazole	#N/A	#N/A	#N/A
BD25_1	Tacrine	#N/A	#N/A	#N/A
BD25_1	Tamsulosin	<LOQ	<LOQ	<LOQ
BD25_1	Temazepam	<LOQ	<LOQ	<LOQ
BD25_1	Thiacloprid	#N/A	#N/A	#N/A
BD25_1	Thiamethoxam	#N/A	#N/A	#N/A
BD25_1	Thiazopyr	#N/A	#N/A	#N/A
BD25_1	Timolol	<LOQ	<LOQ	<LOQ
BD25_1	Tramadol	356.12	#N/A	356.12
BD25_1	Trimethoprim	95.8981	#N/A	95.8981
BD25_1	Valsartan	>500	>500	500
BD25_1	Venlafaxine	141.453	#N/A	141.453
BD25_1	Verapamil	#N/A	#N/A	#N/A
BD25_1	Warfarin	#N/A	#N/A	#N/A
BD25_2	2-(Thiocyanomethylthio)benzothiazole	#N/A	#N/A	#N/A
BD25_2	2,4,6-Tris(dimethyamino)-1.3.5-triazine	#N/A	#N/A	#N/A
BD25_2	4-Fluoromethacationone	#N/A	#N/A	#N/A
BD25_2	4-Methylethcathinone	#N/A	#N/A	#N/A
BD25_2	Acetamiprid	<LOQ	<LOQ	<LOQ
BD25_2	Alprazolam	#N/A	#N/A	#N/A
BD25_2	Ametryn	#N/A	#N/A	#N/A
BD25_2	Amphetamine	#N/A	#N/A	#N/A
BD25_2	Antipyrine	#N/A	#N/A	#N/A
BD25_2	Atorvastatin	>500	>500	500
BD25_2	Atrazine	#N/A	#N/A	#N/A
BD25_2	Benoxacor	#N/A	#N/A	#N/A
BD25_2	Bensulide	#N/A	#N/A	#N/A
BD25_2	Benzatropine	#N/A	#N/A	#N/A
BD25_2	Benzoylecgonine, BZE	Det	Det	Det
BD25_2	Betaxolol	#N/A	#N/A	#N/A
BD25_2	Bezafibrate	1173.79	#N/A	1173.79
BD25_2	Bisoprolol	184.511	#N/A	184.511
BD25_2	Bupropion	#N/A	#N/A	#N/A
BD25_2	Buspirone	#N/A	#N/A	#N/A
BD25_2	Carazolol	#N/A	#N/A	#N/A
BD25_2	Carbamazepine	Det	Det	Det
BD25_2	Carboxine	#N/A	#N/A	#N/A
BD25_2	Celecoxib	<LOQ	<LOQ	<LOQ
BD25_2	Cilazapril	#N/A	#N/A	#N/A
BD25_2	Citalopram	<LOQ	<LOQ	<LOQ
BD25_2	Clarithromycin	303.432	#N/A	303.432
BD25_2	Clodinafop-propargyl	#N/A	#N/A	#N/A
BD25_2	Clopidogrel	<LOQ	<LOQ	<LOQ
BD25_2	Clothianidin	#N/A	#N/A	#N/A
BD25_2	Clozapine	Det	Det	Det
BD25_2	Cocaine	#N/A	#N/A	#N/A
BD25_2	Cycluron	#N/A	#N/A	#N/A
BD25_2	Cycloxyidim	#N/A	#N/A	#N/A
BD25_2	Cyromazine	#N/A	#N/A	#N/A
BD25_2	Diazepam	#N/A	#N/A	#N/A
BD25_2	Diclofenac	>500	>500	500
BD25_2	Diflubenzuron	#N/A	#N/A	#N/A
BD25_2	Dimethametryn	#N/A	#N/A	#N/A
BD25_2	Dimethomorph	#N/A	#N/A	#N/A
BD25_2	Diuron (DCMU)	#N/A	#N/A	#N/A
BD25_2	Ethirimol	#N/A	#N/A	#N/A
BD25_2	Fenofibrate	#N/A	#N/A	#N/A
BD25_2	Fenoxaprop-ethyl	#N/A	#N/A	#N/A
BD25_2	Fenuron	<LOQ	<LOQ	<LOQ
BD25_2	Flufenoxuron	#N/A	#N/A	#N/A
BD25_2	Fluoxetine	#N/A	#N/A	#N/A
BD25_2	Flurochloridone	#N/A	#N/A	#N/A
BD25_2	Flutamide	#N/A	#N/A	#N/A
BD25_2	Flutolanil	#N/A	#N/A	#N/A
BD25_2	Fuberidazole	#N/A	#N/A	#N/A
BD25_2	Gemfibrozil	115.621	#N/A	115.621
BD25_2	Haloperidol	#N/A	#N/A	#N/A
BD25_2	Hydrochlorothiazide	19.4793	14.1134	19.4793
BD25_2	Imidacloprid	<LOQ	<LOQ	<LOQ
BD25_2	Isocarbamid	#N/A	#N/A	#N/A
BD25_2	Isradipine	#N/A	#N/A	#N/A
BD25_2	Josamycin	#N/A	#N/A	#N/A
BD25_2	Ketamine	127.648	37.6589	127.648
BD25_2	Ketoconazole	#N/A	#N/A	#N/A
BD25_2	Ketotifen	#N/A	#N/A	#N/A
BD25_2	Levamisole	#N/A	#N/A	#N/A
BD25_2	Levocabastine	#N/A	#N/A	#N/A
BD25_2	Lidocaine	58.3369	#N/A	58.3369
BD25_2	Lincomycin	#N/A	#N/A	#N/A
BD25_2	MDMA	#N/A	#N/A	#N/A
BD25_2	Meclizine	#N/A	#N/A	#N/A
BD25_2	Medroxyprogesterone	#N/A	#N/A	#N/A
BD25_2	Mefenamic acid	>500	>500	500
BD25_2	Memantine	1.44827	#N/A	1.44827
BD25_2	Mephedrone	#N/A	#N/A	#N/A
BD25_2	Mephosfolan	#N/A	#N/A	#N/A
BD25_2	Methamphetamine	#N/A	#N/A	#N/A
BD25_2	Methcathinone	#N/A	#N/A	#N/A
BD25_2	Methedrone	#N/A	#N/A	#N/A
BD25_2	Methylphenidate	#N/A	#N/A	#N/A
BD25_2	Metoprolol	<LOQ	<LOQ	<LOQ
BD25_2	Morphine	651.874	#N/A	651.874
BD25_2	Nadolol	<LOQ	<LOQ	<LOQ
BD25_2	Naproxen	>500	>500	500
BD25_2	Nicotine	>500	>500	500
BD25_2	Nifedipine	#N/A	#N/A	#N/A
BD25_2	Nordiazepam	<LOQ	<LOQ	<LOQ
BD25_2	Norethisterone	#N/A	#N/A	#N/A
BD25_2	Nortriptyline	#N/A	#N/A	#N/A
BD25_2	Orphenadrine	#N/A	#N/A	#N/A
BD25_2	Oxazepam	#N/A	#N/A	#N/A
BD25_2	Oxycarboxin	#N/A	#N/A	#N/A
BD25_2	Oxycodone	<LOQ	<LOQ	<LOQ
BD25_2	Picoxystrobin	#N/A	#N/A	#N/A
BD25_2	Piperophos	#N/A	#N/A	#N/A
BD25_2	Pirenzipine	<LOQ	<LOQ	<LOQ
BD25_2	Pretilachlor	#N/A	#N/A	#N/A
BD25_2	Prodiamine	#N/A	#N/A	#N/A
BD25_2	Prometon	#N/A	#N/A	#N/A
BD25_2	Propamocarb	0.773338	#N/A	0.773338
BD25_2	Propranolol	56.4944	#N/A	56.4944
BD25_2	Propazine	#N/A	#N/A	#N/A
BD25_2	Pymetrozine	#N/A	#N/A	#N/A
BD25_2	Pyracarbolid	#N/A	#N/A	#N/A
BD25_2	Pyraclostrobin	#N/A	#N/A	#N/A
BD25_2	Pyraflufen-ethyl	#N/A	#N/A	#N/A
BD25_2	Pyridaben	#N/A	#N/A	#N/A
BD25_2	Risperidone	#N/A	#N/A	#N/A
BD25_2	Rizatriptan	#N/A	#N/A	#N/A
BD25_2	Ronidazole	#N/A	#N/A	#N/A
BD25_2	Roxithromycin	#N/A	#N/A	#N/A
BD25_2	Salbutamol	10.9817	#N/A	10.9817
BD25_2	Sertraline	#N/A	#N/A	#N/A
BD25_2	Simazine	<LOQ	<LOQ	<LOQ
BD25_2	Spinosyn A	#N/A	#N/A	#N/A
BD25_2	Spinosyn D	#N/A	#N/A	#N/A
BD25_2	Sulfamerazine	#N/A	#N/A	#N/A
BD25_2	Sulfamethoxazole	71.717	#N/A	71.717
BD25_2	Sulfamonomethoxine	#N/A	#N/A	#N/A
BD25_2	Sulfapyridine	>500	>500	500
BD25_2	Sulfathiazole	#N/A	#N/A	#N/A
BD25_2	Sulfisoxazole	#N/A	#N/A	#N/A
BD25_2	Tacrine	#N/A	#N/A	#N/A
BD25_2	Tamsulosin	<LOQ	<LOQ	<LOQ
BD25_2	Temazepam	<LOQ	<LOQ	<LOQ
BD25_2	Thiacloprid	#N/A	#N/A	#N/A
BD25_2	Thiamethoxam	#N/A	#N/A	#N/A
BD25_2	Thiazopyr	#N/A	#N/A	#N/A
BD25_2	Timolol	<LOQ	<LOQ	<LOQ
BD25_2	Tramadol	196.907	#N/A	196.907
BD25_2	Trimethoprim	188.028	#N/A	188.028
BD25_2	Valsartan	501.168	<LOQ	501.168
BD25_2	Venlafaxine	61.4822	#N/A	61.4822
BD25_2	Verapamil	#N/A	#N/A	#N/A
BD25_2	Warfarin	#N/A	#N/A	#N/A
BD25_3	2-(Thiocyanomethylthio)benzothiazole	#N/A	#N/A	#N/A
BD25_3	2,4,6-Tris(dimethyamino)-1.3.5-triazine	#N/A	#N/A	#N/A
BD25_3	4-Fluoromethacationone	#N/A	#N/A	#N/A
BD25_3	4-Methylethcathinone	#N/A	#N/A	#N/A
BD25_3	Acetamiprid	<LOQ	<LOQ	<LOQ
BD25_3	Alprazolam	#N/A	#N/A	#N/A
BD25_3	Ametryn	#N/A	#N/A	#N/A
BD25_3	Amphetamine	#N/A	#N/A	#N/A
BD25_3	Antipyrine	#N/A	#N/A	#N/A
BD25_3	Atorvastatin	>500	>500	500
BD25_3	Atrazine	#N/A	#N/A	#N/A
BD25_3	Benoxacor	#N/A	#N/A	#N/A
BD25_3	Bensulide	#N/A	#N/A	#N/A
BD25_3	Benzatropine	#N/A	#N/A	#N/A
BD25_3	Benzoylecgonine, BZE	Det	Det	Det
BD25_3	Betaxolol	#N/A	#N/A	#N/A
BD25_3	Bezafibrate	1238.15	<LOQ	1238.15
BD25_3	Bisoprolol	233.376	#N/A	233.376
BD25_3	Bupropion	#N/A	#N/A	#N/A
BD25_3	Buspirone	#N/A	#N/A	#N/A
BD25_3	Carazolol	#N/A	#N/A	#N/A
BD25_3	Carbamazepine	Det	Det	Det
BD25_3	Carboxine	#N/A	#N/A	#N/A
BD25_3	Celecoxib	29.2417	#N/A	29.2417
BD25_3	Cilazapril	#N/A	#N/A	#N/A
BD25_3	Citalopram	277.855	#N/A	277.855
BD25_3	Clarithromycin	315.962	#N/A	315.962
BD25_3	Clodinafop-propargyl	#N/A	#N/A	#N/A
BD25_3	Clopidogrel	<LOQ	<LOQ	<LOQ
BD25_3	Clothianidin	#N/A	#N/A	#N/A
BD25_3	Clozapine	Det	Det	Det
BD25_3	Cocaine	#N/A	#N/A	#N/A
BD25_3	Cycluron	#N/A	#N/A	#N/A
BD25_3	Cycloxyidim	#N/A	#N/A	#N/A
BD25_3	Cyromazine	#N/A	#N/A	#N/A
BD25_3	Diazepam	#N/A	#N/A	#N/A
BD25_3	Diclofenac	>500	>500	500
BD25_3	Diflubenzuron	#N/A	#N/A	#N/A
BD25_3	Dimethametryn	#N/A	#N/A	#N/A
BD25_3	Dimethomorph	#N/A	#N/A	#N/A
BD25_3	Diuron (DCMU)	#N/A	#N/A	#N/A
BD25_3	Ethirimol	#N/A	#N/A	#N/A
BD25_3	Fenofibrate	#N/A	#N/A	#N/A
BD25_3	Fenoxaprop-ethyl	#N/A	#N/A	#N/A
BD25_3	Fenuron	<LOQ	<LOQ	<LOQ
BD25_3	Flufenoxuron	#N/A	#N/A	#N/A
BD25_3	Fluoxetine	#N/A	#N/A	#N/A
BD25_3	Flurochloridone	#N/A	#N/A	#N/A
BD25_3	Flutamide	#N/A	#N/A	#N/A
BD25_3	Flutolanil	#N/A	#N/A	#N/A
BD25_3	Fuberidazole	#N/A	#N/A	#N/A
BD25_3	Gemfibrozil	91.0696	<LOQ	91.0696
BD25_3	Haloperidol	#N/A	#N/A	#N/A
BD25_3	Hydrochlorothiazide	15.6502	#N/A	15.6502
BD25_3	Imidacloprid	<LOQ	<LOQ	<LOQ
BD25_3	Isocarbamid	#N/A	#N/A	#N/A
BD25_3	Isradipine	#N/A	#N/A	#N/A
BD25_3	Josamycin	#N/A	#N/A	#N/A
BD25_3	Ketamine	146.561	17.6143	146.561
BD25_3	Ketoconazole	#N/A	#N/A	#N/A
BD25_3	Ketotifen	#N/A	#N/A	#N/A
BD25_3	Levamisole	#N/A	#N/A	#N/A
BD25_3	Levocabastine	#N/A	#N/A	#N/A
BD25_3	Lidocaine	66.9824	<LOQ	66.9824
BD25_3	Lincomycin	#N/A	#N/A	#N/A
BD25_3	MDMA	#N/A	#N/A	#N/A
BD25_3	Meclizine	#N/A	#N/A	#N/A
BD25_3	Medroxyprogesterone	#N/A	#N/A	#N/A
BD25_3	Mefenamic acid	>500	>500	500
BD25_3	Memantine	2.28569	#N/A	2.28569
BD25_3	Mephedrone	#N/A	#N/A	#N/A
BD25_3	Mephosfolan	#N/A	#N/A	#N/A
BD25_3	Methamphetamine	<LOQ	<LOQ	<LOQ
BD25_3	Methcathinone	#N/A	#N/A	#N/A
BD25_3	Methedrone	#N/A	#N/A	#N/A
BD25_3	Methylphenidate	#N/A	#N/A	#N/A
BD25_3	Metoprolol	<LOQ	<LOQ	<LOQ
BD25_3	Morphine	487.8	#N/A	487.8
BD25_3	Nadolol	<LOQ	<LOQ	<LOQ
BD25_3	Naproxen	>500	>500	500
BD25_3	Nicotine	>500	>500	500
BD25_3	Nifedipine	#N/A	#N/A	#N/A
BD25_3	Nordiazepam	<LOQ	<LOQ	<LOQ
BD25_3	Norethisterone	#N/A	#N/A	#N/A
BD25_3	Nortriptyline	#N/A	#N/A	#N/A
BD25_3	Orphenadrine	#N/A	#N/A	#N/A
BD25_3	Oxazepam	#N/A	#N/A	#N/A
BD25_3	Oxycarboxin	#N/A	#N/A	#N/A
BD25_3	Oxycodone	<LOQ	<LOQ	<LOQ
BD25_3	Picoxystrobin	#N/A	#N/A	#N/A
BD25_3	Piperophos	#N/A	#N/A	#N/A
BD25_3	Pirenzipine	<LOQ	<LOQ	<LOQ
BD25_3	Pretilachlor	#N/A	#N/A	#N/A
BD25_3	Prodiamine	#N/A	#N/A	#N/A
BD25_3	Prometon	#N/A	#N/A	#N/A
BD25_3	Propamocarb	1.53319	6.54528	1.53319
BD25_3	Propranolol	113.596	#N/A	113.596
BD25_3	Propazine	#N/A	#N/A	#N/A
BD25_3	Pymetrozine	#N/A	#N/A	#N/A
BD25_3	Pyracarbolid	#N/A	#N/A	#N/A
BD25_3	Pyraclostrobin	#N/A	#N/A	#N/A
BD25_3	Pyraflufen-ethyl	#N/A	#N/A	#N/A
BD25_3	Pyridaben	#N/A	#N/A	#N/A
BD25_3	Risperidone	#N/A	#N/A	#N/A
BD25_3	Rizatriptan	#N/A	#N/A	#N/A
BD25_3	Ronidazole	#N/A	#N/A	#N/A
BD25_3	Roxithromycin	#N/A	#N/A	#N/A
BD25_3	Salbutamol	10.1783	<LOQ	10.1783
BD25_3	Sertraline	#N/A	#N/A	#N/A
BD25_3	Simazine	<LOQ	<LOQ	<LOQ
BD25_3	Spinosyn A	#N/A	#N/A	#N/A
BD25_3	Spinosyn D	#N/A	#N/A	#N/A
BD25_3	Sulfamerazine	#N/A	#N/A	#N/A
BD25_3	Sulfamethoxazole	61.2955	<LOQ	61.2955
BD25_3	Sulfamonomethoxine	#N/A	#N/A	#N/A
BD25_3	Sulfapyridine	386.636	#N/A	386.636
BD25_3	Sulfathiazole	#N/A	#N/A	#N/A
BD25_3	Sulfisoxazole	#N/A	#N/A	#N/A
BD25_3	Tacrine	#N/A	#N/A	#N/A
BD25_3	Tamsulosin	<LOQ	<LOQ	<LOQ
BD25_3	Temazepam	<LOQ	<LOQ	<LOQ
BD25_3	Thiacloprid	#N/A	#N/A	#N/A
BD25_3	Thiamethoxam	#N/A	#N/A	#N/A
BD25_3	Thiazopyr	#N/A	#N/A	#N/A
BD25_3	Timolol	<LOQ	<LOQ	<LOQ
BD25_3	Tramadol	260.825	#N/A	260.825
BD25_3	Trimethoprim	166.214	Det	166.214
BD25_3	Valsartan	320.783	#N/A	320.783
BD25_3	Venlafaxine	117.299	#N/A	117.299
BD25_3	Verapamil	#N/A	#N/A	#N/A
BD25_3	Warfarin	#N/A	#N/A	#N/A
BD26_1	2-(Thiocyanomethylthio)benzothiazole	#N/A	#N/A	#N/A
BD26_1	2,4,6-Tris(dimethyamino)-1.3.5-triazine	#N/A	#N/A	#N/A
BD26_1	4-Fluoromethacationone	#N/A	#N/A	#N/A
BD26_1	4-Methylethcathinone	#N/A	#N/A	#N/A
BD26_1	Acetamiprid	<LOQ	<LOQ	<LOQ
BD26_1	Alprazolam	#N/A	#N/A	#N/A
BD26_1	Ametryn	#N/A	#N/A	#N/A
BD26_1	Amphetamine	#N/A	#N/A	#N/A
BD26_1	Antipyrine	#N/A	#N/A	#N/A
BD26_1	Atorvastatin	#N/A	#N/A	#N/A
BD26_1	Atrazine	#N/A	#N/A	#N/A
BD26_1	Benoxacor	#N/A	#N/A	#N/A
BD26_1	Bensulide	#N/A	#N/A	#N/A
BD26_1	Benzatropine	#N/A	#N/A	#N/A
BD26_1	Benzoylecgonine, BZE	Det	Det	Det
BD26_1	Betaxolol	#N/A	#N/A	#N/A
BD26_1	Bezafibrate	<LOQ	<LOQ	<LOQ
BD26_1	Bisoprolol	<LOQ	<LOQ	<LOQ
BD26_1	Bupropion	#N/A	#N/A	#N/A
BD26_1	Buspirone	#N/A	#N/A	#N/A
BD26_1	Carazolol	#N/A	#N/A	#N/A
BD26_1	Carbamazepine	Det	Det	Det
BD26_1	Carboxine	#N/A	#N/A	#N/A
BD26_1	Celecoxib	#N/A	#N/A	#N/A
BD26_1	Cilazapril	#N/A	#N/A	#N/A
BD26_1	Citalopram	#N/A	#N/A	#N/A
BD26_1	Clarithromycin	<LOQ	<LOQ	<LOQ
BD26_1	Clodinafop-propargyl	#N/A	#N/A	#N/A
BD26_1	Clopidogrel	#N/A	#N/A	#N/A
BD26_1	Clothianidin	#N/A	#N/A	#N/A
BD26_1	Clozapine	#N/A	#N/A	#N/A
BD26_1	Cocaine	#N/A	#N/A	#N/A
BD26_1	Cycluron	#N/A	#N/A	#N/A
BD26_1	Cycloxyidim	#N/A	#N/A	#N/A
BD26_1	Cyromazine	#N/A	#N/A	#N/A
BD26_1	Diazepam	#N/A	#N/A	#N/A
BD26_1	Diclofenac	#N/A	#N/A	#N/A
BD26_1	Diflubenzuron	#N/A	#N/A	#N/A
BD26_1	Dimethametryn	#N/A	#N/A	#N/A
BD26_1	Dimethomorph	<LOQ	<LOQ	<LOQ
BD26_1	Diuron (DCMU)	#N/A	#N/A	#N/A
BD26_1	Ethirimol	#N/A	#N/A	#N/A
BD26_1	Fenofibrate	#N/A	#N/A	#N/A
BD26_1	Fenoxaprop-ethyl	#N/A	#N/A	#N/A
BD26_1	Fenuron	<LOQ	<LOQ	<LOQ
BD26_1	Flufenoxuron	#N/A	#N/A	#N/A
BD26_1	Fluoxetine	#N/A	#N/A	#N/A
BD26_1	Flurochloridone	#N/A	#N/A	#N/A
BD26_1	Flutamide	#N/A	#N/A	#N/A
BD26_1	Flutolanil	#N/A	#N/A	#N/A
BD26_1	Fuberidazole	#N/A	#N/A	#N/A
BD26_1	Gemfibrozil	#N/A	#N/A	#N/A
BD26_1	Haloperidol	#N/A	#N/A	#N/A
BD26_1	Hydrochlorothiazide	#N/A	#N/A	#N/A
BD26_1	Imidacloprid	#N/A	#N/A	#N/A
BD26_1	Isocarbamid	#N/A	#N/A	#N/A
BD26_1	Isradipine	#N/A	#N/A	#N/A
BD26_1	Josamycin	#N/A	#N/A	#N/A
BD26_1	Ketamine	1.52486	#N/A	1.52486
BD26_1	Ketoconazole	#N/A	#N/A	#N/A
BD26_1	Ketotifen	#N/A	#N/A	#N/A
BD26_1	Levamisole	#N/A	#N/A	#N/A
BD26_1	Levocabastine	#N/A	#N/A	#N/A
BD26_1	Lidocaine	#N/A	#N/A	#N/A
BD26_1	Lincomycin	#N/A	#N/A	#N/A
BD26_1	MDMA	#N/A	#N/A	#N/A
BD26_1	Meclizine	#N/A	#N/A	#N/A
BD26_1	Medroxyprogesterone	#N/A	#N/A	#N/A
BD26_1	Mefenamic acid	#N/A	#N/A	#N/A
BD26_1	Memantine	<LOQ	<LOQ	<LOQ
BD26_1	Mephedrone	#N/A	#N/A	#N/A
BD26_1	Mephosfolan	#N/A	#N/A	#N/A
BD26_1	Methamphetamine	#N/A	#N/A	#N/A
BD26_1	Methcathinone	#N/A	#N/A	#N/A
BD26_1	Methedrone	#N/A	#N/A	#N/A
BD26_1	Methylphenidate	#N/A	#N/A	#N/A
BD26_1	Metoprolol	<LOQ	<LOQ	<LOQ
BD26_1	Morphine	<LOQ	<LOQ	<LOQ
BD26_1	Nadolol	#N/A	#N/A	#N/A
BD26_1	Naproxen	12.1867	#N/A	12.1867
BD26_1	Nicotine	26.0031	#N/A	26.0031
BD26_1	Nifedipine	#N/A	#N/A	#N/A
BD26_1	Nordiazepam	#N/A	#N/A	#N/A
BD26_1	Norethisterone	#N/A	#N/A	#N/A
BD26_1	Nortriptyline	#N/A	#N/A	#N/A
BD26_1	Orphenadrine	#N/A	#N/A	#N/A
BD26_1	Oxazepam	#N/A	#N/A	#N/A
BD26_1	Oxycarboxin	#N/A	#N/A	#N/A
BD26_1	Oxycodone	#N/A	#N/A	#N/A
BD26_1	Picoxystrobin	#N/A	#N/A	#N/A
BD26_1	Piperophos	#N/A	#N/A	#N/A
BD26_1	Pirenzipine	#N/A	#N/A	#N/A
BD26_1	Pretilachlor	#N/A	#N/A	#N/A
BD26_1	Prodiamine	#N/A	#N/A	#N/A
BD26_1	Prometon	#N/A	#N/A	#N/A
BD26_1	Propamocarb	<LOQ	<LOQ	<LOQ
BD26_1	Propranolol	#N/A	#N/A	#N/A
BD26_1	Propazine	#N/A	#N/A	#N/A
BD26_1	Pymetrozine	#N/A	#N/A	#N/A
BD26_1	Pyracarbolid	#N/A	#N/A	#N/A
BD26_1	Pyraclostrobin	#N/A	#N/A	#N/A
BD26_1	Pyraflufen-ethyl	#N/A	#N/A	#N/A
BD26_1	Pyridaben	#N/A	#N/A	#N/A
BD26_1	Risperidone	#N/A	#N/A	#N/A
BD26_1	Rizatriptan	#N/A	#N/A	#N/A
BD26_1	Ronidazole	#N/A	#N/A	#N/A
BD26_1	Roxithromycin	#N/A	#N/A	#N/A
BD26_1	Salbutamol	#N/A	#N/A	#N/A
BD26_1	Sertraline	#N/A	#N/A	#N/A
BD26_1	Simazine	<LOQ	<LOQ	<LOQ
BD26_1	Spinosyn A	#N/A	#N/A	#N/A
BD26_1	Spinosyn D	#N/A	#N/A	#N/A
BD26_1	Sulfamerazine	#N/A	#N/A	#N/A
BD26_1	Sulfamethoxazole	<LOQ	<LOQ	<LOQ
BD26_1	Sulfamonomethoxine	#N/A	#N/A	#N/A
BD26_1	Sulfapyridine	<LOQ	<LOQ	<LOQ
BD26_1	Sulfathiazole	#N/A	#N/A	#N/A
BD26_1	Sulfisoxazole	#N/A	#N/A	#N/A
BD26_1	Tacrine	#N/A	#N/A	#N/A
BD26_1	Tamsulosin	#N/A	#N/A	#N/A
BD26_1	Temazepam	#N/A	#N/A	#N/A
BD26_1	Thiacloprid	#N/A	#N/A	#N/A
BD26_1	Thiamethoxam	#N/A	#N/A	#N/A
BD26_1	Thiazopyr	#N/A	#N/A	#N/A
BD26_1	Timolol	#N/A	#N/A	#N/A
BD26_1	Tramadol	<LOQ	<LOQ	<LOQ
BD26_1	Trimethoprim	1.54297	#N/A	1.54297
BD26_1	Valsartan	3.50945	#N/A	3.50945
BD26_1	Venlafaxine	<LOQ	<LOQ	<LOQ
BD26_1	Verapamil	#N/A	#N/A	#N/A
BD26_1	Warfarin	#N/A	#N/A	#N/A
BD26_2	2-(Thiocyanomethylthio)benzothiazole	#N/A	#N/A	#N/A
BD26_2	2,4,6-Tris(dimethyamino)-1.3.5-triazine	#N/A	#N/A	#N/A
BD26_2	4-Fluoromethacationone	#N/A	#N/A	#N/A
BD26_2	4-Methylethcathinone	#N/A	#N/A	#N/A
BD26_2	Acetamiprid	<LOQ	<LOQ	<LOQ
BD26_2	Alprazolam	#N/A	#N/A	#N/A
BD26_2	Ametryn	#N/A	#N/A	#N/A
BD26_2	Amphetamine	#N/A	#N/A	#N/A
BD26_2	Antipyrine	#N/A	#N/A	#N/A
BD26_2	Atorvastatin	#N/A	#N/A	#N/A
BD26_2	Atrazine	#N/A	#N/A	#N/A
BD26_2	Benoxacor	#N/A	#N/A	#N/A
BD26_2	Bensulide	#N/A	#N/A	#N/A
BD26_2	Benzatropine	#N/A	#N/A	#N/A
BD26_2	Benzoylecgonine, BZE	Det	Det	Det
BD26_2	Betaxolol	#N/A	#N/A	#N/A
BD26_2	Bezafibrate	<LOQ	<LOQ	<LOQ
BD26_2	Bisoprolol	<LOQ	<LOQ	<LOQ
BD26_2	Bupropion	#N/A	#N/A	#N/A
BD26_2	Buspirone	#N/A	#N/A	#N/A
BD26_2	Carazolol	#N/A	#N/A	#N/A
BD26_2	Carbamazepine	Det	Det	Det
BD26_2	Carboxine	#N/A	#N/A	#N/A
BD26_2	Celecoxib	#N/A	#N/A	#N/A
BD26_2	Cilazapril	#N/A	#N/A	#N/A
BD26_2	Citalopram	#N/A	#N/A	#N/A
BD26_2	Clarithromycin	#N/A	#N/A	#N/A
BD26_2	Clodinafop-propargyl	#N/A	#N/A	#N/A
BD26_2	Clopidogrel	#N/A	#N/A	#N/A
BD26_2	Clothianidin	#N/A	#N/A	#N/A
BD26_2	Clozapine	Det	Det	Det
BD26_2	Cocaine	#N/A	#N/A	#N/A
BD26_2	Cycluron	#N/A	#N/A	#N/A
BD26_2	Cycloxyidim	#N/A	#N/A	#N/A
BD26_2	Cyromazine	#N/A	#N/A	#N/A
BD26_2	Diazepam	#N/A	#N/A	#N/A
BD26_2	Diclofenac	<LOQ	<LOQ	<LOQ
BD26_2	Diflubenzuron	#N/A	#N/A	#N/A
BD26_2	Dimethametryn	#N/A	#N/A	#N/A
BD26_2	Dimethomorph	<LOQ	<LOQ	<LOQ
BD26_2	Diuron (DCMU)	#N/A	#N/A	#N/A
BD26_2	Ethirimol	#N/A	#N/A	#N/A
BD26_2	Fenofibrate	#N/A	#N/A	#N/A
BD26_2	Fenoxaprop-ethyl	#N/A	#N/A	#N/A
BD26_2	Fenuron	<LOQ	<LOQ	<LOQ
BD26_2	Flufenoxuron	#N/A	#N/A	#N/A
BD26_2	Fluoxetine	#N/A	#N/A	#N/A
BD26_2	Flurochloridone	#N/A	#N/A	#N/A
BD26_2	Flutamide	#N/A	#N/A	#N/A
BD26_2	Flutolanil	#N/A	#N/A	#N/A
BD26_2	Fuberidazole	#N/A	#N/A	#N/A
BD26_2	Gemfibrozil	#N/A	#N/A	#N/A
BD26_2	Haloperidol	#N/A	#N/A	#N/A
BD26_2	Hydrochlorothiazide	#N/A	#N/A	#N/A
BD26_2	Imidacloprid	#N/A	#N/A	#N/A
BD26_2	Isocarbamid	#N/A	#N/A	#N/A
BD26_2	Isradipine	<LOQ	<LOQ	<LOQ
BD26_2	Josamycin	#N/A	#N/A	#N/A
BD26_2	Ketamine	2.11109	#N/A	2.11109
BD26_2	Ketoconazole	#N/A	#N/A	#N/A
BD26_2	Ketotifen	#N/A	#N/A	#N/A
BD26_2	Levamisole	#N/A	#N/A	#N/A
BD26_2	Levocabastine	#N/A	#N/A	#N/A
BD26_2	Lidocaine	<LOQ	<LOQ	<LOQ
BD26_2	Lincomycin	#N/A	#N/A	#N/A
BD26_2	MDMA	#N/A	#N/A	#N/A
BD26_2	Meclizine	#N/A	#N/A	#N/A
BD26_2	Medroxyprogesterone	#N/A	#N/A	#N/A
BD26_2	Mefenamic acid	#N/A	#N/A	#N/A
BD26_2	Memantine	<LOQ	<LOQ	<LOQ
BD26_2	Mephedrone	#N/A	#N/A	#N/A
BD26_2	Mephosfolan	#N/A	#N/A	#N/A
BD26_2	Methamphetamine	#N/A	#N/A	#N/A
BD26_2	Methcathinone	#N/A	#N/A	#N/A
BD26_2	Methedrone	#N/A	#N/A	#N/A
BD26_2	Methylphenidate	#N/A	#N/A	#N/A
BD26_2	Metoprolol	#N/A	#N/A	#N/A
BD26_2	Morphine	<LOQ	<LOQ	<LOQ
BD26_2	Nadolol	#N/A	#N/A	#N/A
BD26_2	Naproxen	6.22084	#N/A	<LOQ
BD26_2	Nicotine	26.4459	#N/A	26.4459
BD26_2	Nifedipine	#N/A	#N/A	#N/A
BD26_2	Nordiazepam	#N/A	#N/A	#N/A
BD26_2	Norethisterone	#N/A	#N/A	#N/A
BD26_2	Nortriptyline	#N/A	#N/A	#N/A
BD26_2	Orphenadrine	#N/A	#N/A	#N/A
BD26_2	Oxazepam	#N/A	#N/A	#N/A
BD26_2	Oxycarboxin	<LOQ	<LOQ	<LOQ
BD26_2	Oxycodone	#N/A	#N/A	#N/A
BD26_2	Picoxystrobin	#N/A	#N/A	#N/A
BD26_2	Piperophos	#N/A	#N/A	#N/A
BD26_2	Pirenzipine	#N/A	#N/A	#N/A
BD26_2	Pretilachlor	#N/A	#N/A	#N/A
BD26_2	Prodiamine	#N/A	#N/A	#N/A
BD26_2	Prometon	#N/A	#N/A	#N/A
BD26_2	Propamocarb	<LOQ	<LOQ	<LOQ
BD26_2	Propranolol	#N/A	#N/A	#N/A
BD26_2	Propazine	#N/A	#N/A	#N/A
BD26_2	Pymetrozine	#N/A	#N/A	#N/A
BD26_2	Pyracarbolid	#N/A	#N/A	#N/A
BD26_2	Pyraclostrobin	#N/A	#N/A	#N/A
BD26_2	Pyraflufen-ethyl	#N/A	#N/A	#N/A
BD26_2	Pyridaben	#N/A	#N/A	#N/A
BD26_2	Risperidone	#N/A	#N/A	#N/A
BD26_2	Rizatriptan	#N/A	#N/A	#N/A
BD26_2	Ronidazole	#N/A	#N/A	#N/A
BD26_2	Roxithromycin	#N/A	#N/A	#N/A
BD26_2	Salbutamol	#N/A	#N/A	#N/A
BD26_2	Sertraline	#N/A	#N/A	#N/A
BD26_2	Simazine	<LOQ	<LOQ	<LOQ
BD26_2	Spinosyn A	#N/A	#N/A	#N/A
BD26_2	Spinosyn D	#N/A	#N/A	#N/A
BD26_2	Sulfamerazine	<LOQ	<LOQ	<LOQ
BD26_2	Sulfamethoxazole	<LOQ	<LOQ	<LOQ
BD26_2	Sulfamonomethoxine	#N/A	#N/A	#N/A
BD26_2	Sulfapyridine	<LOQ	<LOQ	<LOQ
BD26_2	Sulfathiazole	#N/A	#N/A	#N/A
BD26_2	Sulfisoxazole	#N/A	#N/A	#N/A
BD26_2	Tacrine	#N/A	#N/A	#N/A
BD26_2	Tamsulosin	#N/A	#N/A	#N/A
BD26_2	Temazepam	#N/A	#N/A	#N/A
BD26_2	Thiacloprid	#N/A	#N/A	#N/A
BD26_2	Thiamethoxam	#N/A	#N/A	#N/A
BD26_2	Thiazopyr	#N/A	#N/A	#N/A
BD26_2	Timolol	#N/A	#N/A	#N/A
BD26_2	Tramadol	0.448729	#N/A	<LOQ
BD26_2	Trimethoprim	2.62999	<LOQ	2.62999
BD26_2	Valsartan	5.27835	#N/A	5.27835
BD26_2	Venlafaxine	<LOQ	<LOQ	<LOQ
BD26_2	Verapamil	#N/A	#N/A	#N/A
BD26_2	Warfarin	#N/A	#N/A	#N/A
BD26_3	2-(Thiocyanomethylthio)benzothiazole	#N/A	#N/A	#N/A
BD26_3	2,4,6-Tris(dimethyamino)-1.3.5-triazine	#N/A	#N/A	#N/A
BD26_3	4-Fluoromethacationone	#N/A	#N/A	#N/A
BD26_3	4-Methylethcathinone	#N/A	#N/A	#N/A
BD26_3	Acetamiprid	<LOQ	<LOQ	<LOQ
BD26_3	Alprazolam	#N/A	#N/A	#N/A
BD26_3	Ametryn	#N/A	#N/A	#N/A
BD26_3	Amphetamine	#N/A	#N/A	#N/A
BD26_3	Antipyrine	#N/A	#N/A	#N/A
BD26_3	Atorvastatin	#N/A	#N/A	#N/A
BD26_3	Atrazine	#N/A	#N/A	#N/A
BD26_3	Benoxacor	#N/A	#N/A	#N/A
BD26_3	Bensulide	#N/A	#N/A	#N/A
BD26_3	Benzatropine	#N/A	#N/A	#N/A
BD26_3	Benzoylecgonine, BZE	Det	Det	Det
BD26_3	Betaxolol	#N/A	#N/A	#N/A
BD26_3	Bezafibrate	<LOQ	<LOQ	<LOQ
BD26_3	Bisoprolol	<LOQ	<LOQ	<LOQ
BD26_3	Bupropion	#N/A	#N/A	#N/A
BD26_3	Buspirone	#N/A	#N/A	#N/A
BD26_3	Carazolol	#N/A	#N/A	#N/A
BD26_3	Carbamazepine	Det	Det	Det
BD26_3	Carboxine	#N/A	#N/A	#N/A
BD26_3	Celecoxib	#N/A	#N/A	#N/A
BD26_3	Cilazapril	#N/A	#N/A	#N/A
BD26_3	Citalopram	#N/A	#N/A	#N/A
BD26_3	Clarithromycin	#N/A	#N/A	#N/A
BD26_3	Clodinafop-propargyl	#N/A	#N/A	#N/A
BD26_3	Clopidogrel	#N/A	#N/A	#N/A
BD26_3	Clothianidin	#N/A	#N/A	#N/A
BD26_3	Clozapine	#N/A	#N/A	#N/A
BD26_3	Cocaine	#N/A	#N/A	#N/A
BD26_3	Cycluron	#N/A	#N/A	#N/A
BD26_3	Cycloxyidim	#N/A	#N/A	#N/A
BD26_3	Cyromazine	#N/A	#N/A	#N/A
BD26_3	Diazepam	#N/A	#N/A	#N/A
BD26_3	Diclofenac	<LOQ	<LOQ	<LOQ
BD26_3	Diflubenzuron	#N/A	#N/A	#N/A
BD26_3	Dimethametryn	#N/A	#N/A	#N/A
BD26_3	Dimethomorph	#N/A	#N/A	#N/A
BD26_3	Diuron (DCMU)	#N/A	#N/A	#N/A
BD26_3	Ethirimol	#N/A	#N/A	#N/A
BD26_3	Fenofibrate	#N/A	#N/A	#N/A
BD26_3	Fenoxaprop-ethyl	#N/A	#N/A	#N/A
BD26_3	Fenuron	<LOQ	<LOQ	<LOQ
BD26_3	Flufenoxuron	#N/A	#N/A	#N/A
BD26_3	Fluoxetine	#N/A	#N/A	#N/A
BD26_3	Flurochloridone	#N/A	#N/A	#N/A
BD26_3	Flutamide	#N/A	#N/A	#N/A
BD26_3	Flutolanil	#N/A	#N/A	#N/A
BD26_3	Fuberidazole	#N/A	#N/A	#N/A
BD26_3	Gemfibrozil	#N/A	#N/A	#N/A
BD26_3	Haloperidol	#N/A	#N/A	#N/A
BD26_3	Hydrochlorothiazide	#N/A	#N/A	#N/A
BD26_3	Imidacloprid	#N/A	#N/A	#N/A
BD26_3	Isocarbamid	#N/A	#N/A	#N/A
BD26_3	Isradipine	#N/A	#N/A	#N/A
BD26_3	Josamycin	#N/A	#N/A	#N/A
BD26_3	Ketamine	1.61415	#N/A	1.61415
BD26_3	Ketoconazole	#N/A	#N/A	#N/A
BD26_3	Ketotifen	#N/A	#N/A	#N/A
BD26_3	Levamisole	#N/A	#N/A	#N/A
BD26_3	Levocabastine	#N/A	#N/A	#N/A
BD26_3	Lidocaine	<LOQ	<LOQ	<LOQ
BD26_3	Lincomycin	#N/A	#N/A	#N/A
BD26_3	MDMA	#N/A	#N/A	#N/A
BD26_3	Meclizine	#N/A	#N/A	#N/A
BD26_3	Medroxyprogesterone	#N/A	#N/A	#N/A
BD26_3	Mefenamic acid	#N/A	#N/A	#N/A
BD26_3	Memantine	<LOQ	<LOQ	<LOQ
BD26_3	Mephedrone	#N/A	#N/A	#N/A
BD26_3	Mephosfolan	#N/A	#N/A	#N/A
BD26_3	Methamphetamine	#N/A	#N/A	#N/A
BD26_3	Methcathinone	#N/A	#N/A	#N/A
BD26_3	Methedrone	#N/A	#N/A	#N/A
BD26_3	Methylphenidate	#N/A	#N/A	#N/A
BD26_3	Metoprolol	<LOQ	<LOQ	<LOQ
BD26_3	Morphine	<LOQ	<LOQ	<LOQ
BD26_3	Nadolol	#N/A	#N/A	#N/A
BD26_3	Naproxen	10.5348	#N/A	10.5348
BD26_3	Nicotine	28.7507	#N/A	28.7507
BD26_3	Nifedipine	#N/A	#N/A	#N/A
BD26_3	Nordiazepam	#N/A	#N/A	#N/A
BD26_3	Norethisterone	#N/A	#N/A	#N/A
BD26_3	Nortriptyline	#N/A	#N/A	#N/A
BD26_3	Orphenadrine	#N/A	#N/A	#N/A
BD26_3	Oxazepam	#N/A	#N/A	#N/A
BD26_3	Oxycarboxin	#N/A	#N/A	#N/A
BD26_3	Oxycodone	#N/A	#N/A	#N/A
BD26_3	Picoxystrobin	#N/A	#N/A	#N/A
BD26_3	Piperophos	#N/A	#N/A	#N/A
BD26_3	Pirenzipine	#N/A	#N/A	#N/A
BD26_3	Pretilachlor	#N/A	#N/A	#N/A
BD26_3	Prodiamine	#N/A	#N/A	#N/A
BD26_3	Prometon	#N/A	#N/A	#N/A
BD26_3	Propamocarb	<LOQ	<LOQ	<LOQ
BD26_3	Propranolol	#N/A	#N/A	#N/A
BD26_3	Propazine	#N/A	#N/A	#N/A
BD26_3	Pymetrozine	#N/A	#N/A	#N/A
BD26_3	Pyracarbolid	#N/A	#N/A	#N/A
BD26_3	Pyraclostrobin	#N/A	#N/A	#N/A
BD26_3	Pyraflufen-ethyl	#N/A	#N/A	#N/A
BD26_3	Pyridaben	#N/A	#N/A	#N/A
BD26_3	Risperidone	#N/A	#N/A	#N/A
BD26_3	Rizatriptan	#N/A	#N/A	#N/A
BD26_3	Ronidazole	#N/A	#N/A	#N/A
BD26_3	Roxithromycin	#N/A	#N/A	#N/A
BD26_3	Salbutamol	#N/A	#N/A	#N/A
BD26_3	Sertraline	#N/A	#N/A	#N/A
BD26_3	Simazine	#N/A	#N/A	#N/A
BD26_3	Spinosyn A	#N/A	#N/A	#N/A
BD26_3	Spinosyn D	#N/A	#N/A	#N/A
BD26_3	Sulfamerazine	<LOQ	<LOQ	<LOQ
BD26_3	Sulfamethoxazole	<LOQ	<LOQ	<LOQ
BD26_3	Sulfamonomethoxine	#N/A	#N/A	#N/A
BD26_3	Sulfapyridine	<LOQ	<LOQ	<LOQ
BD26_3	Sulfathiazole	#N/A	#N/A	#N/A
BD26_3	Sulfisoxazole	#N/A	#N/A	#N/A
BD26_3	Tacrine	#N/A	#N/A	#N/A
BD26_3	Tamsulosin	#N/A	#N/A	#N/A
BD26_3	Temazepam	#N/A	#N/A	#N/A
BD26_3	Thiacloprid	#N/A	#N/A	#N/A
BD26_3	Thiamethoxam	#N/A	#N/A	#N/A
BD26_3	Thiazopyr	#N/A	#N/A	#N/A
BD26_3	Timolol	#N/A	#N/A	#N/A
BD26_3	Tramadol	<LOQ	<LOQ	<LOQ
BD26_3	Trimethoprim	1.77394	<LOQ	1.77394
BD26_3	Valsartan	3.49833	#N/A	3.49833
BD26_3	Venlafaxine	<LOQ	<LOQ	<LOQ
BD26_3	Verapamil	#N/A	#N/A	#N/A
BD26_3	Warfarin	#N/A	#N/A	#N/A
BD27_1	2-(Thiocyanomethylthio)benzothiazole	#N/A	#N/A	#N/A
BD27_1	2,4,6-Tris(dimethyamino)-1.3.5-triazine	#N/A	#N/A	#N/A
BD27_1	4-Fluoromethacationone	#N/A	#N/A	#N/A
BD27_1	4-Methylethcathinone	#N/A	#N/A	#N/A
BD27_1	Acetamiprid	0.998005	#REF!	0.998005
BD27_1	Alprazolam	#N/A	#N/A	#N/A
BD27_1	Ametryn	#N/A	#N/A	#N/A
BD27_1	Amphetamine	#N/A	#N/A	#N/A
BD27_1	Antipyrine	#N/A	#N/A	#N/A
BD27_1	Atorvastatin	#N/A	#N/A	#N/A
BD27_1	Atrazine	#N/A	#N/A	#N/A
BD27_1	Benoxacor	#N/A	#N/A	#N/A
BD27_1	Bensulide	#N/A	#N/A	#N/A
BD27_1	Benzatropine	#N/A	#N/A	#N/A
BD27_1	Benzoylecgonine, BZE	Det	Det	Det
BD27_1	Betaxolol	#N/A	#N/A	#N/A
BD27_1	Bezafibrate	<LOQ	<LOQ	<LOQ
BD27_1	Bisoprolol	<LOQ	<LOQ	<LOQ
BD27_1	Bupropion	#N/A	#N/A	#N/A
BD27_1	Buspirone	#N/A	#N/A	#N/A
BD27_1	Carazolol	#N/A	#N/A	#N/A
BD27_1	Carbamazepine	Det	Det	Det
BD27_1	Carboxine	#N/A	#N/A	#N/A
BD27_1	Celecoxib	#N/A	#N/A	#N/A
BD27_1	Cilazapril	#N/A	#N/A	#N/A
BD27_1	Citalopram	#N/A	#N/A	#N/A
BD27_1	Clarithromycin	#N/A	#N/A	#N/A
BD27_1	Clodinafop-propargyl	#N/A	#N/A	#N/A
BD27_1	Clopidogrel	#N/A	#N/A	#N/A
BD27_1	Clothianidin	#N/A	#N/A	#N/A
BD27_1	Clozapine	#N/A	#N/A	#N/A
BD27_1	Cocaine	#N/A	#N/A	#N/A
BD27_1	Cycluron	#N/A	#N/A	#N/A
BD27_1	Cycloxyidim	#N/A	#N/A	#N/A
BD27_1	Cyromazine	#N/A	#N/A	#N/A
BD27_1	Diazepam	#N/A	#N/A	#N/A
BD27_1	Diclofenac	#N/A	#N/A	#N/A
BD27_1	Diflubenzuron	#N/A	#N/A	#N/A
BD27_1	Dimethametryn	#N/A	#N/A	#N/A
BD27_1	Dimethomorph	<LOQ	<LOQ	<LOQ
BD27_1	Diuron (DCMU)	#N/A	#N/A	#N/A
BD27_1	Ethirimol	#N/A	#N/A	#N/A
BD27_1	Fenofibrate	#N/A	#N/A	#N/A
BD27_1	Fenoxaprop-ethyl	#N/A	#N/A	#N/A
BD27_1	Fenuron	<LOQ	<LOQ	<LOQ
BD27_1	Flufenoxuron	#N/A	#N/A	#N/A
BD27_1	Fluoxetine	#N/A	#N/A	#N/A
BD27_1	Flurochloridone	#N/A	#N/A	#N/A
BD27_1	Flutamide	#N/A	#N/A	#N/A
BD27_1	Flutolanil	#N/A	#N/A	#N/A
BD27_1	Fuberidazole	#N/A	#N/A	#N/A
BD27_1	Gemfibrozil	#N/A	#N/A	#N/A
BD27_1	Haloperidol	#N/A	#N/A	#N/A
BD27_1	Hydrochlorothiazide	#N/A	#N/A	#N/A
BD27_1	Imidacloprid	<LOQ	<LOQ	<LOQ
BD27_1	Isocarbamid	#N/A	#N/A	#N/A
BD27_1	Isradipine	#N/A	#N/A	#N/A
BD27_1	Josamycin	#N/A	#N/A	#N/A
BD27_1	Ketamine	<LOQ	<LOQ	<LOQ
BD27_1	Ketoconazole	#N/A	#N/A	#N/A
BD27_1	Ketotifen	#N/A	#N/A	#N/A
BD27_1	Levamisole	#N/A	#N/A	#N/A
BD27_1	Levocabastine	#N/A	#N/A	#N/A
BD27_1	Lidocaine	<LOQ	<LOQ	<LOQ
BD27_1	Lincomycin	#N/A	#N/A	#N/A
BD27_1	MDMA	#N/A	#N/A	#N/A
BD27_1	Meclizine	#N/A	#N/A	#N/A
BD27_1	Medroxyprogesterone	#N/A	#N/A	#N/A
BD27_1	Mefenamic acid	#N/A	#N/A	#N/A
BD27_1	Memantine	<LOQ	<LOQ	<LOQ
BD27_1	Mephedrone	#N/A	#N/A	#N/A
BD27_1	Mephosfolan	#N/A	#N/A	#N/A
BD27_1	Methamphetamine	#N/A	#N/A	#N/A
BD27_1	Methcathinone	#N/A	#N/A	#N/A
BD27_1	Methedrone	#N/A	#N/A	#N/A
BD27_1	Methylphenidate	#N/A	#N/A	#N/A
BD27_1	Metoprolol	<LOQ	<LOQ	<LOQ
BD27_1	Morphine	<LOQ	<LOQ	<LOQ
BD27_1	Nadolol	#N/A	#N/A	#N/A
BD27_1	Naproxen	#N/A	#N/A	#N/A
BD27_1	Nicotine	27.3667	#N/A	27.3667
BD27_1	Nifedipine	#N/A	#N/A	#N/A
BD27_1	Nordiazepam	#N/A	#N/A	#N/A
BD27_1	Norethisterone	#N/A	#N/A	#N/A
BD27_1	Nortriptyline	#N/A	#N/A	#N/A
BD27_1	Orphenadrine	#N/A	#N/A	#N/A
BD27_1	Oxazepam	#N/A	#N/A	#N/A
BD27_1	Oxycarboxin	#N/A	#N/A	#N/A
BD27_1	Oxycodone	#N/A	#N/A	#N/A
BD27_1	Picoxystrobin	#N/A	#N/A	#N/A
BD27_1	Piperophos	#N/A	#N/A	#N/A
BD27_1	Pirenzipine	#N/A	#N/A	#N/A
BD27_1	Pretilachlor	#N/A	#N/A	#N/A
BD27_1	Prodiamine	#N/A	#N/A	#N/A
BD27_1	Prometon	#N/A	#N/A	#N/A
BD27_1	Propamocarb	<LOQ	<LOQ	<LOQ
BD27_1	Propranolol	#N/A	#N/A	#N/A
BD27_1	Propazine	#N/A	#N/A	#N/A
BD27_1	Pymetrozine	#N/A	#N/A	#N/A
BD27_1	Pyracarbolid	#N/A	#N/A	#N/A
BD27_1	Pyraclostrobin	#N/A	#N/A	#N/A
BD27_1	Pyraflufen-ethyl	#N/A	#N/A	#N/A
BD27_1	Pyridaben	#N/A	#N/A	#N/A
BD27_1	Risperidone	#N/A	#N/A	#N/A
BD27_1	Rizatriptan	#N/A	#N/A	#N/A
BD27_1	Ronidazole	#N/A	#N/A	#N/A
BD27_1	Roxithromycin	#N/A	#N/A	#N/A
BD27_1	Salbutamol	#N/A	#N/A	#N/A
BD27_1	Sertraline	#N/A	#N/A	#N/A
BD27_1	Simazine	#N/A	#N/A	#N/A
BD27_1	Spinosyn A	#N/A	#N/A	#N/A
BD27_1	Spinosyn D	#N/A	#N/A	#N/A
BD27_1	Sulfamerazine	#N/A	#N/A	#N/A
BD27_1	Sulfamethoxazole	<LOQ	<LOQ	<LOQ
BD27_1	Sulfamonomethoxine	#N/A	#N/A	#N/A
BD27_1	Sulfapyridine	<LOQ	<LOQ	<LOQ
BD27_1	Sulfathiazole	#N/A	#N/A	#N/A
BD27_1	Sulfisoxazole	#N/A	#N/A	#N/A
BD27_1	Tacrine	#N/A	#N/A	#N/A
BD27_1	Tamsulosin	#N/A	#N/A	#N/A
BD27_1	Temazepam	#N/A	#N/A	#N/A
BD27_1	Thiacloprid	#N/A	#N/A	#N/A
BD27_1	Thiamethoxam	#N/A	#N/A	#N/A
BD27_1	Thiazopyr	#N/A	#N/A	#N/A
BD27_1	Timolol	#N/A	#N/A	#N/A
BD27_1	Tramadol	<LOQ	<LOQ	<LOQ
BD27_1	Trimethoprim	1.85234	#N/A	1.85234
BD27_1	Valsartan	3.01725	<LOQ	3.01725
BD27_1	Venlafaxine	<LOQ	<LOQ	<LOQ
BD27_1	Verapamil	#N/A	#N/A	#N/A
BD27_1	Warfarin	#N/A	#N/A	#N/A
BD27_2	2-(Thiocyanomethylthio)benzothiazole	#N/A	#N/A	#N/A
BD27_2	2,4,6-Tris(dimethyamino)-1.3.5-triazine	#N/A	#N/A	#N/A
BD27_2	4-Fluoromethacationone	#N/A	#N/A	#N/A
BD27_2	4-Methylethcathinone	#N/A	#N/A	#N/A
BD27_2	Acetamiprid	#N/A	#N/A	#N/A
BD27_2	Alprazolam	#N/A	#N/A	#N/A
BD27_2	Ametryn	#N/A	#N/A	#N/A
BD27_2	Amphetamine	#N/A	#N/A	#N/A
BD27_2	Antipyrine	#N/A	#N/A	#N/A
BD27_2	Atorvastatin	#N/A	#N/A	#N/A
BD27_2	Atrazine	#N/A	#N/A	#N/A
BD27_2	Benoxacor	#N/A	#N/A	#N/A
BD27_2	Bensulide	#N/A	#N/A	#N/A
BD27_2	Benzatropine	#N/A	#N/A	#N/A
BD27_2	Benzoylecgonine, BZE	Det	Det	Det
BD27_2	Betaxolol	#N/A	#N/A	#N/A
BD27_2	Bezafibrate	<LOQ	<LOQ	<LOQ
BD27_2	Bisoprolol	<LOQ	<LOQ	<LOQ
BD27_2	Bupropion	#N/A	#N/A	#N/A
BD27_2	Buspirone	#N/A	#N/A	#N/A
BD27_2	Carazolol	#N/A	#N/A	#N/A
BD27_2	Carbamazepine	Det	Det	Det
BD27_2	Carboxine	#N/A	#N/A	#N/A
BD27_2	Celecoxib	#N/A	#N/A	#N/A
BD27_2	Cilazapril	#N/A	#N/A	#N/A
BD27_2	Citalopram	#N/A	#N/A	#N/A
BD27_2	Clarithromycin	#N/A	#N/A	#N/A
BD27_2	Clodinafop-propargyl	#N/A	#N/A	#N/A
BD27_2	Clopidogrel	#N/A	#N/A	#N/A
BD27_2	Clothianidin	#N/A	#N/A	#N/A
BD27_2	Clozapine	#N/A	#N/A	#N/A
BD27_2	Cocaine	#N/A	#N/A	#N/A
BD27_2	Cycluron	#N/A	#N/A	#N/A
BD27_2	Cycloxyidim	#N/A	#N/A	#N/A
BD27_2	Cyromazine	#N/A	#N/A	#N/A
BD27_2	Diazepam	#N/A	#N/A	#N/A
BD27_2	Diclofenac	<LOQ	<LOQ	<LOQ
BD27_2	Diflubenzuron	#N/A	#N/A	#N/A
BD27_2	Dimethametryn	#N/A	#N/A	#N/A
BD27_2	Dimethomorph	<LOQ	<LOQ	<LOQ
BD27_2	Diuron (DCMU)	#N/A	#N/A	#N/A
BD27_2	Ethirimol	#N/A	#N/A	#N/A
BD27_2	Fenofibrate	#N/A	#N/A	#N/A
BD27_2	Fenoxaprop-ethyl	#N/A	#N/A	#N/A
BD27_2	Fenuron	<LOQ	<LOQ	<LOQ
BD27_2	Flufenoxuron	#N/A	#N/A	#N/A
BD27_2	Fluoxetine	#N/A	#N/A	#N/A
BD27_2	Flurochloridone	#N/A	#N/A	#N/A
BD27_2	Flutamide	#N/A	#N/A	#N/A
BD27_2	Flutolanil	#N/A	#N/A	#N/A
BD27_2	Fuberidazole	#N/A	#N/A	#N/A
BD27_2	Gemfibrozil	#N/A	#N/A	#N/A
BD27_2	Haloperidol	#N/A	#N/A	#N/A
BD27_2	Hydrochlorothiazide	#N/A	#N/A	#N/A
BD27_2	Imidacloprid	#N/A	#N/A	#N/A
BD27_2	Isocarbamid	#N/A	#N/A	#N/A
BD27_2	Isradipine	<LOQ	<LOQ	<LOQ
BD27_2	Josamycin	#N/A	#N/A	#N/A
BD27_2	Ketamine	1.74364	#N/A	1.74364
BD27_2	Ketoconazole	#N/A	#N/A	#N/A
BD27_2	Ketotifen	#N/A	#N/A	#N/A
BD27_2	Levamisole	#N/A	#N/A	#N/A
BD27_2	Levocabastine	#N/A	#N/A	#N/A
BD27_2	Lidocaine	<LOQ	<LOQ	<LOQ
BD27_2	Lincomycin	#N/A	#N/A	#N/A
BD27_2	MDMA	#N/A	#N/A	#N/A
BD27_2	Meclizine	#N/A	#N/A	#N/A
BD27_2	Medroxyprogesterone	#N/A	#N/A	#N/A
BD27_2	Mefenamic acid	#N/A	#N/A	#N/A
BD27_2	Memantine	<LOQ	<LOQ	<LOQ
BD27_2	Mephedrone	#N/A	#N/A	#N/A
BD27_2	Mephosfolan	#N/A	#N/A	#N/A
BD27_2	Methamphetamine	#N/A	#N/A	#N/A
BD27_2	Methcathinone	#N/A	#N/A	#N/A
BD27_2	Methedrone	#N/A	#N/A	#N/A
BD27_2	Methylphenidate	#N/A	#N/A	#N/A
BD27_2	Metoprolol	<LOQ	<LOQ	<LOQ
BD27_2	Morphine	<LOQ	<LOQ	<LOQ
BD27_2	Nadolol	#N/A	#N/A	#N/A
BD27_2	Naproxen	<LOQ	<LOQ	<LOQ
BD27_2	Nicotine	39.7755	#N/A	39.7755
BD27_2	Nifedipine	#N/A	#N/A	#N/A
BD27_2	Nordiazepam	#N/A	#N/A	#N/A
BD27_2	Norethisterone	#N/A	#N/A	#N/A
BD27_2	Nortriptyline	#N/A	#N/A	#N/A
BD27_2	Orphenadrine	#N/A	#N/A	#N/A
BD27_2	Oxazepam	#N/A	#N/A	#N/A
BD27_2	Oxycarboxin	#N/A	#N/A	#N/A
BD27_2	Oxycodone	#N/A	#N/A	#N/A
BD27_2	Picoxystrobin	#N/A	#N/A	#N/A
BD27_2	Piperophos	#N/A	#N/A	#N/A
BD27_2	Pirenzipine	#N/A	#N/A	#N/A
BD27_2	Pretilachlor	#N/A	#N/A	#N/A
BD27_2	Prodiamine	#N/A	#N/A	#N/A
BD27_2	Prometon	#N/A	#N/A	#N/A
BD27_2	Propamocarb	<LOQ	<LOQ	<LOQ
BD27_2	Propranolol	#N/A	#N/A	#N/A
BD27_2	Propazine	#N/A	#N/A	#N/A
BD27_2	Pymetrozine	#N/A	#N/A	#N/A
BD27_2	Pyracarbolid	#N/A	#N/A	#N/A
BD27_2	Pyraclostrobin	#N/A	#N/A	#N/A
BD27_2	Pyraflufen-ethyl	#N/A	#N/A	#N/A
BD27_2	Pyridaben	#N/A	#N/A	#N/A
BD27_2	Risperidone	#N/A	#N/A	#N/A
BD27_2	Rizatriptan	#N/A	#N/A	#N/A
BD27_2	Ronidazole	#N/A	#N/A	#N/A
BD27_2	Roxithromycin	#N/A	#N/A	#N/A
BD27_2	Salbutamol	#N/A	#N/A	#N/A
BD27_2	Sertraline	#N/A	#N/A	#N/A
BD27_2	Simazine	#N/A	#N/A	#N/A
BD27_2	Spinosyn A	#N/A	#N/A	#N/A
BD27_2	Spinosyn D	#N/A	#N/A	#N/A
BD27_2	Sulfamerazine	<LOQ	<LOQ	<LOQ
BD27_2	Sulfamethoxazole	<LOQ	<LOQ	<LOQ
BD27_2	Sulfamonomethoxine	#N/A	#N/A	#N/A
BD27_2	Sulfapyridine	<LOQ	<LOQ	<LOQ
BD27_2	Sulfathiazole	#N/A	#N/A	#N/A
BD27_2	Sulfisoxazole	#N/A	#N/A	#N/A
BD27_2	Tacrine	#N/A	#N/A	#N/A
BD27_2	Tamsulosin	#N/A	#N/A	#N/A
BD27_2	Temazepam	#N/A	#N/A	#N/A
BD27_2	Thiacloprid	#N/A	#N/A	#N/A
BD27_2	Thiamethoxam	#N/A	#N/A	#N/A
BD27_2	Thiazopyr	#N/A	#N/A	#N/A
BD27_2	Timolol	#N/A	#N/A	#N/A
BD27_2	Tramadol	3.20404	#N/A	<LOQ
BD27_2	Trimethoprim	1.86838	#N/A	1.86838
BD27_2	Valsartan	1.86317	#N/A	1.86317
BD27_2	Venlafaxine	<LOQ	<LOQ	<LOQ
BD27_2	Verapamil	#N/A	#N/A	#N/A
BD27_2	Warfarin	#N/A	#N/A	#N/A
BD27_3	2-(Thiocyanomethylthio)benzothiazole	#N/A	#N/A	#N/A
BD27_3	2,4,6-Tris(dimethyamino)-1.3.5-triazine	#N/A	#N/A	#N/A
BD27_3	4-Fluoromethacationone	#N/A	#N/A	#N/A
BD27_3	4-Methylethcathinone	#N/A	#N/A	#N/A
BD27_3	Acetamiprid	<LOQ	<LOQ	<LOQ
BD27_3	Alprazolam	#N/A	#N/A	#N/A
BD27_3	Ametryn	#N/A	#N/A	#N/A
BD27_3	Amphetamine	#N/A	#N/A	#N/A
BD27_3	Antipyrine	#N/A	#N/A	#N/A
BD27_3	Atorvastatin	#N/A	#N/A	#N/A
BD27_3	Atrazine	#N/A	#N/A	#N/A
BD27_3	Benoxacor	#N/A	#N/A	#N/A
BD27_3	Bensulide	#N/A	#N/A	#N/A
BD27_3	Benzatropine	#N/A	#N/A	#N/A
BD27_3	Benzoylecgonine, BZE	Det	Det	Det
BD27_3	Betaxolol	#N/A	#N/A	#N/A
BD27_3	Bezafibrate	<LOQ	<LOQ	<LOQ
BD27_3	Bisoprolol	<LOQ	<LOQ	<LOQ
BD27_3	Bupropion	#N/A	#N/A	#N/A
BD27_3	Buspirone	#N/A	#N/A	#N/A
BD27_3	Carazolol	#N/A	#N/A	#N/A
BD27_3	Carbamazepine	Det	Det	Det
BD27_3	Carboxine	#N/A	#N/A	#N/A
BD27_3	Celecoxib	#N/A	#N/A	#N/A
BD27_3	Cilazapril	#N/A	#N/A	#N/A
BD27_3	Citalopram	#N/A	#N/A	#N/A
BD27_3	Clarithromycin	#N/A	#N/A	#N/A
BD27_3	Clodinafop-propargyl	#N/A	#N/A	#N/A
BD27_3	Clopidogrel	#N/A	#N/A	#N/A
BD27_3	Clothianidin	#N/A	#N/A	#N/A
BD27_3	Clozapine	#N/A	#N/A	#N/A
BD27_3	Cocaine	#N/A	#N/A	#N/A
BD27_3	Cycluron	#N/A	#N/A	#N/A
BD27_3	Cycloxyidim	#N/A	#N/A	#N/A
BD27_3	Cyromazine	#N/A	#N/A	#N/A
BD27_3	Diazepam	#N/A	#N/A	#N/A
BD27_3	Diclofenac	4.71266	#N/A	4.71266
BD27_3	Diflubenzuron	#N/A	#N/A	#N/A
BD27_3	Dimethametryn	#N/A	#N/A	#N/A
BD27_3	Dimethomorph	<LOQ	<LOQ	<LOQ
BD27_3	Diuron (DCMU)	#N/A	#N/A	#N/A
BD27_3	Ethirimol	#N/A	#N/A	#N/A
BD27_3	Fenofibrate	#N/A	#N/A	#N/A
BD27_3	Fenoxaprop-ethyl	#N/A	#N/A	#N/A
BD27_3	Fenuron	<LOQ	<LOQ	<LOQ
BD27_3	Flufenoxuron	#N/A	#N/A	#N/A
BD27_3	Fluoxetine	#N/A	#N/A	#N/A
BD27_3	Flurochloridone	#N/A	#N/A	#N/A
BD27_3	Flutamide	#N/A	#N/A	#N/A
BD27_3	Flutolanil	#N/A	#N/A	#N/A
BD27_3	Fuberidazole	#N/A	#N/A	#N/A
BD27_3	Gemfibrozil	#N/A	#N/A	#N/A
BD27_3	Haloperidol	#N/A	#N/A	#N/A
BD27_3	Hydrochlorothiazide	#N/A	#N/A	#N/A
BD27_3	Imidacloprid	#N/A	#N/A	#N/A
BD27_3	Isocarbamid	#N/A	#N/A	#N/A
BD27_3	Isradipine	<LOQ	<LOQ	<LOQ
BD27_3	Josamycin	#N/A	#N/A	#N/A
BD27_3	Ketamine	1.46126	#N/A	1.46126
BD27_3	Ketoconazole	#N/A	#N/A	#N/A
BD27_3	Ketotifen	#N/A	#N/A	#N/A
BD27_3	Levamisole	#N/A	#N/A	#N/A
BD27_3	Levocabastine	#N/A	#N/A	#N/A
BD27_3	Lidocaine	<LOQ	<LOQ	<LOQ
BD27_3	Lincomycin	#N/A	#N/A	#N/A
BD27_3	MDMA	#N/A	#N/A	#N/A
BD27_3	Meclizine	#N/A	#N/A	#N/A
BD27_3	Medroxyprogesterone	#N/A	#N/A	#N/A
BD27_3	Mefenamic acid	#N/A	#N/A	#N/A
BD27_3	Memantine	<LOQ	<LOQ	<LOQ
BD27_3	Mephedrone	#N/A	#N/A	#N/A
BD27_3	Mephosfolan	#N/A	#N/A	#N/A
BD27_3	Methamphetamine	#N/A	#N/A	#N/A
BD27_3	Methcathinone	#N/A	#N/A	#N/A
BD27_3	Methedrone	#N/A	#N/A	#N/A
BD27_3	Methylphenidate	#N/A	#N/A	#N/A
BD27_3	Metoprolol	<LOQ	<LOQ	<LOQ
BD27_3	Morphine	<LOQ	<LOQ	<LOQ
BD27_3	Nadolol	#N/A	#N/A	#N/A
BD27_3	Naproxen	<LOQ	<LOQ	<LOQ
BD27_3	Nicotine	30.8762	#N/A	30.8762
BD27_3	Nifedipine	#N/A	#N/A	#N/A
BD27_3	Nordiazepam	#N/A	#N/A	#N/A
BD27_3	Norethisterone	#N/A	#N/A	#N/A
BD27_3	Nortriptyline	#N/A	#N/A	#N/A
BD27_3	Orphenadrine	#N/A	#N/A	#N/A
BD27_3	Oxazepam	#N/A	#N/A	#N/A
BD27_3	Oxycarboxin	#N/A	#N/A	#N/A
BD27_3	Oxycodone	#N/A	#N/A	#N/A
BD27_3	Picoxystrobin	#N/A	#N/A	#N/A
BD27_3	Piperophos	#N/A	#N/A	#N/A
BD27_3	Pirenzipine	#N/A	#N/A	#N/A
BD27_3	Pretilachlor	#N/A	#N/A	#N/A
BD27_3	Prodiamine	#N/A	#N/A	#N/A
BD27_3	Prometon	#N/A	#N/A	#N/A
BD27_3	Propamocarb	<LOQ	<LOQ	<LOQ
BD27_3	Propranolol	#N/A	#N/A	#N/A
BD27_3	Propazine	#N/A	#N/A	#N/A
BD27_3	Pymetrozine	#N/A	#N/A	#N/A
BD27_3	Pyracarbolid	#N/A	#N/A	#N/A
BD27_3	Pyraclostrobin	#N/A	#N/A	#N/A
BD27_3	Pyraflufen-ethyl	#N/A	#N/A	#N/A
BD27_3	Pyridaben	#N/A	#N/A	#N/A
BD27_3	Risperidone	#N/A	#N/A	#N/A
BD27_3	Rizatriptan	#N/A	#N/A	#N/A
BD27_3	Ronidazole	#N/A	#N/A	#N/A
BD27_3	Roxithromycin	#N/A	#N/A	#N/A
BD27_3	Salbutamol	#N/A	#N/A	#N/A
BD27_3	Sertraline	#N/A	#N/A	#N/A
BD27_3	Simazine	<LOQ	<LOQ	<LOQ
BD27_3	Spinosyn A	#N/A	#N/A	#N/A
BD27_3	Spinosyn D	#N/A	#N/A	#N/A
BD27_3	Sulfamerazine	<LOQ	<LOQ	<LOQ
BD27_3	Sulfamethoxazole	<LOQ	<LOQ	<LOQ
BD27_3	Sulfamonomethoxine	#N/A	#N/A	#N/A
BD27_3	Sulfapyridine	<LOQ	<LOQ	<LOQ
BD27_3	Sulfathiazole	#N/A	#N/A	#N/A
BD27_3	Sulfisoxazole	#N/A	#N/A	#N/A
BD27_3	Tacrine	#N/A	#N/A	#N/A
BD27_3	Tamsulosin	#N/A	#N/A	#N/A
BD27_3	Temazepam	#N/A	#N/A	#N/A
BD27_3	Thiacloprid	#N/A	#N/A	#N/A
BD27_3	Thiamethoxam	#N/A	#N/A	#N/A
BD27_3	Thiazopyr	#N/A	#N/A	#N/A
BD27_3	Timolol	#N/A	#N/A	#N/A
BD27_3	Tramadol	2.60343	<LOQ	<LOQ
BD27_3	Trimethoprim	3.2165	#N/A	3.2165
BD27_3	Valsartan	2.07131	#N/A	2.07131
BD27_3	Venlafaxine	0.0681172	#N/A	<LOQ
BD27_3	Verapamil	#N/A	#N/A	#N/A
BD27_3	Warfarin	#N/A	#N/A	#N/A
BD28_1	2-(Thiocyanomethylthio)benzothiazole	#N/A	#N/A	#N/A
BD28_1	2,4,6-Tris(dimethyamino)-1.3.5-triazine	#N/A	#N/A	#N/A
BD28_1	4-Fluoromethacationone	#N/A	#N/A	#N/A
BD28_1	4-Methylethcathinone	#N/A	#N/A	#N/A
BD28_1	Acetamiprid	2.93722	#REF!	2.93722
BD28_1	Alprazolam	#N/A	#N/A	#N/A
BD28_1	Ametryn	#N/A	#N/A	#N/A
BD28_1	Amphetamine	#N/A	#N/A	#N/A
BD28_1	Antipyrine	#N/A	#N/A	#N/A
BD28_1	Atorvastatin	#N/A	#N/A	#N/A
BD28_1	Atrazine	#N/A	#N/A	#N/A
BD28_1	Benoxacor	#N/A	#N/A	#N/A
BD28_1	Bensulide	#N/A	#N/A	#N/A
BD28_1	Benzatropine	#N/A	#N/A	#N/A
BD28_1	Benzoylecgonine, BZE	Det	Det	Det
BD28_1	Betaxolol	#N/A	#N/A	#N/A
BD28_1	Bezafibrate	<LOQ	<LOQ	<LOQ
BD28_1	Bisoprolol	<LOQ	<LOQ	<LOQ
BD28_1	Bupropion	#N/A	#N/A	#N/A
BD28_1	Buspirone	#N/A	#N/A	#N/A
BD28_1	Carazolol	#N/A	#N/A	#N/A
BD28_1	Carbamazepine	Det	Det	Det
BD28_1	Carboxine	#N/A	#N/A	#N/A
BD28_1	Celecoxib	#N/A	#N/A	#N/A
BD28_1	Cilazapril	#N/A	#N/A	#N/A
BD28_1	Citalopram	#N/A	#N/A	#N/A
BD28_1	Clarithromycin	#N/A	#N/A	#N/A
BD28_1	Clodinafop-propargyl	#N/A	#N/A	#N/A
BD28_1	Clopidogrel	#N/A	#N/A	#N/A
BD28_1	Clothianidin	#N/A	#N/A	#N/A
BD28_1	Clozapine	#N/A	#N/A	#N/A
BD28_1	Cocaine	#N/A	#N/A	#N/A
BD28_1	Cycluron	#N/A	#N/A	#N/A
BD28_1	Cycloxyidim	#N/A	#N/A	#N/A
BD28_1	Cyromazine	#N/A	#N/A	#N/A
BD28_1	Diazepam	#N/A	#N/A	#N/A
BD28_1	Diclofenac	#N/A	#N/A	#N/A
BD28_1	Diflubenzuron	#N/A	#N/A	#N/A
BD28_1	Dimethametryn	#N/A	#N/A	#N/A
BD28_1	Dimethomorph	<LOQ	<LOQ	<LOQ
BD28_1	Diuron (DCMU)	#N/A	#N/A	#N/A
BD28_1	Ethirimol	#N/A	#N/A	#N/A
BD28_1	Fenofibrate	#N/A	#N/A	#N/A
BD28_1	Fenoxaprop-ethyl	#N/A	#N/A	#N/A
BD28_1	Fenuron	<LOQ	<LOQ	<LOQ
BD28_1	Flufenoxuron	#N/A	#N/A	#N/A
BD28_1	Fluoxetine	#N/A	#N/A	#N/A
BD28_1	Flurochloridone	#N/A	#N/A	#N/A
BD28_1	Flutamide	#N/A	#N/A	#N/A
BD28_1	Flutolanil	#N/A	#N/A	#N/A
BD28_1	Fuberidazole	#N/A	#N/A	#N/A
BD28_1	Gemfibrozil	#N/A	#N/A	#N/A
BD28_1	Haloperidol	#N/A	#N/A	#N/A
BD28_1	Hydrochlorothiazide	#N/A	#N/A	#N/A
BD28_1	Imidacloprid	#N/A	#N/A	#N/A
BD28_1	Isocarbamid	#N/A	#N/A	#N/A
BD28_1	Isradipine	#N/A	#N/A	#N/A
BD28_1	Josamycin	#N/A	#N/A	#N/A
BD28_1	Ketamine	1.56392	#N/A	1.56392
BD28_1	Ketoconazole	#N/A	#N/A	#N/A
BD28_1	Ketotifen	#N/A	#N/A	#N/A
BD28_1	Levamisole	#N/A	#N/A	#N/A
BD28_1	Levocabastine	#N/A	#N/A	#N/A
BD28_1	Lidocaine	<LOQ	<LOQ	<LOQ
BD28_1	Lincomycin	#N/A	#N/A	#N/A
BD28_1	MDMA	#N/A	#N/A	#N/A
BD28_1	Meclizine	#N/A	#N/A	#N/A
BD28_1	Medroxyprogesterone	#N/A	#N/A	#N/A
BD28_1	Mefenamic acid	#N/A	#N/A	#N/A
BD28_1	Memantine	<LOQ	<LOQ	<LOQ
BD28_1	Mephedrone	#N/A	#N/A	#N/A
BD28_1	Mephosfolan	#N/A	#N/A	#N/A
BD28_1	Methamphetamine	#N/A	#N/A	#N/A
BD28_1	Methcathinone	#N/A	#N/A	#N/A
BD28_1	Methedrone	#N/A	#N/A	#N/A
BD28_1	Methylphenidate	#N/A	#N/A	#N/A
BD28_1	Metoprolol	<LOQ	<LOQ	<LOQ
BD28_1	Morphine	<LOQ	<LOQ	<LOQ
BD28_1	Nadolol	#N/A	#N/A	#N/A
BD28_1	Naproxen	<LOQ	<LOQ	<LOQ
BD28_1	Nicotine	37.9283	#N/A	37.9283
BD28_1	Nifedipine	#N/A	#N/A	#N/A
BD28_1	Nordiazepam	#N/A	#N/A	#N/A
BD28_1	Norethisterone	#N/A	#N/A	#N/A
BD28_1	Nortriptyline	#N/A	#N/A	#N/A
BD28_1	Orphenadrine	#N/A	#N/A	#N/A
BD28_1	Oxazepam	#N/A	#N/A	#N/A
BD28_1	Oxycarboxin	<LOQ	<LOQ	<LOQ
BD28_1	Oxycodone	#N/A	#N/A	#N/A
BD28_1	Picoxystrobin	#N/A	#N/A	#N/A
BD28_1	Piperophos	#N/A	#N/A	#N/A
BD28_1	Pirenzipine	#N/A	#N/A	#N/A
BD28_1	Pretilachlor	#N/A	#N/A	#N/A
BD28_1	Prodiamine	#N/A	#N/A	#N/A
BD28_1	Prometon	#N/A	#N/A	#N/A
BD28_1	Propamocarb	<LOQ	<LOQ	<LOQ
BD28_1	Propranolol	#N/A	#N/A	#N/A
BD28_1	Propazine	#N/A	#N/A	#N/A
BD28_1	Pymetrozine	#N/A	#N/A	#N/A
BD28_1	Pyracarbolid	#N/A	#N/A	#N/A
BD28_1	Pyraclostrobin	#N/A	#N/A	#N/A
BD28_1	Pyraflufen-ethyl	#N/A	#N/A	#N/A
BD28_1	Pyridaben	#N/A	#N/A	#N/A
BD28_1	Risperidone	#N/A	#N/A	#N/A
BD28_1	Rizatriptan	#N/A	#N/A	#N/A
BD28_1	Ronidazole	#N/A	#N/A	#N/A
BD28_1	Roxithromycin	#N/A	#N/A	#N/A
BD28_1	Salbutamol	#N/A	#N/A	#N/A
BD28_1	Sertraline	#N/A	#N/A	#N/A
BD28_1	Simazine	#N/A	#N/A	#N/A
BD28_1	Spinosyn A	#N/A	#N/A	#N/A
BD28_1	Spinosyn D	#N/A	#N/A	#N/A
BD28_1	Sulfamerazine	<LOQ	<LOQ	<LOQ
BD28_1	Sulfamethoxazole	<LOQ	<LOQ	<LOQ
BD28_1	Sulfamonomethoxine	#N/A	#N/A	#N/A
BD28_1	Sulfapyridine	<LOQ	<LOQ	<LOQ
BD28_1	Sulfathiazole	#N/A	#N/A	#N/A
BD28_1	Sulfisoxazole	#N/A	#N/A	#N/A
BD28_1	Tacrine	#N/A	#N/A	#N/A
BD28_1	Tamsulosin	#N/A	#N/A	#N/A
BD28_1	Temazepam	#N/A	#N/A	#N/A
BD28_1	Thiacloprid	#N/A	#N/A	#N/A
BD28_1	Thiamethoxam	#N/A	#N/A	#N/A
BD28_1	Thiazopyr	#N/A	#N/A	#N/A
BD28_1	Timolol	<LOQ	<LOQ	<LOQ
BD28_1	Tramadol	1.10032	1.54297	<LOQ
BD28_1	Trimethoprim	1.16915	Det	1.16915
BD28_1	Valsartan	<LOQ	<LOQ	<LOQ
BD28_1	Venlafaxine	<LOQ	<LOQ	<LOQ
BD28_1	Verapamil	#N/A	#N/A	#N/A
BD28_1	Warfarin	#N/A	#N/A	#N/A
BD28_2	2-(Thiocyanomethylthio)benzothiazole	#N/A	#N/A	#N/A
BD28_2	2,4,6-Tris(dimethyamino)-1.3.5-triazine	#N/A	#N/A	#N/A
BD28_2	4-Fluoromethacationone	#N/A	#N/A	#N/A
BD28_2	4-Methylethcathinone	#N/A	#N/A	#N/A
BD28_2	Acetamiprid	<LOQ	<LOQ	<LOQ
BD28_2	Alprazolam	#N/A	#N/A	#N/A
BD28_2	Ametryn	#N/A	#N/A	#N/A
BD28_2	Amphetamine	#N/A	#N/A	#N/A
BD28_2	Antipyrine	#N/A	#N/A	#N/A
BD28_2	Atorvastatin	#N/A	#N/A	#N/A
BD28_2	Atrazine	#N/A	#N/A	#N/A
BD28_2	Benoxacor	#N/A	#N/A	#N/A
BD28_2	Bensulide	#N/A	#N/A	#N/A
BD28_2	Benzatropine	#N/A	#N/A	#N/A
BD28_2	Benzoylecgonine, BZE	Det	Det	Det
BD28_2	Betaxolol	#N/A	#N/A	#N/A
BD28_2	Bezafibrate	<LOQ	<LOQ	<LOQ
BD28_2	Bisoprolol	#N/A	#N/A	#N/A
BD28_2	Bupropion	#N/A	#N/A	#N/A
BD28_2	Buspirone	#N/A	#N/A	#N/A
BD28_2	Carazolol	#N/A	#N/A	#N/A
BD28_2	Carbamazepine	Det	Det	Det
BD28_2	Carboxine	#N/A	#N/A	#N/A
BD28_2	Celecoxib	#N/A	#N/A	#N/A
BD28_2	Cilazapril	#N/A	#N/A	#N/A
BD28_2	Citalopram	#N/A	#N/A	#N/A
BD28_2	Clarithromycin	#N/A	#N/A	#N/A
BD28_2	Clodinafop-propargyl	#N/A	#N/A	#N/A
BD28_2	Clopidogrel	#N/A	#N/A	#N/A
BD28_2	Clothianidin	#N/A	#N/A	#N/A
BD28_2	Clozapine	#N/A	#N/A	#N/A
BD28_2	Cocaine	#N/A	#N/A	#N/A
BD28_2	Cycluron	#N/A	#N/A	#N/A
BD28_2	Cycloxyidim	#N/A	#N/A	#N/A
BD28_2	Cyromazine	#N/A	#N/A	#N/A
BD28_2	Diazepam	#N/A	#N/A	#N/A
BD28_2	Diclofenac	#N/A	#N/A	#N/A
BD28_2	Diflubenzuron	#N/A	#N/A	#N/A
BD28_2	Dimethametryn	#N/A	#N/A	#N/A
BD28_2	Dimethomorph	<LOQ	<LOQ	<LOQ
BD28_2	Diuron (DCMU)	#N/A	#N/A	#N/A
BD28_2	Ethirimol	#N/A	#N/A	#N/A
BD28_2	Fenofibrate	#N/A	#N/A	#N/A
BD28_2	Fenoxaprop-ethyl	#N/A	#N/A	#N/A
BD28_2	Fenuron	<LOQ	<LOQ	<LOQ
BD28_2	Flufenoxuron	#N/A	#N/A	#N/A
BD28_2	Fluoxetine	#N/A	#N/A	#N/A
BD28_2	Flurochloridone	#N/A	#N/A	#N/A
BD28_2	Flutamide	#N/A	#N/A	#N/A
BD28_2	Flutolanil	#N/A	#N/A	#N/A
BD28_2	Fuberidazole	#N/A	#N/A	#N/A
BD28_2	Gemfibrozil	#N/A	#N/A	#N/A
BD28_2	Haloperidol	#N/A	#N/A	#N/A
BD28_2	Hydrochlorothiazide	#N/A	#N/A	#N/A
BD28_2	Imidacloprid	#N/A	#N/A	#N/A
BD28_2	Isocarbamid	#N/A	#N/A	#N/A
BD28_2	Isradipine	#N/A	#N/A	#N/A
BD28_2	Josamycin	#N/A	#N/A	#N/A
BD28_2	Ketamine	<LOQ	<LOQ	<LOQ
BD28_2	Ketoconazole	#N/A	#N/A	#N/A
BD28_2	Ketotifen	#N/A	#N/A	#N/A
BD28_2	Levamisole	#N/A	#N/A	#N/A
BD28_2	Levocabastine	#N/A	#N/A	#N/A
BD28_2	Lidocaine	<LOQ	<LOQ	<LOQ
BD28_2	Lincomycin	#N/A	#N/A	#N/A
BD28_2	MDMA	#N/A	#N/A	#N/A
BD28_2	Meclizine	#N/A	#N/A	#N/A
BD28_2	Medroxyprogesterone	#N/A	#N/A	#N/A
BD28_2	Mefenamic acid	#N/A	#N/A	#N/A
BD28_2	Memantine	<LOQ	<LOQ	<LOQ
BD28_2	Mephedrone	#N/A	#N/A	#N/A
BD28_2	Mephosfolan	#N/A	#N/A	#N/A
BD28_2	Methamphetamine	#N/A	#N/A	#N/A
BD28_2	Methcathinone	#N/A	#N/A	#N/A
BD28_2	Methedrone	#N/A	#N/A	#N/A
BD28_2	Methylphenidate	#N/A	#N/A	#N/A
BD28_2	Metoprolol	<LOQ	<LOQ	<LOQ
BD28_2	Morphine	<LOQ	<LOQ	<LOQ
BD28_2	Nadolol	#N/A	#N/A	#N/A
BD28_2	Naproxen	<LOQ	<LOQ	<LOQ
BD28_2	Nicotine	33.1133	#N/A	33.1133
BD28_2	Nifedipine	#N/A	#N/A	#N/A
BD28_2	Nordiazepam	#N/A	#N/A	#N/A
BD28_2	Norethisterone	#N/A	#N/A	#N/A
BD28_2	Nortriptyline	#N/A	#N/A	#N/A
BD28_2	Orphenadrine	#N/A	#N/A	#N/A
BD28_2	Oxazepam	#N/A	#N/A	#N/A
BD28_2	Oxycarboxin	#N/A	#N/A	#N/A
BD28_2	Oxycodone	#N/A	#N/A	#N/A
BD28_2	Picoxystrobin	#N/A	#N/A	#N/A
BD28_2	Piperophos	#N/A	#N/A	#N/A
BD28_2	Pirenzipine	#N/A	#N/A	#N/A
BD28_2	Pretilachlor	#N/A	#N/A	#N/A
BD28_2	Prodiamine	#N/A	#N/A	#N/A
BD28_2	Prometon	#N/A	#N/A	#N/A
BD28_2	Propamocarb	#N/A	#N/A	#N/A
BD28_2	Propranolol	#N/A	#N/A	#N/A
BD28_2	Propazine	#N/A	#N/A	#N/A
BD28_2	Pymetrozine	#N/A	#N/A	#N/A
BD28_2	Pyracarbolid	#N/A	#N/A	#N/A
BD28_2	Pyraclostrobin	#N/A	#N/A	#N/A
BD28_2	Pyraflufen-ethyl	#N/A	#N/A	#N/A
BD28_2	Pyridaben	#N/A	#N/A	#N/A
BD28_2	Risperidone	#N/A	#N/A	#N/A
BD28_2	Rizatriptan	#N/A	#N/A	#N/A
BD28_2	Ronidazole	#N/A	#N/A	#N/A
BD28_2	Roxithromycin	#N/A	#N/A	#N/A
BD28_2	Salbutamol	#N/A	#N/A	#N/A
BD28_2	Sertraline	#N/A	#N/A	#N/A
BD28_2	Simazine	#N/A	#N/A	#N/A
BD28_2	Spinosyn A	#N/A	#N/A	#N/A
BD28_2	Spinosyn D	#N/A	#N/A	#N/A
BD28_2	Sulfamerazine	<LOQ	<LOQ	<LOQ
BD28_2	Sulfamethoxazole	<LOQ	<LOQ	<LOQ
BD28_2	Sulfamonomethoxine	#N/A	#N/A	#N/A
BD28_2	Sulfapyridine	<LOQ	<LOQ	<LOQ
BD28_2	Sulfathiazole	#N/A	#N/A	#N/A
BD28_2	Sulfisoxazole	#N/A	#N/A	#N/A
BD28_2	Tacrine	#N/A	#N/A	#N/A
BD28_2	Tamsulosin	#N/A	#N/A	#N/A
BD28_2	Temazepam	#N/A	#N/A	#N/A
BD28_2	Thiacloprid	#N/A	#N/A	#N/A
BD28_2	Thiamethoxam	#N/A	#N/A	#N/A
BD28_2	Thiazopyr	#N/A	#N/A	#N/A
BD28_2	Timolol	#N/A	#N/A	#N/A
BD28_2	Tramadol	<LOQ	<LOQ	<LOQ
BD28_2	Trimethoprim	0.745283	#N/A	0.745283
BD28_2	Valsartan	<LOQ	<LOQ	<LOQ
BD28_2	Venlafaxine	<LOQ	<LOQ	<LOQ
BD28_2	Verapamil	#N/A	#N/A	#N/A
BD28_2	Warfarin	#N/A	#N/A	#N/A
BD28_3	2-(Thiocyanomethylthio)benzothiazole	#N/A	#N/A	#N/A
BD28_3	2,4,6-Tris(dimethyamino)-1.3.5-triazine	#N/A	#N/A	#N/A
BD28_3	4-Fluoromethacationone	#N/A	#N/A	#N/A
BD28_3	4-Methylethcathinone	#N/A	#N/A	#N/A
BD28_3	Acetamiprid	<LOQ	<LOQ	<LOQ
BD28_3	Alprazolam	#N/A	#N/A	#N/A
BD28_3	Ametryn	#N/A	#N/A	#N/A
BD28_3	Amphetamine	#N/A	#N/A	#N/A
BD28_3	Antipyrine	#N/A	#N/A	#N/A
BD28_3	Atorvastatin	#N/A	#N/A	#N/A
BD28_3	Atrazine	#N/A	#N/A	#N/A
BD28_3	Benoxacor	#N/A	#N/A	#N/A
BD28_3	Bensulide	#N/A	#N/A	#N/A
BD28_3	Benzatropine	#N/A	#N/A	#N/A
BD28_3	Benzoylecgonine, BZE	Det	Det	Det
BD28_3	Betaxolol	#N/A	#N/A	#N/A
BD28_3	Bezafibrate	#N/A	#N/A	#N/A
BD28_3	Bisoprolol	#N/A	#N/A	#N/A
BD28_3	Bupropion	#N/A	#N/A	#N/A
BD28_3	Buspirone	#N/A	#N/A	#N/A
BD28_3	Carazolol	#N/A	#N/A	#N/A
BD28_3	Carbamazepine	Det	Det	Det
BD28_3	Carboxine	#N/A	#N/A	#N/A
BD28_3	Celecoxib	#N/A	#N/A	#N/A
BD28_3	Cilazapril	#N/A	#N/A	#N/A
BD28_3	Citalopram	#N/A	#N/A	#N/A
BD28_3	Clarithromycin	#N/A	#N/A	#N/A
BD28_3	Clodinafop-propargyl	#N/A	#N/A	#N/A
BD28_3	Clopidogrel	#N/A	#N/A	#N/A
BD28_3	Clothianidin	#N/A	#N/A	#N/A
BD28_3	Clozapine	#N/A	#N/A	#N/A
BD28_3	Cocaine	#N/A	#N/A	#N/A
BD28_3	Cycluron	#N/A	#N/A	#N/A
BD28_3	Cycloxyidim	#N/A	#N/A	#N/A
BD28_3	Cyromazine	#N/A	#N/A	#N/A
BD28_3	Diazepam	#N/A	#N/A	#N/A
BD28_3	Diclofenac	#N/A	#N/A	#N/A
BD28_3	Diflubenzuron	#N/A	#N/A	#N/A
BD28_3	Dimethametryn	#N/A	#N/A	#N/A
BD28_3	Dimethomorph	#N/A	#N/A	#N/A
BD28_3	Diuron (DCMU)	#N/A	#N/A	#N/A
BD28_3	Ethirimol	#N/A	#N/A	#N/A
BD28_3	Fenofibrate	#N/A	#N/A	#N/A
BD28_3	Fenoxaprop-ethyl	#N/A	#N/A	#N/A
BD28_3	Fenuron	<LOQ	<LOQ	<LOQ
BD28_3	Flufenoxuron	#N/A	#N/A	#N/A
BD28_3	Fluoxetine	#N/A	#N/A	#N/A
BD28_3	Flurochloridone	#N/A	#N/A	#N/A
BD28_3	Flutamide	#N/A	#N/A	#N/A
BD28_3	Flutolanil	#N/A	#N/A	#N/A
BD28_3	Fuberidazole	#N/A	#N/A	#N/A
BD28_3	Gemfibrozil	#N/A	#N/A	#N/A
BD28_3	Haloperidol	#N/A	#N/A	#N/A
BD28_3	Hydrochlorothiazide	#N/A	#N/A	#N/A
BD28_3	Imidacloprid	#N/A	#N/A	#N/A
BD28_3	Isocarbamid	#N/A	#N/A	#N/A
BD28_3	Isradipine	#N/A	#N/A	#N/A
BD28_3	Josamycin	#N/A	#N/A	#N/A
BD28_3	Ketamine	<LOQ	<LOQ	<LOQ
BD28_3	Ketoconazole	#N/A	#N/A	#N/A
BD28_3	Ketotifen	#N/A	#N/A	#N/A
BD28_3	Levamisole	#N/A	#N/A	#N/A
BD28_3	Levocabastine	#N/A	#N/A	#N/A
BD28_3	Lidocaine	<LOQ	<LOQ	<LOQ
BD28_3	Lincomycin	#N/A	#N/A	#N/A
BD28_3	MDMA	#N/A	#N/A	#N/A
BD28_3	Meclizine	#N/A	#N/A	#N/A
BD28_3	Medroxyprogesterone	#N/A	#N/A	#N/A
BD28_3	Mefenamic acid	#N/A	#N/A	#N/A
BD28_3	Memantine	<LOQ	<LOQ	<LOQ
BD28_3	Mephedrone	#N/A	#N/A	#N/A
BD28_3	Mephosfolan	#N/A	#N/A	#N/A
BD28_3	Methamphetamine	#N/A	#N/A	#N/A
BD28_3	Methcathinone	#N/A	#N/A	#N/A
BD28_3	Methedrone	#N/A	#N/A	#N/A
BD28_3	Methylphenidate	#N/A	#N/A	#N/A
BD28_3	Metoprolol	#N/A	#N/A	#N/A
BD28_3	Morphine	<LOQ	<LOQ	<LOQ
BD28_3	Nadolol	#N/A	#N/A	#N/A
BD28_3	Naproxen	#N/A	#N/A	#N/A
BD28_3	Nicotine	14.1601	#N/A	14.1601
BD28_3	Nifedipine	#N/A	#N/A	#N/A
BD28_3	Nordiazepam	#N/A	#N/A	#N/A
BD28_3	Norethisterone	#N/A	#N/A	#N/A
BD28_3	Nortriptyline	#N/A	#N/A	#N/A
BD28_3	Orphenadrine	#N/A	#N/A	#N/A
BD28_3	Oxazepam	#N/A	#N/A	#N/A
BD28_3	Oxycarboxin	#N/A	#N/A	#N/A
BD28_3	Oxycodone	#N/A	#N/A	#N/A
BD28_3	Picoxystrobin	#N/A	#N/A	#N/A
BD28_3	Piperophos	#N/A	#N/A	#N/A
BD28_3	Pirenzipine	#N/A	#N/A	#N/A
BD28_3	Pretilachlor	#N/A	#N/A	#N/A
BD28_3	Prodiamine	#N/A	#N/A	#N/A
BD28_3	Prometon	#N/A	#N/A	#N/A
BD28_3	Propamocarb	<LOQ	<LOQ	<LOQ
BD28_3	Propranolol	#N/A	#N/A	#N/A
BD28_3	Propazine	#N/A	#N/A	#N/A
BD28_3	Pymetrozine	#N/A	#N/A	#N/A
BD28_3	Pyracarbolid	#N/A	#N/A	#N/A
BD28_3	Pyraclostrobin	#N/A	#N/A	#N/A
BD28_3	Pyraflufen-ethyl	#N/A	#N/A	#N/A
BD28_3	Pyridaben	#N/A	#N/A	#N/A
BD28_3	Risperidone	#N/A	#N/A	#N/A
BD28_3	Rizatriptan	#N/A	#N/A	#N/A
BD28_3	Ronidazole	#N/A	#N/A	#N/A
BD28_3	Roxithromycin	#N/A	#N/A	#N/A
BD28_3	Salbutamol	#N/A	#N/A	#N/A
BD28_3	Sertraline	#N/A	#N/A	#N/A
BD28_3	Simazine	<LOQ	<LOQ	<LOQ
BD28_3	Spinosyn A	#N/A	#N/A	#N/A
BD28_3	Spinosyn D	#N/A	#N/A	#N/A
BD28_3	Sulfamerazine	#N/A	#N/A	#N/A
BD28_3	Sulfamethoxazole	<LOQ	<LOQ	<LOQ
BD28_3	Sulfamonomethoxine	#N/A	#N/A	#N/A
BD28_3	Sulfapyridine	<LOQ	<LOQ	<LOQ
BD28_3	Sulfathiazole	#N/A	#N/A	#N/A
BD28_3	Sulfisoxazole	#N/A	#N/A	#N/A
BD28_3	Tacrine	#N/A	#N/A	#N/A
BD28_3	Tamsulosin	#N/A	#N/A	#N/A
BD28_3	Temazepam	#N/A	#N/A	#N/A
BD28_3	Thiacloprid	#N/A	#N/A	#N/A
BD28_3	Thiamethoxam	#N/A	#N/A	#N/A
BD28_3	Thiazopyr	#N/A	#N/A	#N/A
BD28_3	Timolol	#N/A	#N/A	#N/A
BD28_3	Tramadol	<LOQ	<LOQ	<LOQ
BD28_3	Trimethoprim	0.748602	#N/A	0.748602
BD28_3	Valsartan	<LOQ	<LOQ	<LOQ
BD28_3	Venlafaxine	<LOQ	<LOQ	<LOQ
BD28_3	Verapamil	#N/A	#N/A	#N/A
BD28_3	Warfarin	#N/A	#N/A	#N/A
BD29_1	2-(Thiocyanomethylthio)benzothiazole	#N/A	#N/A	#N/A
BD29_1	2,4,6-Tris(dimethyamino)-1.3.5-triazine	#N/A	#N/A	#N/A
BD29_1	4-Fluoromethacationone	#N/A	#N/A	#N/A
BD29_1	4-Methylethcathinone	#N/A	#N/A	#N/A
BD29_1	Acetamiprid	<LOQ	<LOQ	<LOQ
BD29_1	Alprazolam	#N/A	#N/A	#N/A
BD29_1	Ametryn	#N/A	#N/A	#N/A
BD29_1	Amphetamine	#N/A	#N/A	#N/A
BD29_1	Antipyrine	#N/A	#N/A	#N/A
BD29_1	Atorvastatin	#N/A	#N/A	#N/A
BD29_1	Atrazine	#N/A	#N/A	#N/A
BD29_1	Benoxacor	#N/A	#N/A	#N/A
BD29_1	Bensulide	#N/A	#N/A	#N/A
BD29_1	Benzatropine	#N/A	#N/A	#N/A
BD29_1	Benzoylecgonine, BZE	Det	Det	Det
BD29_1	Betaxolol	#N/A	#N/A	#N/A
BD29_1	Bezafibrate	<LOQ	<LOQ	<LOQ
BD29_1	Bisoprolol	#N/A	#N/A	#N/A
BD29_1	Bupropion	#N/A	#N/A	#N/A
BD29_1	Buspirone	#N/A	#N/A	#N/A
BD29_1	Carazolol	#N/A	#N/A	#N/A
BD29_1	Carbamazepine	Det	Det	Det
BD29_1	Carboxine	#N/A	#N/A	#N/A
BD29_1	Celecoxib	#N/A	#N/A	#N/A
BD29_1	Cilazapril	#N/A	#N/A	#N/A
BD29_1	Citalopram	#N/A	#N/A	#N/A
BD29_1	Clarithromycin	#N/A	#N/A	#N/A
BD29_1	Clodinafop-propargyl	#N/A	#N/A	#N/A
BD29_1	Clopidogrel	#N/A	#N/A	#N/A
BD29_1	Clothianidin	#N/A	#N/A	#N/A
BD29_1	Clozapine	#N/A	#N/A	#N/A
BD29_1	Cocaine	#N/A	#N/A	#N/A
BD29_1	Cycluron	#N/A	#N/A	#N/A
BD29_1	Cycloxyidim	#N/A	#N/A	#N/A
BD29_1	Cyromazine	#N/A	#N/A	#N/A
BD29_1	Diazepam	#N/A	#N/A	#N/A
BD29_1	Diclofenac	#N/A	#N/A	#N/A
BD29_1	Diflubenzuron	#N/A	#N/A	#N/A
BD29_1	Dimethametryn	#N/A	#N/A	#N/A
BD29_1	Dimethomorph	#N/A	#N/A	#N/A
BD29_1	Diuron (DCMU)	#N/A	#N/A	#N/A
BD29_1	Ethirimol	#N/A	#N/A	#N/A
BD29_1	Fenofibrate	#N/A	#N/A	#N/A
BD29_1	Fenoxaprop-ethyl	#N/A	#N/A	#N/A
BD29_1	Fenuron	<LOQ	<LOQ	<LOQ
BD29_1	Flufenoxuron	#N/A	#N/A	#N/A
BD29_1	Fluoxetine	#N/A	#N/A	#N/A
BD29_1	Flurochloridone	#N/A	#N/A	#N/A
BD29_1	Flutamide	#N/A	#N/A	#N/A
BD29_1	Flutolanil	#N/A	#N/A	#N/A
BD29_1	Fuberidazole	#N/A	#N/A	#N/A
BD29_1	Gemfibrozil	#N/A	#N/A	#N/A
BD29_1	Haloperidol	#N/A	#N/A	#N/A
BD29_1	Hydrochlorothiazide	#N/A	#N/A	#N/A
BD29_1	Imidacloprid	#N/A	#N/A	#N/A
BD29_1	Isocarbamid	#N/A	#N/A	#N/A
BD29_1	Isradipine	#N/A	#N/A	#N/A
BD29_1	Josamycin	#N/A	#N/A	#N/A
BD29_1	Ketamine	<LOQ	<LOQ	<LOQ
BD29_1	Ketoconazole	#N/A	#N/A	#N/A
BD29_1	Ketotifen	#N/A	#N/A	#N/A
BD29_1	Levamisole	#N/A	#N/A	#N/A
BD29_1	Levocabastine	#N/A	#N/A	#N/A
BD29_1	Lidocaine	<LOQ	<LOQ	<LOQ
BD29_1	Lincomycin	#N/A	#N/A	#N/A
BD29_1	MDMA	#N/A	#N/A	#N/A
BD29_1	Meclizine	#N/A	#N/A	#N/A
BD29_1	Medroxyprogesterone	#N/A	#N/A	#N/A
BD29_1	Mefenamic acid	#N/A	#N/A	#N/A
BD29_1	Memantine	<LOQ	<LOQ	<LOQ
BD29_1	Mephedrone	#N/A	#N/A	#N/A
BD29_1	Mephosfolan	#N/A	#N/A	#N/A
BD29_1	Methamphetamine	#N/A	#N/A	#N/A
BD29_1	Methcathinone	#N/A	#N/A	#N/A
BD29_1	Methedrone	#N/A	#N/A	#N/A
BD29_1	Methylphenidate	#N/A	#N/A	#N/A
BD29_1	Metoprolol	#N/A	#N/A	#N/A
BD29_1	Morphine	<LOQ	<LOQ	<LOQ
BD29_1	Nadolol	#N/A	#N/A	#N/A
BD29_1	Naproxen	#N/A	#N/A	#N/A
BD29_1	Nicotine	15.6823	#N/A	15.6823
BD29_1	Nifedipine	#N/A	#N/A	#N/A
BD29_1	Nordiazepam	#N/A	#N/A	#N/A
BD29_1	Norethisterone	#N/A	#N/A	#N/A
BD29_1	Nortriptyline	#N/A	#N/A	#N/A
BD29_1	Orphenadrine	#N/A	#N/A	#N/A
BD29_1	Oxazepam	#N/A	#N/A	#N/A
BD29_1	Oxycarboxin	#N/A	#N/A	#N/A
BD29_1	Oxycodone	#N/A	#N/A	#N/A
BD29_1	Picoxystrobin	#N/A	#N/A	#N/A
BD29_1	Piperophos	#N/A	#N/A	#N/A
BD29_1	Pirenzipine	#N/A	#N/A	#N/A
BD29_1	Pretilachlor	#N/A	#N/A	#N/A
BD29_1	Prodiamine	#N/A	#N/A	#N/A
BD29_1	Prometon	#N/A	#N/A	#N/A
BD29_1	Propamocarb	<LOQ	<LOQ	<LOQ
BD29_1	Propranolol	#N/A	#N/A	#N/A
BD29_1	Propazine	#N/A	#N/A	#N/A
BD29_1	Pymetrozine	#N/A	#N/A	#N/A
BD29_1	Pyracarbolid	#N/A	#N/A	#N/A
BD29_1	Pyraclostrobin	#N/A	#N/A	#N/A
BD29_1	Pyraflufen-ethyl	#N/A	#N/A	#N/A
BD29_1	Pyridaben	#N/A	#N/A	#N/A
BD29_1	Risperidone	#N/A	#N/A	#N/A
BD29_1	Rizatriptan	#N/A	#N/A	#N/A
BD29_1	Ronidazole	#N/A	#N/A	#N/A
BD29_1	Roxithromycin	#N/A	#N/A	#N/A
BD29_1	Salbutamol	#N/A	#N/A	#N/A
BD29_1	Sertraline	#N/A	#N/A	#N/A
BD29_1	Simazine	#N/A	#N/A	#N/A
BD29_1	Spinosyn A	#N/A	#N/A	#N/A
BD29_1	Spinosyn D	#N/A	#N/A	#N/A
BD29_1	Sulfamerazine	#N/A	#N/A	#N/A
BD29_1	Sulfamethoxazole	<LOQ	<LOQ	<LOQ
BD29_1	Sulfamonomethoxine	#N/A	#N/A	#N/A
BD29_1	Sulfapyridine	<LOQ	<LOQ	<LOQ
BD29_1	Sulfathiazole	#N/A	#N/A	#N/A
BD29_1	Sulfisoxazole	#N/A	#N/A	#N/A
BD29_1	Tacrine	#N/A	#N/A	#N/A
BD29_1	Tamsulosin	#N/A	#N/A	#N/A
BD29_1	Temazepam	#N/A	#N/A	#N/A
BD29_1	Thiacloprid	#N/A	#N/A	#N/A
BD29_1	Thiamethoxam	#N/A	#N/A	#N/A
BD29_1	Thiazopyr	#N/A	#N/A	#N/A
BD29_1	Timolol	#N/A	#N/A	#N/A
BD29_1	Tramadol	<LOQ	<LOQ	<LOQ
BD29_1	Trimethoprim	1.00252	#N/A	1.00252
BD29_1	Valsartan	2.23732	#N/A	2.23732
BD29_1	Venlafaxine	<LOQ	<LOQ	<LOQ
BD29_1	Verapamil	#N/A	#N/A	#N/A
BD29_1	Warfarin	#N/A	#N/A	#N/A
BD29_2	2-(Thiocyanomethylthio)benzothiazole	#N/A	#N/A	#N/A
BD29_2	2,4,6-Tris(dimethyamino)-1.3.5-triazine	#N/A	#N/A	#N/A
BD29_2	4-Fluoromethacationone	#N/A	#N/A	#N/A
BD29_2	4-Methylethcathinone	#N/A	#N/A	#N/A
BD29_2	Acetamiprid	#N/A	#N/A	#N/A
BD29_2	Alprazolam	#N/A	#N/A	#N/A
BD29_2	Ametryn	#N/A	#N/A	#N/A
BD29_2	Amphetamine	#N/A	#N/A	#N/A
BD29_2	Antipyrine	#N/A	#N/A	#N/A
BD29_2	Atorvastatin	#N/A	#N/A	#N/A
BD29_2	Atrazine	#N/A	#N/A	#N/A
BD29_2	Benoxacor	#N/A	#N/A	#N/A
BD29_2	Bensulide	#N/A	#N/A	#N/A
BD29_2	Benzatropine	#N/A	#N/A	#N/A
BD29_2	Benzoylecgonine, BZE	Det	Det	Det
BD29_2	Betaxolol	#N/A	#N/A	#N/A
BD29_2	Bezafibrate	#N/A	#N/A	#N/A
BD29_2	Bisoprolol	#N/A	#N/A	#N/A
BD29_2	Bupropion	#N/A	#N/A	#N/A
BD29_2	Buspirone	#N/A	#N/A	#N/A
BD29_2	Carazolol	#N/A	#N/A	#N/A
BD29_2	Carbamazepine	Det	Det	Det
BD29_2	Carboxine	#N/A	#N/A	#N/A
BD29_2	Celecoxib	#N/A	#N/A	#N/A
BD29_2	Cilazapril	#N/A	#N/A	#N/A
BD29_2	Citalopram	#N/A	#N/A	#N/A
BD29_2	Clarithromycin	#N/A	#N/A	#N/A
BD29_2	Clodinafop-propargyl	#N/A	#N/A	#N/A
BD29_2	Clopidogrel	#N/A	#N/A	#N/A
BD29_2	Clothianidin	#N/A	#N/A	#N/A
BD29_2	Clozapine	#N/A	#N/A	#N/A
BD29_2	Cocaine	#N/A	#N/A	#N/A
BD29_2	Cycluron	#N/A	#N/A	#N/A
BD29_2	Cycloxyidim	#N/A	#N/A	#N/A
BD29_2	Cyromazine	#N/A	#N/A	#N/A
BD29_2	Diazepam	#N/A	#N/A	#N/A
BD29_2	Diclofenac	#N/A	#N/A	#N/A
BD29_2	Diflubenzuron	#N/A	#N/A	#N/A
BD29_2	Dimethametryn	#N/A	#N/A	#N/A
BD29_2	Dimethomorph	<LOQ	<LOQ	<LOQ
BD29_2	Diuron (DCMU)	#N/A	#N/A	#N/A
BD29_2	Ethirimol	#N/A	#N/A	#N/A
BD29_2	Fenofibrate	#N/A	#N/A	#N/A
BD29_2	Fenoxaprop-ethyl	#N/A	#N/A	#N/A
BD29_2	Fenuron	<LOQ	<LOQ	<LOQ
BD29_2	Flufenoxuron	#N/A	#N/A	#N/A
BD29_2	Fluoxetine	#N/A	#N/A	#N/A
BD29_2	Flurochloridone	#N/A	#N/A	#N/A
BD29_2	Flutamide	#N/A	#N/A	#N/A
BD29_2	Flutolanil	#N/A	#N/A	#N/A
BD29_2	Fuberidazole	#N/A	#N/A	#N/A
BD29_2	Gemfibrozil	#N/A	#N/A	#N/A
BD29_2	Haloperidol	#N/A	#N/A	#N/A
BD29_2	Hydrochlorothiazide	#N/A	#N/A	#N/A
BD29_2	Imidacloprid	#N/A	#N/A	#N/A
BD29_2	Isocarbamid	#N/A	#N/A	#N/A
BD29_2	Isradipine	#N/A	#N/A	#N/A
BD29_2	Josamycin	#N/A	#N/A	#N/A
BD29_2	Ketamine	<LOQ	<LOQ	<LOQ
BD29_2	Ketoconazole	#N/A	#N/A	#N/A
BD29_2	Ketotifen	#N/A	#N/A	#N/A
BD29_2	Levamisole	#N/A	#N/A	#N/A
BD29_2	Levocabastine	#N/A	#N/A	#N/A
BD29_2	Lidocaine	<LOQ	<LOQ	<LOQ
BD29_2	Lincomycin	#N/A	#N/A	#N/A
BD29_2	MDMA	#N/A	#N/A	#N/A
BD29_2	Meclizine	#N/A	#N/A	#N/A
BD29_2	Medroxyprogesterone	#N/A	#N/A	#N/A
BD29_2	Mefenamic acid	#N/A	#N/A	#N/A
BD29_2	Memantine	#N/A	#N/A	#N/A
BD29_2	Mephedrone	#N/A	#N/A	#N/A
BD29_2	Mephosfolan	#N/A	#N/A	#N/A
BD29_2	Methamphetamine	#N/A	#N/A	#N/A
BD29_2	Methcathinone	#N/A	#N/A	#N/A
BD29_2	Methedrone	#N/A	#N/A	#N/A
BD29_2	Methylphenidate	#N/A	#N/A	#N/A
BD29_2	Metoprolol	<LOQ	<LOQ	<LOQ
BD29_2	Morphine	<LOQ	<LOQ	<LOQ
BD29_2	Nadolol	#N/A	#N/A	#N/A
BD29_2	Naproxen	#N/A	#N/A	#N/A
BD29_2	Nicotine	12.494	#N/A	12.494
BD29_2	Nifedipine	#N/A	#N/A	#N/A
BD29_2	Nordiazepam	#N/A	#N/A	#N/A
BD29_2	Norethisterone	#N/A	#N/A	#N/A
BD29_2	Nortriptyline	#N/A	#N/A	#N/A
BD29_2	Orphenadrine	#N/A	#N/A	#N/A
BD29_2	Oxazepam	#N/A	#N/A	#N/A
BD29_2	Oxycarboxin	#N/A	#N/A	#N/A
BD29_2	Oxycodone	#N/A	#N/A	#N/A
BD29_2	Picoxystrobin	#N/A	#N/A	#N/A
BD29_2	Piperophos	#N/A	#N/A	#N/A
BD29_2	Pirenzipine	#N/A	#N/A	#N/A
BD29_2	Pretilachlor	#N/A	#N/A	#N/A
BD29_2	Prodiamine	#N/A	#N/A	#N/A
BD29_2	Prometon	#N/A	#N/A	#N/A
BD29_2	Propamocarb	#N/A	#N/A	#N/A
BD29_2	Propranolol	#N/A	#N/A	#N/A
BD29_2	Propazine	#N/A	#N/A	#N/A
BD29_2	Pymetrozine	#N/A	#N/A	#N/A
BD29_2	Pyracarbolid	#N/A	#N/A	#N/A
BD29_2	Pyraclostrobin	#N/A	#N/A	#N/A
BD29_2	Pyraflufen-ethyl	#N/A	#N/A	#N/A
BD29_2	Pyridaben	#N/A	#N/A	#N/A
BD29_2	Risperidone	#N/A	#N/A	#N/A
BD29_2	Rizatriptan	#N/A	#N/A	#N/A
BD29_2	Ronidazole	#N/A	#N/A	#N/A
BD29_2	Roxithromycin	#N/A	#N/A	#N/A
BD29_2	Salbutamol	#N/A	#N/A	#N/A
BD29_2	Sertraline	#N/A	#N/A	#N/A
BD29_2	Simazine	<LOQ	<LOQ	<LOQ
BD29_2	Spinosyn A	#N/A	#N/A	#N/A
BD29_2	Spinosyn D	#N/A	#N/A	#N/A
BD29_2	Sulfamerazine	<LOQ	<LOQ	<LOQ
BD29_2	Sulfamethoxazole	<LOQ	<LOQ	<LOQ
BD29_2	Sulfamonomethoxine	#N/A	#N/A	#N/A
BD29_2	Sulfapyridine	<LOQ	<LOQ	<LOQ
BD29_2	Sulfathiazole	#N/A	#N/A	#N/A
BD29_2	Sulfisoxazole	#N/A	#N/A	#N/A
BD29_2	Tacrine	#N/A	#N/A	#N/A
BD29_2	Tamsulosin	#N/A	#N/A	#N/A
BD29_2	Temazepam	#N/A	#N/A	#N/A
BD29_2	Thiacloprid	#N/A	#N/A	#N/A
BD29_2	Thiamethoxam	#N/A	#N/A	#N/A
BD29_2	Thiazopyr	#N/A	#N/A	#N/A
BD29_2	Timolol	#N/A	#N/A	#N/A
BD29_2	Tramadol	<LOQ	<LOQ	<LOQ
BD29_2	Trimethoprim	<LOQ	<LOQ	<LOQ
BD29_2	Valsartan	<LOQ	<LOQ	<LOQ
BD29_2	Venlafaxine	<LOQ	<LOQ	<LOQ
BD29_2	Verapamil	#N/A	#N/A	#N/A
BD29_2	Warfarin	#N/A	#N/A	#N/A
BD29_3	2-(Thiocyanomethylthio)benzothiazole	#N/A	#N/A	#N/A
BD29_3	2,4,6-Tris(dimethyamino)-1.3.5-triazine	#N/A	#N/A	#N/A
BD29_3	4-Fluoromethacationone	#N/A	#N/A	#N/A
BD29_3	4-Methylethcathinone	#N/A	#N/A	#N/A
BD29_3	Acetamiprid	9.81103	#REF!	9.81103
BD29_3	Alprazolam	#N/A	#N/A	#N/A
BD29_3	Ametryn	#N/A	#N/A	#N/A
BD29_3	Amphetamine	#N/A	#N/A	#N/A
BD29_3	Antipyrine	#N/A	#N/A	#N/A
BD29_3	Atorvastatin	#N/A	#N/A	#N/A
BD29_3	Atrazine	#N/A	#N/A	#N/A
BD29_3	Benoxacor	#N/A	#N/A	#N/A
BD29_3	Bensulide	#N/A	#N/A	#N/A
BD29_3	Benzatropine	#N/A	#N/A	#N/A
BD29_3	Benzoylecgonine, BZE	Det	Det	Det
BD29_3	Betaxolol	#N/A	#N/A	#N/A
BD29_3	Bezafibrate	<LOQ	<LOQ	<LOQ
BD29_3	Bisoprolol	#N/A	#N/A	#N/A
BD29_3	Bupropion	#N/A	#N/A	#N/A
BD29_3	Buspirone	#N/A	#N/A	#N/A
BD29_3	Carazolol	#N/A	#N/A	#N/A
BD29_3	Carbamazepine	Det	Det	Det
BD29_3	Carboxine	#N/A	#N/A	#N/A
BD29_3	Celecoxib	#N/A	#N/A	#N/A
BD29_3	Cilazapril	#N/A	#N/A	#N/A
BD29_3	Citalopram	#N/A	#N/A	#N/A
BD29_3	Clarithromycin	#N/A	#N/A	#N/A
BD29_3	Clodinafop-propargyl	#N/A	#N/A	#N/A
BD29_3	Clopidogrel	#N/A	#N/A	#N/A
BD29_3	Clothianidin	#N/A	#N/A	#N/A
BD29_3	Clozapine	#N/A	#N/A	#N/A
BD29_3	Cocaine	#N/A	#N/A	#N/A
BD29_3	Cycluron	#N/A	#N/A	#N/A
BD29_3	Cycloxyidim	#N/A	#N/A	#N/A
BD29_3	Cyromazine	#N/A	#N/A	#N/A
BD29_3	Diazepam	#N/A	#N/A	#N/A
BD29_3	Diclofenac	#N/A	#N/A	#N/A
BD29_3	Diflubenzuron	#N/A	#N/A	#N/A
BD29_3	Dimethametryn	#N/A	#N/A	#N/A
BD29_3	Dimethomorph	#N/A	#N/A	#N/A
BD29_3	Diuron (DCMU)	#N/A	#N/A	#N/A
BD29_3	Ethirimol	#N/A	#N/A	#N/A
BD29_3	Fenofibrate	#N/A	#N/A	#N/A
BD29_3	Fenoxaprop-ethyl	#N/A	#N/A	#N/A
BD29_3	Fenuron	<LOQ	<LOQ	<LOQ
BD29_3	Flufenoxuron	#N/A	#N/A	#N/A
BD29_3	Fluoxetine	#N/A	#N/A	#N/A
BD29_3	Flurochloridone	#N/A	#N/A	#N/A
BD29_3	Flutamide	#N/A	#N/A	#N/A
BD29_3	Flutolanil	#N/A	#N/A	#N/A
BD29_3	Fuberidazole	#N/A	#N/A	#N/A
BD29_3	Gemfibrozil	#N/A	#N/A	#N/A
BD29_3	Haloperidol	#N/A	#N/A	#N/A
BD29_3	Hydrochlorothiazide	#N/A	#N/A	#N/A
BD29_3	Imidacloprid	<LOQ	<LOQ	<LOQ
BD29_3	Isocarbamid	#N/A	#N/A	#N/A
BD29_3	Isradipine	#N/A	#N/A	#N/A
BD29_3	Josamycin	#N/A	#N/A	#N/A
BD29_3	Ketamine	<LOQ	<LOQ	<LOQ
BD29_3	Ketoconazole	#N/A	#N/A	#N/A
BD29_3	Ketotifen	#N/A	#N/A	#N/A
BD29_3	Levamisole	#N/A	#N/A	#N/A
BD29_3	Levocabastine	#N/A	#N/A	#N/A
BD29_3	Lidocaine	<LOQ	<LOQ	<LOQ
BD29_3	Lincomycin	#N/A	#N/A	#N/A
BD29_3	MDMA	#N/A	#N/A	#N/A
BD29_3	Meclizine	#N/A	#N/A	#N/A
BD29_3	Medroxyprogesterone	#N/A	#N/A	#N/A
BD29_3	Mefenamic acid	#N/A	#N/A	#N/A
BD29_3	Memantine	<LOQ	<LOQ	<LOQ
BD29_3	Mephedrone	#N/A	#N/A	#N/A
BD29_3	Mephosfolan	#N/A	#N/A	#N/A
BD29_3	Methamphetamine	#N/A	#N/A	#N/A
BD29_3	Methcathinone	#N/A	#N/A	#N/A
BD29_3	Methedrone	#N/A	#N/A	#N/A
BD29_3	Methylphenidate	#N/A	#N/A	#N/A
BD29_3	Metoprolol	#N/A	#N/A	#N/A
BD29_3	Morphine	<LOQ	<LOQ	<LOQ
BD29_3	Nadolol	#N/A	#N/A	#N/A
BD29_3	Naproxen	#N/A	#N/A	#N/A
BD29_3	Nicotine	23.3707	#N/A	23.3707
BD29_3	Nifedipine	#N/A	#N/A	#N/A
BD29_3	Nordiazepam	#N/A	#N/A	#N/A
BD29_3	Norethisterone	#N/A	#N/A	#N/A
BD29_3	Nortriptyline	#N/A	#N/A	#N/A
BD29_3	Orphenadrine	#N/A	#N/A	#N/A
BD29_3	Oxazepam	#N/A	#N/A	#N/A
BD29_3	Oxycarboxin	#N/A	#N/A	#N/A
BD29_3	Oxycodone	#N/A	#N/A	#N/A
BD29_3	Picoxystrobin	#N/A	#N/A	#N/A
BD29_3	Piperophos	#N/A	#N/A	#N/A
BD29_3	Pirenzipine	#N/A	#N/A	#N/A
BD29_3	Pretilachlor	#N/A	#N/A	#N/A
BD29_3	Prodiamine	#N/A	#N/A	#N/A
BD29_3	Prometon	#N/A	#N/A	#N/A
BD29_3	Propamocarb	<LOQ	<LOQ	<LOQ
BD29_3	Propranolol	#N/A	#N/A	#N/A
BD29_3	Propazine	#N/A	#N/A	#N/A
BD29_3	Pymetrozine	#N/A	#N/A	#N/A
BD29_3	Pyracarbolid	#N/A	#N/A	#N/A
BD29_3	Pyraclostrobin	#N/A	#N/A	#N/A
BD29_3	Pyraflufen-ethyl	#N/A	#N/A	#N/A
BD29_3	Pyridaben	#N/A	#N/A	#N/A
BD29_3	Risperidone	#N/A	#N/A	#N/A
BD29_3	Rizatriptan	#N/A	#N/A	#N/A
BD29_3	Ronidazole	#N/A	#N/A	#N/A
BD29_3	Roxithromycin	#N/A	#N/A	#N/A
BD29_3	Salbutamol	#N/A	#N/A	#N/A
BD29_3	Sertraline	#N/A	#N/A	#N/A
BD29_3	Simazine	#N/A	#N/A	#N/A
BD29_3	Spinosyn A	#N/A	#N/A	#N/A
BD29_3	Spinosyn D	#N/A	#N/A	#N/A
BD29_3	Sulfamerazine	#N/A	#N/A	#N/A
BD29_3	Sulfamethoxazole	<LOQ	<LOQ	<LOQ
BD29_3	Sulfamonomethoxine	#N/A	#N/A	#N/A
BD29_3	Sulfapyridine	<LOQ	<LOQ	<LOQ
BD29_3	Sulfathiazole	#N/A	#N/A	#N/A
BD29_3	Sulfisoxazole	#N/A	#N/A	#N/A
BD29_3	Tacrine	#N/A	#N/A	#N/A
BD29_3	Tamsulosin	#N/A	#N/A	#N/A
BD29_3	Temazepam	#N/A	#N/A	#N/A
BD29_3	Thiacloprid	#N/A	#N/A	#N/A
BD29_3	Thiamethoxam	#N/A	#N/A	#N/A
BD29_3	Thiazopyr	#N/A	#N/A	#N/A
BD29_3	Timolol	#N/A	#N/A	#N/A
BD29_3	Tramadol	<LOQ	<LOQ	<LOQ
BD29_3	Trimethoprim	1.55543	#N/A	1.55543
BD29_3	Valsartan	2.68655	#N/A	2.68655
BD29_3	Venlafaxine	<LOQ	<LOQ	<LOQ
BD29_3	Verapamil	#N/A	#N/A	#N/A
BD29_3	Warfarin	#N/A	#N/A	#N/A

## Sheet: LODLOQAutumn
Component Group Name	LOD	LOQ
2-(Thiocyanomethylthio)benzothiazole	35.7143	119.048
4-Methylethcathinone	1.72414	5.74713
Alprazolam	0.20979	0.699301
Ametryn	1.72414	5.74713
Amitriptyline	3.55384	11.8461
Amlodipine	0.731707	2.43902
Amphetamine	3	10
Atorvastatin	1.19329	3.97763
Atrazine	0.441176	1.47059
Azelnidipine	2.45902	8.19672
Azithromycin	0.0231993	0.077331
Azoxystrobin	0.306122	1.02041
Benoxacor	40.5405	135.135
Bensulide	18.2927	60.9756
Benzatropine	0.315789	1.05263
Benzoylecgonine, BZE	0.00184377	0.0061459
Betaxolol	0.566038	1.88679
Bezafibrate	0.725134	2.41711
Bisoprolol	0.0767629	0.255876
Bupropion	0.697674	2.32558
Buspirone	0.612245	2.04082
Carazolol	0.666667	2.22222
Carbamazepine	0.294336	0.98112
Carboxine	0.666667	2.22222
Carfentrazone-ethyl	0.524476	1.74825
Celecoxib	0.5	1.66667
Chloramphenicol	1.5625	5.20833
Cilazapril	0.357143	1.19048
Clarithromycin	0.950407	3.16802
Clodinafop-propargyl	0.697674	2.32558
Clopidogrel	2.17073	7.23577
Clothianidin	0.379747	1.26582
Clozapine	0.367896	1.22632
Cocaine	0.233622	0.778738
Cycluron	2.72727	9.09091
Cycloxyidim	0.32967	1.0989
Cymoxanil	2.38095	7.93651
Cyromazine	0.26087	0.869565
Diazepam	1.17188	3.90625
Diclofenac	0.790124	2.63375
Diflubenzuron	2.45902	8.19672
Dimethametryn	0.441176	1.47059
Dimethomorph	0.143541	0.478469
Diphenhydramine	0.944847	3.14949
Famoxadone	65.2174	217.391
Fenofibrate	0.652174	2.17391
Fenoxaprop-ethyl	1.57895	5.26316
Fenuron	0.152284	0.507614
Flufenoxuron	0.3125	1.04167
Fluoxetine	1.85809	6.19363
Flurochloridone	0.483871	1.6129
Flutamide	0.243902	0.813008
Fuberidazole	0.555556	1.85185
Gemfibrozil	0.857143	2.85714
Imidacloprid	0.5	1.66667
Isocarbamid	0.0182149	0.0607165
Isradipine	0.761421	2.53807
Ketamine	1.74033	5.80111
Ketoconazole	18.6335	62.1118
Ketotifen	0.576923	1.92308
Levocabastine	0.9375	3.125
Lidocaine	0.245943	0.819808
Lincomycin	0.147783	0.492611
MDMA	0.882353	2.94118
Meclizine	5.66038	18.8679
Medroxyprogesterone	2.11268	7.04225
Mefenamic acid	0.410959	1.36986
Memantine	0.679381	2.2646
Mephedrone	0.258621	0.862069
Mephosfolan	0.0353774	0.117925
Methamphetamine	0.283019	0.943396
Methcathinone	0.961538	3.20513
Methedrone	1.85185	6.17284
Methylphenidate	0.38961	1.2987
Morphine	0.240045	0.800149
Nadolol	0.0323222	0.107741
Naproxen	6.66578	22.2193
Nicotine	2.23724	7.45748
Nifedipine	1.1811	3.93701
Nordiazepam	0.416667	1.38889
Norethisterone	11.3636	37.8788
Nortriptyline	0.37037	1.23457
Orphenadrine	0.260337	0.86779
Oxamyl	0.5	1.66667
Oxazepam	2.94118	9.80392
Oxycarboxin	0.384615	1.28205
Oxycodone	2.11268	7.04225
Picoxystrobin	1.44231	4.80769
Piperophos	0.263158	0.877193
Pirenzipine	0.165746	0.552486
Pretilachlor	0.967742	3.22581
Prometryn	0.75	2.5
Propamocarb	0.0623701	0.2079
Propanolol	1.92121	6.40403
Propazine	4.41176	14.7059
Pymetrozine	0.0325733	0.108578
Pyracarbolid	0.123967	0.413223
Pyraclostrobin	0.227273	0.757576
Pyraflufen-ethyl	1.64835	5.49451
Pyridaben	4.28571	14.2857
Pyriproxyfen	7.69231	25.641
Risperidone	0.291262	0.970874
Rizatriptan	0.204082	0.680272
Ronidazole	0.365854	1.21951
Roxithromycin	0.37037	1.23457
Salbutamol	0.0794782	0.264927
Sertraline	4.16667	13.8889
Simazine	0.309278	1.03093
Spinosyn A	0.986842	3.28947
Spinosyn D	4.10959	13.6986
Spiramycin	3.94737	13.1579
Sulfamerazine	0.0928793	0.309598
Sulfamethazine	0.0553506	0.184502
Sulfamethoxazole	0.15286	0.509535
Sulfamonomethoxine	4.6875	15.625
Sulfapyridine	0.102538	0.341793
Sulfathiazole	0.3125	1.04167
Sulfisoxazole	0.277778	0.925926
Tacrine	0.0717703	0.239234
Tamsulosin	0.0925926	0.308642
Temazepam	0.3	1
Terfenadine	0.454545	1.51515
Thiacloprid	0.130435	0.434783
Thiamethoxam	0.394737	1.31579
Thiazopyr	1.42857	4.7619
Timolol	0.112782	0.37594
Tramadol	13.4052	44.6841
Trimethoprim	0.118404	0.39468
Valsartan	4.08878	13.6293
Venlafaxine	0.407694	1.35898
Warfarin	0.102389	0.341297
Ziprasidone	61.2245	204.082

## Sheet: LODLOQSpring
Component Group Name	LOD	LOQ
2-(Thiocyanomethylthio)benzothiazole	9.67742	32.2581
2,4,6-Tris(dimethyamino)-1.3.5-triazine	17.6471	58.8235
4-Fluoromethacationone	14.218	47.3934
4-Methylethcathinone	8.33333	27.7778
Acetamiprid	0.150451	0.501505
Alprazolam	0.171821	0.572738
Ametryn	0.714286	2.38095
Amphetamine	3.40909	11.3636
Antipyrine	0.669643	2.23214
Atorvastatin	4.28571	14.2857
Atrazine	0.390625	1.30208
Benoxacor	4.28571	14.2857
Bensulide	8.69565	28.9855
Benzatropine	3.125	10.4167
Benzoylecgonine, BZE	0.00252457	0.00841524
Betaxolol	0.724638	2.41546
Bezafibrate	0.122449	0.408163
Bisoprolol	0.060589	0.201963
Bupropion	0.321199	1.07066
Buspirone	1.875	6.25
Carazolol	0.566047	1.88682
Carbamazepine	0.0393494	0.131165
Carboxine	0.78534	2.6178
Celecoxib	2.72727	9.09091
Cilazapril	0.111082	0.370274
Citalopram	4.05405	13.5135
Clarithromycin	1.40187	4.6729
Clodinafop-propargyl	18.1818	60.6061
Clopidogrel	0.700935	2.33645
Clothianidin	0.129234	0.43078
Clozapine	0.793651	2.6455
Cocaine	0.719317	2.39772
Cycluron	0.59761	1.99203
Cycloxyidim	0.931677	3.10559
Cyromazine	0.40107	1.3369
Diazepam	0.877193	2.92398
Diclofenac	1.01051	3.36838
Diflubenzuron	1.31579	4.38596
Dimethametryn	0.196592	0.655308
Dimethomorph	0.396825	1.32275
Diuron (DCMU)	10.5263	35.0877
Ethirimol	4.41176	14.7059
Fenofibrate	2.20588	7.35294
Fenoxaprop-ethyl	9.52381	31.746
Fenuron	0.000709915	0.00236638
Flufenoxuron	2.72727	9.09091
Fluoxetine	2.58621	8.62069
Flurochloridone	0.517241	1.72414
Flutamide	0.166297	0.554324
Flutolanil	0.136737	0.455789
Fuberidazole	0.675676	2.25225
Gemfibrozil	1.2931	4.31034
Haloperidol	5.08475	16.9492
Hydrochlorothiazide	0.0915192	0.305064
Imidacloprid	0.485437	1.61812
Isocarbamid	0.0141443	0.0471476
Isradipine	2.20588	7.35294
Josamycin	40	133.333
Ketamine	0.24751	0.825033
Ketoconazole	115.385	384.615
Ketotifen	1.59574	5.31915
Levamisole	0.449102	1.49701
Levocabastine	1.51515	5.05051
Lidocaine	0.0979284	0.326428
Lincomycin	0.0685463	0.228488
MDMA	0.153374	0.511247
Meclizine	7.79221	25.974
Medroxyprogesterone	14.2857	47.619
Mefenamic acid	3.65854	12.1951
Memantine	0.227962	0.759874
Mephedrone	0.110051	0.366838
Mephosfolan	0.0166463	0.0554877
Metformin	12.6709	42.2364
Methamphetamine	0.188679	0.628931
Methcathinone	1.07143	3.57143
Methedrone	1.23967	4.13223
Methylphenidate	17.1429	57.1429
Metoprolol	0.138249	0.460829
Morphine	0.0237328	0.0791092
Nadolol	0.0192111	0.0640369
Naproxen	2.13099	7.10331
Nicotine	0.612108	2.04036
Nifedipine	3	10
Nordiazepam	0.810811	2.7027
Norethisterone	15	50
Nortriptyline	2.34375	7.8125
Orphenadrine	1	3.33333
Oxazepam	3.14641	10.488
Oxycarboxin	2.02703	6.75676
Oxycodone	0.572519	1.9084
Picoxystrobin	0.862069	2.87356
Piperophos	0.505051	1.6835
Pirenzipine	0.0850822	0.283607
Pretilachlor	1.59574	5.31915
Prodiamine	50.8475	169.492
Prometon	0.0525394	0.175131
Propamocarb	0.015044	0.0501466
Propanolol	1.74203	5.80675
Propazine	2.38095	7.93651
Pymetrozine	0.0157778	0.0525928
Pyracarbolid	0.0276804	0.0922679
Pyraclostrobin	0.961538	3.20513
Pyraflufen-ethyl	15	50
Pyridaben	5	16.6667
Risperidone	0.510204	1.70068
Rizatriptan	0.0718319	0.23944
Ronidazole	0.545455	1.81818
Roxithromycin	2.72727	9.09091
Salbutamol	0.0492423	0.164141
Sertraline	15	50
Simazine	0.0401295	0.133765
Spinosyn A	5	16.6667
Spinosyn D	14.6341	48.7805
Sulfamerazine	0.0183416	0.0611388
Sulfamethoxazole	0.0424397	0.141466
Sulfamonomethoxine	0.230105	0.767017
Sulfapyridine	0.0366918	0.122306
Sulfathiazole	0.113742	0.379139
Sulfisoxazole	0.151822	0.506073
Tacrine	0.155119	0.517063
Tamsulosin	0.326797	1.08932
Temazepam	2.60869	8.69562
Thiacloprid	0.457317	1.52439
Thiamethoxam	0.345622	1.15207
Thiazopyr	0.757576	2.52525
Timolol	0.0594766	0.198255
Tramadol	1.62449	5.41498
Trimethoprim	0.125323	0.417744
Valsartan	0.143887	0.479623
Venlafaxine	0.0956759	0.31892
Verapamil	3.65854	12.1951
Warfarin	0.263158	0.877193

## Sheet: SamplingInfo
SampleID	Site	Date	Sampling Time	SamplingBatch	Sample_Number
BD11_1	16	2022-11-11	16:00:00	3	23
BD11_2	16	2022-11-11	16:00:00	3	23
BD11_3	16	2022-11-11	16:00:00	3	23
BD12_1	16	2022-11-12	16:00:00	3	23
BD12_2	16	2022-11-12	16:00:00	3	23
BD12_3	16	2022-11-12	16:00:00	3	23
BD13_1	16	2022-11-13	16:15:00	3	23
BD13_2	16	2022-11-13	16:15:00	3	23
BD13_3	16	2022-11-13	16:15:00	3	23
BD14_1	16	2022-11-14	18:30:00	3	23
BD14_2	16	2022-11-14	18:30:00	3	23
BD14_3	16	2022-11-14	18:30:00	3	23
BD15_1	16	2022-11-15	14:00:00	3	23
BD15_2	16	2022-11-15	14:00:00	3	23
BD15_3	16	2022-11-15	14:00:00	3	23
BOS11_1	6	2022-11-11	16:38:00	3	24
BOS11_2	6	2022-11-11	16:38:00	3	24
BOS11_3	6	2022-11-11	16:38:00	3	24
BOS12_1	6	2022-11-12	16:55:00	3	24
BOS12_2	6	2022-11-12	16:55:00	3	24
BOS12_3	6	2022-11-12	16:55:00	3	24
BOS13_1	6	2022-11-13	17:40:00	3	24
BOS13_2	6	2022-11-13	17:40:00	3	24
BOS13_3	6	2022-11-13	17:40:00	3	24
BOS14_1	6	2022-11-14	18:40:00	3	24
BOS14_2	6	2022-11-14	18:40:00	3	24
BOS14_3	6	2022-11-14	18:40:00	3	24
BOS15_1	6	2022-11-15	18:40:00	3	24
BOS15_2	6	2022-11-15	18:40:00	3	24
BOS15_3	6	2022-11-15	18:40:00	3	24
THORN12_1	10	2022-11-12	N/A	3	25
THORN12_2	10	2022-11-12	N/A	3	25
THORN12_3	10	2022-11-12	N/A	3	25
THORN13_1	10	2022-11-13	16:00:00	3	25
THORN13_2	10	2022-11-13	16:00:00	3	25
THORN13_3	10	2022-11-13	16:00:00	3	25
THORN14_1	10	2022-11-14	14:00:00	3	25
THORN14_2	10	2022-11-14	14:00:00	3	25
THORN14_3	10	2022-11-14	14:00:00	3	25
THORN15_1	10	2022-11-15	14:00:00	3	25
THORN15_2	10	2022-11-15	14:00:00	3	25
THORN15_3	10	2022-11-15	14:00:00	3	25
EMS12_1	11	2022-11-12	N/A	3	26
EMS12_2	11	2022-11-12	N/A	3	26
EMS12_3	11	2022-11-12	N/A	3	26
EMS13_1	11	2022-11-13	N/A	3	26
EMS13_2	11	2022-11-13	N/A	3	26
EMS13_3	11	2022-11-13	N/A	3	26
EMS14_1	11	2022-11-14	N/A	3	26
EMS14_2	11	2022-11-14	N/A	3	26
EMS14_3	11	2022-11-14	N/A	3	26
1.01	1	2022-03-25	07:47:00	1	1
1.02	1	2022-03-25	07:47:00	1	1
1.03	1	2022-03-25	07:47:00	1	1
1.04	1	2022-03-26	09:00:00	1	1
1.05	1	2022-03-26	09:00:00	1	1
1.06	1	2022-03-26	09:00:00	1	1
1.07	1	2022-03-27	12:30:00	1	1
1.08	1	2022-03-27	12:30:00	1	1
1.09	1	2022-03-27	12:30:00	1	1
1.1	1	2022-03-28	13:00:00	1	1
1.11	1	2022-03-28	13:00:00	1	1
1.12	1	2022-03-28	13:00:00	1	1
1.13	1	2022-03-29	13:00:00	1	1
1.14	1	2022-03-29	13:00:00	1	1
1.15	1	2022-03-29	13:00:00	1	1
2.01	2	2022-03-25	08:10:00	1	2
2.02	2	2022-03-25	08:10:00	1	2
2.03	2	2022-03-25	08:10:00	1	2
2.04	2	2022-03-28	13:30:00	1	2
2.05	2	2022-03-28	13:30:00	1	2
2.06	2	2022-03-28	13:30:00	1	2
2.07	2	2022-03-29	13:00:00	1	2
2.08	2	2022-03-29	13:00:00	1	2
2.09	2	2022-03-29	13:00:00	1	2
3.01	3	2022-03-25	08:10:00	1	3
3.02	3	2022-03-25	08:10:00	1	3
3.03	3	2022-03-25	08:10:00	1	3
3.04	3	2022-03-28	13:30:00	1	3
3.05	3	2022-03-28	13:30:00	1	3
3.06	3	2022-03-28	13:30:00	1	3
3.07	3	2022-03-29	13:00:00	1	3
3.08	3	2022-03-29	13:00:00	1	3
3.09	3	2022-03-29	13:00:00	1	3
4.01	4	2022-03-25	07:45:00	1	4
4.02	4	2022-03-25	07:45:00	1	4
4.03	4	2022-03-25	07:45:00	1	4
4.04	4	2022-03-26	09:30:00	1	4
4.05	4	2022-03-26	09:30:00	1	4
4.06	4	2022-03-26	09:30:00	1	4
4.07	4	2022-03-27	11:55:00	1	4
4.08	4	2022-03-27	11:55:00	1	4
4.09	4	2022-03-27	11:55:00	1	4
4.1	4	2022-03-28	13:00:00	1	4
4.11	4	2022-03-28	13:00:00	1	4
4.12	4	2022-03-28	13:00:00	1	4
4.13	4	2022-03-29	13:00:00	1	4
4.14	4	2022-03-29	13:00:00	1	4
4.15	4	2022-03-29	13:00:00	1	4
5.01	5	2022-03-25	07:20:00	1	5
5.02	5	2022-03-25	07:20:00	1	5
5.03	5	2022-03-25	07:20:00	1	5
5.04	5	2022-03-26	07:35:00	1	5
5.05	5	2022-03-26	07:35:00	1	5
5.06	5	2022-03-26	07:35:00	1	5
5.07	5	2022-03-27	11:28:00	1	5
5.08	5	2022-03-27	11:28:00	1	5
5.09	5	2022-03-27	11:28:00	1	5
5.1	5	2022-03-28	12:30:00	1	5
5.11	5	2022-03-28	12:30:00	1	5
5.12	5	2022-03-28	12:30:00	1	5
5.13	5	2022-03-29	12:35:00	1	5
5.14	5	2022-03-29	12:35:00	1	5
5.15	5	2022-03-29	12:35:00	1	5
6.01	6	2022-03-25	07:47:00	1	6
6.02	6	2022-03-25	07:47:00	1	6
6.03	6	2022-03-25	07:47:00	1	6
6.04	6	2022-03-26	09:33:00	1	6
6.05	6	2022-03-26	09:33:00	1	6
6.06	6	2022-03-26	09:33:00	1	6
6.07	6	2022-03-27	12:00:00	1	6
6.08	6	2022-03-27	12:00:00	1	6
6.09	6	2022-03-27	12:00:00	1	6
6.1	6	2022-03-28	12:52:00	1	6
6.11	6	2022-03-28	12:55:00	1	6
6.12	6	2022-03-28	12:55:00	1	6
6.13	6	2022-03-29	13:02:00	1	6
6.14	6	2022-03-29	13:02:00	1	6
6.15	6	2022-03-29	13:02:00	1	6
7.01	7	2022-03-25	08:00:00	1	7
7.02	7	2022-03-25	08:00:00	1	7
7.03	7	2022-03-25	08:00:00	1	7
7.04	7	2022-03-26	09:07:00	1	7
7.05	7	2022-03-26	09:07:00	1	7
7.06	7	2022-03-26	09:07:00	1	7
7.07	7	2022-03-27	Midday	1	7
7.08	7	2022-03-27	Midday	1	7
7.09	7	2022-03-27	Midday	1	7
7.1	7	2022-03-28	13:00:00	1	7
7.11	7	2022-03-28	13:00:00	1	7
7.12	7	2022-03-28	13:00:00	1	7
7.13	7	2022-03-29	13:45:00	1	7
7.14	7	2022-03-29	13:45:00	1	7
7.15	7	2022-03-29	13:45:00	1	7
8.01	8	2022-03-25	08:30:00	1	8
8.02	8	2022-03-25	08:30:00	1	8
8.03	8	2022-03-25	08:30:00	1	8
8.04	8	2022-03-26	09:45:00	1	8
8.05	8	2022-03-26	09:45:00	1	8
8.06	8	2022-03-26	09:45:00	1	8
8.07	8	2022-03-27	11:45:00	1	8
8.08	8	2022-03-27	11:45:00	1	8
8.09	8	2022-03-27	11:45:00	1	8
8.1	8	2022-03-28	13:15:00	1	8
8.11	8	2022-03-28	13:15:00	1	8
8.12	8	2022-03-28	13:15:00	1	8
8.13	8	2022-03-29	13:00:00	1	8
8.14	8	2022-03-29	13:00:00	1	8
8.15	8	2022-03-29	13:00:00	1	8
9.01	9	2022-03-25	09:00:00	1	9
9.02	9	2022-03-25	09:00:00	1	9
9.03	9	2022-03-25	09:00:00	1	9
10.01	10	2022-03-25	09:15:00	1	10
10.02	10	2022-03-25	09:15:00	1	10
10.03	10	2022-03-25	09:15:00	1	10
10.04	10	2022-03-26	10:45:00	1	10
10.05	10	2022-03-26	10:45:00	1	10
10.06	10	2022-03-26	10:45:00	1	10
10.07	10	2022-03-27	12:15:00	1	10
10.08	10	2022-03-27	12:15:00	1	10
10.09	10	2022-03-27	12:15:00	1	10
10.1	10	2022-03-28	13:40:00	1	10
10.11	10	2022-03-28	13:40:00	1	10
10.12	10	2022-03-28	13:40:00	1	10
10.13	10	2022-03-29	N/A	1	10
10.14	10	2022-03-29	N/A	1	10
10.15	10	2022-03-29	N/A	1	10
11.01	11	2022-03-25	08:15:00	1	11
11.02	11	2022-03-25	08:30:00	1	11
11.04	11	2022-03-26	08:30:00	1	11
11.05	11	2022-03-26	08:30:00	1	11
11.06	11	2022-03-26	08:30:00	1	11
11.07	11	2022-03-27	08:20:00	1	11
11.09	11	2022-03-27	08:20:00	1	11
11.1	11	2022-03-28	13:10:00	1	11
11.11	11	2022-03-28	13:10:00	1	11
11.12	11	2022-03-28	13:10:00	1	11
11.14	11	2022-03-29	14:00:00	1	11
11.15	11	2022-03-29	14:00:00	1	11
12.01	12	2022-03-25	08:40:00	1	12
12.02	12	2022-03-25	08:40:00	1	12
12.03	12	2022-03-25	08:40:00	1	12
12.04	12	2022-03-26	08:40:00	1	12
12.05	12	2022-03-26	08:40:00	1	12
12.06	12	2022-03-26	08:40:00	1	12
12.07	12	2022-03-27	08:30:00	1	12
12.08	12	2022-03-27	08:30:00	1	12
12.09	12	2022-03-27	08:30:00	1	12
12.1	12	2022-03-28	13:00:00	1	12
12.11	12	2022-03-28	13:00:00	1	12
12.12	12	2022-03-28	13:00:00	1	12
12.13	12	2022-03-29	14:00:00	1	12
12.14	12	2022-03-29	14:00:00	1	12
12.15	12	2022-03-29	14:00:00	1	12
13.01	13	2022-03-25	08:40:00	1	13
13.02	13	2022-03-25	08:40:00	1	13
13.03	13	2022-03-25	08:40:00	1	13
13.04	13	2022-03-29	14:00:00	1	13
13.05	13	2022-03-29	14:00:00	1	13
14.01	14	2022-03-25	07:45:00	1	14
14.02	14	2022-03-25	07:45:00	1	14
14.03	14	2022-03-25	07:45:00	1	14
14.04	14	2022-03-26	09:50:00	1	14
14.05	14	2022-03-26	09:50:00	1	14
14.06	14	2022-03-26	09:50:00	1	14
14.07	14	2022-03-27	12:27:00	1	14
14.08	14	2022-03-27	12:27:00	1	14
14.09	14	2022-03-27	12:27:00	1	14
14.1	14	2022-03-28	13:15:00	1	14
14.11	14	2022-03-28	13:15:00	1	14
14.12	14	2022-03-28	13:15:00	1	14
14.13	14	2022-03-29	14:15:00	1	14
14.14	14	2022-03-29	14:15:00	1	14
14.15	14	2022-03-29	14:15:00	1	14
15.01	15	2022-03-25	N/A	1	15
15.02	15	2022-03-25	N/A	1	15
15.03	15	2022-03-25	N/A	1	15
15.04	15	2022-03-26	N/A	1	15
15.05	15	2022-03-26	N/A	1	15
15.06	15	2022-03-26	N/A	1	15
15.07	15	2022-03-27	N/A	1	15
15.08	15	2022-03-27	N/A	1	15
15.09	15	2022-03-27	N/A	1	15
15.1	15	2022-03-28	N/A	1	15
15.11	15	2022-03-28	N/A	1	15
15.12	15	2022-03-28	N/A	1	15
15.13	15	2022-03-29	N/A	1	15
15.14	15	2022-03-29	N/A	1	15
15.15	15	2022-03-29	N/A	1	15
16.01	16	2022-03-25	07:45:00	1	16
16.02	16	2022-03-25	07:50:00	1	16
16.03	16	2022-03-25	07:50:00	1	16
16.04	16	2022-03-26	09:34:00	1	16
16.05	16	2022-03-26	09:42:00	1	16
16.06	16	2022-03-26	09:45:00	1	16
16.07	16	2022-03-27	12:11:00	1	16
16.08	16	2022-03-27	12:14:00	1	16
16.09	16	2022-03-27	12:17:00	1	16
16.1	16	2022-03-28	12:15:00	1	16
16.11	16	2022-03-28	12:15:00	1	16
16.12	16	2022-03-28	12:15:00	1	16
16.13	16	2022-03-29	N/A	1	16
16.14	16	2022-03-29	13:00:00	1	16
16.15	16	2022-03-29	13:00:00	1	16
17.01	17	2022-03-25	08:12:00	1	17
17.02	17	2022-03-25	08:14:00	1	17
17.03	17	2022-03-25	08:40:00	1	17
17.04	17	2022-03-26	09:55:00	1	17
17.05	17	2022-03-26	10:01:00	1	17
17.06	17	2022-03-26	10:04:00	1	17
17.07	17	2022-03-27	13:00:00	1	17
17.08	17	2022-03-27	13:00:00	1	17
17.09	17	2022-03-27	13:10:00	1	17
17.1	17	2022-03-28	N/A	1	17
17.11	17	2022-03-28	N/A	1	17
17.12	17	2022-03-28	N/A	1	17
17.13	17	2022-03-29	13:15:00	1	17
17.14	17	2022-03-29	13:15:00	1	17
17.15	17	2022-03-29	13:15:00	1	17
18.01	18	2022-03-25	07:46:00	1	18
18.02	18	2022-03-25	07:47:00	1	18
18.03	18	2022-03-25	07:47:00	1	18
18.04	18	2022-03-26	09:33:00	1	18
18.05	18	2022-03-26	09:33:00	1	18
18.06	18	2022-03-26	09:33:00	1	18
18.07	18	2022-03-27	11:56:00	1	18
18.08	18	2022-03-27	11:56:00	1	18
18.09	18	2022-03-27	11:56:00	1	18
18.1	18	2022-03-28	13:00:00	1	18
18.11	18	2022-03-28	13:00:00	1	18
18.12	18	2022-03-28	13:00:00	1	18
18.13	18	2022-03-29	13:15:00	1	18
18.14	18	2022-03-29	13:15:00	1	18
18.15	18	2022-03-29	13:15:00	1	18
19.01	19	2022-03-25	07:45:00	1	19
19.02	19	2022-03-25	07:45:00	1	19
19.03	19	2022-03-25	07:45:00	1	19
19.04	19	2022-03-26	09:30:00	1	19
19.05	19	2022-03-26	09:30:00	1	19
19.06	19	2022-03-26	09:30:00	1	19
19.07	19	2022-03-27	11:45:00	1	19
19.08	19	2022-03-27	11:45:00	1	19
19.09	19	2022-03-27	11:45:00	1	19
19.1	19	2022-03-28	13:00:00	1	19
19.11	19	2022-03-28	13:00:00	1	19
19.12	19	2022-03-28	13:00:00	1	19
19.13	19	2022-03-29	13:01:00	1	19
19.14	19	2022-03-29	13:01:00	1	19
19.15	19	2022-03-29	13:01:00	1	19
20.01	20	2022-03-27	N/A	1	20
20.02	20	2022-03-27	N/A	1	20
20.03	20	2022-03-29	N/A	1	20
20.04	20	2022-03-29	N/A	1	20
21.01	21	2022-03-29	13:30:00	1	21
21.02	21	2022-03-29	13:30:00	1	21
21.03	21	2022-03-29	13:30:00	1	21
BD25_1	16	2022-08-25	08:45:00	2	22
BD25_2	16	2022-08-25	08:45:00	2	22
BD25_3	16	2022-08-25	08:45:00	2	22
BD26_1	16	2022-08-26	09:00:00	2	22
BD26_2	16	2022-08-26	09:00:00	2	22
BD26_3	16	2022-08-26	09:00:00	2	22
BD27_1	16	2022-08-27	10:00:00	2	22
BD27_2	16	2022-08-27	10:00:00	2	22
BD27_3	16	2022-08-27	10:00:00	2	22
BD28_1	16	2022-08-28	N/A	2	22
BD28_2	16	2022-08-28	N/A	2	22
BD28_3	16	2022-08-28	N/A	2	22
BD29_1	16	2022-08-29	N/A	2	22
BD29_2	16	2022-08-29	N/A	2	22
BD29_3	16	2022-08-29	N/A	2	22

## Sheet: CompoundInfo
Analyte	Compound type	Subtype
2-(Thiocyanomethylthio)benzothiazole	Pesticides
2,4,6-Tris(dimethyamino)-1.3.5-triazine	Pesticides	Herbicide
4-Fluoromethacationone	Recreational drugs
4-Methylethcathinone	Recreational drugs
Acetamiprid	Pesticides	Insecticide
Alprazolam	Pharmaceuticals	Benzodiazepines
Ametryn	Pesticides	Herbicide
Amitriptyline	Pharmaceuticals	Antidepressants
Amlodipine	Pharmaceuticals	Calcium blockers
Amphetamine	Recreational drugs
Antipyrine	Pharmaceuticals	NSAIDs + Analgesics + Anesthetics
Atorvastatin	Pharmaceuticals	Lipid regulators
Atrazine	Pesticides	Herbicide
Azelnidipine	Pharmaceuticals	Calcium blockers
Azithromycin	Pharmaceuticals	Antibiotics
Azoxystrobin	Pesticides	Fungicide
Benoxacor	Pesticides	Herbicide (safener)
Bensulide	Pesticides	Herbicide
Benzatropine	Pharmaceuticals
Benzoylecgonine, BZE	Recreational drugs
Betaxolol	Pharmaceuticals	Beta blockers
Bezafibrate	Pharmaceuticals	Lipid regulators
Bisoprolol	Pharmaceuticals	Beta blockers
Bupropion	Pharmaceuticals	Antidepressants
Buspirone	Pharmaceuticals
Carazolol	Pharmaceuticals
Carbamazepine	Pharmaceuticals	Anticonvulsant
Carboxine	Pharmaceuticals	Antihistamines
Carfentrazone-ethyl	Pesticides	Herbicide
Celecoxib	Pharmaceuticals	NSAIDs + Analgesics + Anesthetics
Chloramphenicol	Pharmaceuticals	Antibiotics
Cilazapril	Pharmaceuticals	ACE inhibitors
Citalopram	Pharmaceuticals	Antidepressants
Clarithromycin	Pharmaceuticals	Antibiotics
Clodinafop-propargyl	Pesticides	Herbicide
Clopidogrel	Pharmaceuticals
Clothianidin	Pesticides	Insecticide
Clozapine	Pharmaceuticals	Antipsychotics
Cocaine	Recreational drugs
Cycluron	Pesticides	Herbicide
Cycloxyidim	Pesticides	Herbicide
Cymoxanil	Pesticides	Fungicide
Cyromazine	Pesticides	Insecticide
Diazepam	Pharmaceuticals	Benzodiazepines
Diclofenac	Pharmaceuticals	NSAIDs + Analgesics + Anesthetics
Diflubenzuron	Pesticides	Insecticide
Dimethametryn	Pesticides	Herbicide
Dimethomorph	Pesticides	Fungicide
Diphenhydramine	Pharmaceuticals	Antihistamines
Diuron (DCMU)	Pesticides	Herbicide
Ethirimol	Pesticides	Fungicide
Famoxadone	Pesticides	Fungicide
Fenofibrate	Pharmaceuticals	Lipid regulators
Fenoxaprop-ethyl	Pesticides	Herbicide
Fenuron	Pesticides	Herbicide
Flufenoxuron	Pesticides	Insecticide
Fluoxetine	Pharmaceuticals	Antidepressants
Flurochloridone	Pesticides	Herbicide
Flutamide	Pharmaceuticals
Flutolanil	Pesticides	Fungicide
Fuberidazole	Pesticides	Fungicide
Gemfibrozil	Pharmaceuticals	Lipid regulators
Haloperidol	Pharmaceuticals	Antipsychotics
Hydrochlorothiazide	Pharmaceuticals
Imidacloprid	Pesticides	Insecticide
Isocarbamid	Pesticides	Herbicide
Isradipine	Pharmaceuticals	Calcium blockers
Josamycin	Pharmaceuticals	Antibiotics
Ketamine	Recreational drugs
Ketoconazole	Pharmaceuticals
Ketotifen	Pharmaceuticals	Antihistamines
Levamisole	Pharmaceuticals
Levocabastine	Pharmaceuticals	Antihistamines
Lidocaine	Pharmaceuticals	NSAIDs + Analgesics + Anesthetics
Lincomycin	Pharmaceuticals	Antibiotics
MDMA	Recreational drugs
Meclizine	Pharmaceuticals	Antihistamines
Medroxyprogesterone	Pharmaceuticals	Steroids
Mefenamic acid	Pharmaceuticals	NSAIDs + Analgesics + Anesthetics
Memantine	Pharmaceuticals
Mephedrone	Recreational drugs
Mephosfolan	Pesticides	Insecticide
Metformin	Pharmaceuticals
Methamphetamine	Recreational drugs
Methcathinone	Recreational drugs
Methedrone	Recreational drugs
Methylphenidate	Pharmaceuticals
Metoprolol	Pharmaceuticals	Beta blockers
Morphine	Pharmaceuticals	(opioid) Analgesics
Nadolol	Pharmaceuticals	Beta blockers
Naproxen	Pharmaceuticals	NSAIDs + Analgesics + Anesthetics
Nicotine	Recreational drugs
Nifedipine	Pharmaceuticals	Calcium blockers
Nordiazepam	Pharmaceuticals	Benzodiazepines
Norethisterone	Pharmaceuticals	Steroids
Nortriptyline	Pharmaceuticals	Antidepressants
Orphenadrine	Pharmaceuticals
Oxamyl	Pesticides
Oxazepam	Pharmaceuticals	Benzodiazepines
Oxycarboxin	Pesticides	Fungicide
Oxycodone	Pharmaceuticals	(opioid) Analgesics
Picoxystrobin	Pesticides	Fungicide
Piperophos	Pesticides	Insecticide
Pirenzipine	Pharmaceuticals
Pretilachlor	Pesticides	Herbicide
Prodiamine	Pesticides	Herbicide
Prometon	Pesticides	Herbicide
Prometryn	Pesticides	Herbicide
Propamocarb	Pesticides	Fungicide
Propanolol	Pharmaceuticals	Beta blockers
Propazine	Pesticides	Herbicide
Pymetrozine	Pesticides	Insecticide
Pyracarbolid	Pesticides	Fungicide
Pyraclostrobin	Pesticides	Fungicide
Pyraflufen-ethyl	Pesticides	Herbicide
Pyridaben	Pesticides	Insecticide
Pyriproxyfen	Pesticides	Insecticide / pet parasiticide
Risperidone	Pharmaceuticals	Antipsychotics
Rizatriptan	Pharmaceuticals
Ronidazole	Pharmaceuticals	Pet
Roxithromycin	Pharmaceuticals	Antibiotics
Salbutamol	Pharmaceuticals
Sertraline	Pharmaceuticals	Antidepressants
Simazine	Pesticides	Herbicide
Spinosyn A	Pesticides	Insecticide
Spinosyn D	Pesticides	Insecticide
Spiramycin	Pharmaceuticals	Antibiotics
Sulfamerazine	Pharmaceuticals	Antibiotics
Sulfamethazine	Pharmaceuticals	Antibiotics
Sulfamethoxazole	Pharmaceuticals	Antibiotics
Sulfamonomethoxine	Pharmaceuticals	Antibiotics
Sulfapyridine	Pharmaceuticals	Antibiotics
Sulfathiazole	Pharmaceuticals
Sulfisoxazole	Pharmaceuticals	Antibiotics
Tacrine	Pharmaceuticals
Tamsulosin	Pharmaceuticals	Alpha blockers
Temazepam	Pharmaceuticals	Benzodiazepines
Terfenadine	Pharmaceuticals	Antihistamines
Thiacloprid	Pesticides	Insecticide
Thiamethoxam	Pesticides	Insecticide
Thiazopyr	Pesticides	Herbicide
Timolol	Pharmaceuticals	Beta blockers
Tramadol	Pharmaceuticals	(opioid) Analgesics
Trimethoprim	Pharmaceuticals	Antibiotics
Valsartan	Pharmaceuticals
Venlafaxine	Pharmaceuticals	Antidepressants
Verapamil	Pharmaceuticals	Calcium blockers
Warfarin	Pharmaceuticals	Anticoagulants
Ziprasidone	Pharmaceuticals	Antipsychotics

## Sheet: Sites_and_wwtp
SiteID	SiteName	Latitude	Longitude	Type	Treatment
1	Apuldram river/ bridge	50.827	-0.80285	Sampling
2	E Lavant above wwtw	50.8651	-0.775483	Sampling
3	E Lavant below wwtw	50.8635	-0.773517	Sampling
4	Chichester pontoon	50.8053	-0.826333	Sampling
5	Furzefield Creek	50.8099	-0.856863	Sampling
6	Bosham Gestetner Jetty	50.8216	-0.866229	Sampling
7	HISC Beach	50.7874	-0.9375	Sampling
8	Prinsted Channel (Grt Deep)	50.828	-0.912533	Sampling
9	Thornham ditch	50.8368	-0.912976	Sampling
10	Thornham (Lt Deep)	50.8354	-0.925137	Sampling
11	EYHbr/ River Ems	50.843	-0.932975	Sampling
12	Emsworth Jetty	50.8423	-0.9373	Sampling
13	Emsworth Mill Pond	50.8474	-0.939467	Sampling
14	Langstone Causeway	50.8364	-0.97485	Sampling
15	Esso beach	50.8211	-0.985217	Sampling
16	Budds Farm 2	50.8411	-0.999617	Sampling
17	Hermitage Stream	50.8444	-1.00059	Sampling
18	ASC Slipway	50.8229	-1.04007	Sampling
19	Kench	50.7956	-1.01973	Sampling
20	Oyster beds	50.8267	-0.9888	Sampling
21	E Lavant Mid/ Outflow	50.8643	-0.773989	Sampling
UKENSO_SW_TP000004	PORTSMOUTH AND HAVANT STW	50.8442	-0.993621	WWTP	2
UKENSO_SW_TP000109	THORNHAM STW	50.8372	-0.924638	WWTP	2
UKENSO_SW_TP000106	BOSHAM STW	50.8154	-0.854448	WWTP	2
UKENSO_SW_TP000107	CHICHESTER STW	50.8287	-0.804198	WWTP	2
UKENSO_SW_TP000111	LAVANT STW	50.8644	-0.772833	WWTP	2

## Sheet: WWTP_detail
rptMStateKey	uwwLatitude	uwwLongitude	uwwState	repCode	aggCode	uwwCode	uwwName	uwwCollectingSystem	uwwDateClosing	uwwHistorie	uwwNUTS	uwwLoadEnteringUWWTP	uwwCapacity	uwwPrimaryTreatment	uwwSecondaryTreatment	uwwOtherTreatment	uwwNRemoval	uwwPRemoval	uwwUV	uwwChlorination	uwwOzonation	uwwSandFiltration	uwwMicroFiltration	uwwOther	uwwAccidents	uwwBadDesign	uwwBadPerformance	uwwBeginLife	uwwBOD5Perf	uwwBODDischargeCalculated	uwwBODDischargeEstimated	uwwBODDischargeMeasured	uwwBODIncomingCalculated	uwwBODIncomingEstimated	uwwBODIncomingMeasured	uwwCODDischargeCalculated	uwwCODDischargeEstimated	uwwCODDischargeMeasured	uwwCODIncomingCalculated	uwwCODIncomingEstimated	uwwCODIncomingMeasured	uwwCODPerf	uwwEndLife	uwwInformation	uwwMethodWasteWaterTreated	uwwNDischargeCalculated	uwwNDischargeEstimated	uwwNDischargeMeasured	uwwNIncomingCalculated
	50.8442	-0.993621	1	England	UKENSO_Agg000004	UKENSO_SW_TP000004	PORTSMOUTH AND HAVANT STW	ISCON			UKJ35	376653	376653	-1	-1	0	-1	0	0	0	0	0	0	0					P													P
	50.8372	-0.924638	1	England	UKENSO_Agg000109	UKENSO_SW_TP000109	THORNHAM STW	ISCON			UKJ27	21099	21249	-1	-1	0	-1	0	0	0	0	-1	0	0					P													P
	50.8154	-0.854448	1	England	UKENSO_Agg000106	UKENSO_SW_TP000106	BOSHAM STW	ISCON			UKJ27	3865	3891	-1	-1	0	0	0	-1	0	0	-1	0	0					P													P
	50.8287	-0.804198	1	England	UKENSO_Agg000107	UKENSO_SW_TP000107	CHICHESTER STW	ISCON			UKJ27	43211	43211	-1	-1	0	-1	0	-1	0	0	0	0	0					P													P
	50.8644	-0.772833	1	England	UKENSO_Agg000111	UKENSO_SW_TP000111	LAVANT STW	ISCON			UKJ27	2651	2651	-1	-1	0	0	0	0	0	0	0	0	-1					P													P
[truncated: 16 more columns]

[truncated: 19 more sheets: DischargePoints, RelevantDischarges, DateDischarges, EffluentFlows, Rainfall_Havant, Suspect_Data, Stats_perday, Stats_persampling, Stats_persite, Stats_compound, Stats_perday_combined, Stats_persampling_combined, Stats_persite_combined, Stats_persamplingbatch, Stats_persamplingbatch_combined, AutVsSpringCompoundClass, AutVsSprinCompoundClassIndSites, Site16_CSO_NON_CSO, Site_5]
